# Supplementary material for: Discovery of widespread transcription initiation at microsatellites predictable by sequence-based deep neural network
Source: Nat Commun. 2021 Jun 2;12:3297. doi: 10.1038/s41467-021-23143-7 (PMC8172540; doi:10.1038/s41467-021-23143-7)
Supplement: Supplementary file 5 — Supplementary Data 1 [file 41467_2021_23143_MOESM5_ESM.xlsx]

## Sheet: README
SUPPLEMENTARY DATA S1
FANTOM CAT transcripts: coordinates of FANTOM CAT transcripts (columns 8-13) whose start site is located in a window encompassing STR coordinates (columns 1-7) +/- 5bp
FANTOM enhancers: coordinates of FANTOM enhancers (columns 8-12) whose at least one border is located in a window encompassing STR coordinates (columns 1-7) +/- 5bp

## Sheet: FANTOM CAT transcripts
chr10	93170042	93170063	6	3.66667	Human_STR_179785	CGCGGG	chr10	93170043	93170044	coding_mRNA|CATG00000000158.1|ENCT00000058481.1	6	-
chr11	356927	357791	2	432.5	Human_STR_203717	AC	chr11	357114	357115	coding_mRNA|CATG00000001016.1|ENCT00000063208.1	6	+
chr11	356552	356612	2	30.5	Human_STR_203714	AC/AC	chr11	356592	356593	coding_mRNA|CATG00000001016.1|MICT00000052057.1	6	+
chr11	55479470	55479487	1	18	Human_STR_230292	T	chr11	55479487	55479488	coding_mRNA|CATG00000002033.1|MICT00000058705.1	6	+
chr11	69070681	69070700	1	20	Human_STR_239356	T	chr11	69070701	69070702	coding_mRNA|CATG00000002512.1|HBMT00000225022.1	6	+
chr1	7207484	7207499	1	16	Human_STR_3512	A	chr1	7207503	7207504	coding_mRNA|CATG00000004495.1|ENCT00000000851.1	6	+
chr11	45077593	45077605	2	6.5	Human_STR_226707	AG	chr11	45077602	45077603	coding_mRNA|CATG00000005159.1|MICT00000057712.1	6	-
chr11	71105354	71105386	1	33	Human_STR_240539	T	chr11	71105359	71105360	coding_mRNA|CATG00000005732.1|MICT00000063097.1	6	-
chr12	13251391	13251426	1	36	Human_STR_282472	T	chr12	13251428	13251429	coding_mRNA|CATG00000007727.1|ENCT00000088407.1	6	+
chr12	56029184	56029222	1	39	Human_STR_304789	T	chr12	56029223	56029224	coding_mRNA|CATG00000008764.1|MICT00000079898.1	6	+
chr12	127614513	127614525	1	13	Human_STR_349328	A	chr12	127614527	127614528	coding_mRNA|CATG00000010505.1|ENCT00000097391.1	6	+
chr12	127614513	127614525	1	13	Human_STR_349328	A	chr12	127614527	127614528	coding_mRNA|CATG00000010505.1|FTMT24700006428.1	6	+
chr12	127614513	127614525	1	13	Human_STR_349328	A	chr12	127614527	127614528	coding_mRNA|CATG00000010505.1|FTMT24800007022.1	6	+
chr12	127614513	127614525	1	13	Human_STR_349328	A	chr12	127614527	127614528	coding_mRNA|CATG00000010505.1|HBMT00000320617.1	6	+
chr12	127614513	127614525	1	13	Human_STR_349328	A	chr12	127614527	127614528	coding_mRNA|CATG00000010505.1|MICT00000089157.1	6	+
chr12	58730823	58730838	1	16	Human_STR_307050	T	chr12	58730818	58730819	coding_mRNA|CATG00000011817.1|FTMT24500044333.1	6	-
chr12	58730823	58730838	1	16	Human_STR_307050	T	chr12	58730818	58730819	coding_mRNA|CATG00000011817.1|FTMT24500044334.1	6	-
chr12	58730823	58730838	1	16	Human_STR_307050	T	chr12	58730818	58730819	coding_mRNA|CATG00000011817.1|FTMT24500052904.1	6	-
chr13	30996456	30996506	5	10.2	Human_STR_360070	AGCCC	chr13	30996501	30996502	coding_mRNA|CATG00000013870.1|MICT00000092378.1	6	+
chr13	84400111	84400121	1	11	Human_STR_387092	A	chr13	84400108	84400109	coding_mRNA|CATG00000017268.1|ENCT00000120456.1	6	-
chr14	29374334	29374357	1	24	Human_STR_407574	T	chr14	29374358	29374359	coding_mRNA|CATG00000018015.1|ENCT00000123767.1	6	+
chr14	55695883	55695905	5	4.6	Human_STR_422086	AAAAT	chr14	55695906	55695907	coding_mRNA|CATG00000018653.1|ENCT00000126150.1	6	+
chr14	105511654	105511679	1	26	Human_STR_451833	T	chr14	105511680	105511681	coding_mRNA|CATG00000019858.1|ENCT00000130504.1	6	+
chr14	105511654	105511679	1	26	Human_STR_451833	T	chr14	105511680	105511681	coding_mRNA|CATG00000019858.1|FTMT25600004621.1	6	+
chr14	59886385	59886405	1	21	Human_STR_424432	A	chr14	59886382	59886383	coding_mRNA|CATG00000020847.1|ENCT00000134412.1	6	-
chr14	59886385	59886405	1	21	Human_STR_424432	A	chr14	59886382	59886383	coding_mRNA|CATG00000020847.1|ENCT00000134413.1	6	-
chr14	59886385	59886405	1	21	Human_STR_424432	A	chr14	59886382	59886383	coding_mRNA|CATG00000020847.1|FTMT25400003186.1	6	-
chr14	65288978	65288989	1	12	Human_STR_427558	A	chr14	65288974	65288975	coding_mRNA|CATG00000020943.1|ENCT00000134844.1	6	-
chr14	73696432	73696447	1	16	Human_STR_432652	A	chr14	73696429	73696430	coding_mRNA|CATG00000021108.1|MICT00000107042.1	6	-
chr1	159893230	159893247	6	3	Human_STR_79282	AAAGCC	chr1	159893243	159893244	coding_mRNA|CATG00000021659.1|ENCT00000013013.1	6	+
chr15	39142001	39142027	1	27	Human_STR_462105	T	chr15	39142028	39142029	coding_mRNA|CATG00000022183.1|ENCT00000140389.1	6	+
chr15	65704850	65704876	1	27	Human_STR_479224	A	chr15	65704868	65704869	coding_mRNA|CATG00000022853.1|ENCT00000142771.1	6	+
chr15	65704850	65704876	1	27	Human_STR_479224	A	chr15	65704868	65704869	coding_mRNA|CATG00000022853.1|ENCT00000142772.1	6	+
chr15	99995921	99995949	1	29	Human_STR_499489	T	chr15	99995950	99995951	coding_mRNA|CATG00000023868.1|FTMT26000004715.1	6	+
chr15	99995921	99995949	1	29	Human_STR_499489	T	chr15	99995950	99995951	coding_mRNA|CATG00000023868.1|FTMT26000004716.1	6	+
chr15	102029961	102029988	3	9.33333	Human_STR_500449	CCG	chr15	102029982	102029983	coding_mRNA|CATG00000023906.1|ENCT00000145991.1	6	+
chr15	102029961	102029988	3	9.33333	Human_STR_500449	CCG	chr15	102029982	102029983	coding_mRNA|CATG00000023906.1|ENCT00000145993.1	6	+
chr15	60061388	60061408	1	21	Human_STR_475550	A	chr15	60061385	60061386	coding_mRNA|CATG00000024675.1|ENCT00000149632.1	6	-
chr15	60061388	60061408	1	21	Human_STR_475550	A	chr15	60061385	60061386	coding_mRNA|CATG00000024675.1|FTMT25800002021.1	6	-
chr15	60061388	60061408	1	21	Human_STR_475550	A	chr15	60061385	60061386	coding_mRNA|CATG00000024675.1|HBMT00000501373.1	6	-
chr15	101326338	101326683	2	173	Human_STR_500114	GT	chr15	101326560	101326561	coding_mRNA|CATG00000025615.1|MICT00000123626.1	6	-
chr16	1319019	1319038	1	20	Human_STR_501432	T	chr16	1319039	1319040	coding_mRNA|CATG00000025698.1|ENCT00000154498.1	6	+
chr16	1319019	1319038	1	20	Human_STR_501432	T	chr16	1319039	1319040	coding_mRNA|CATG00000025698.1|MICT00000124908.1	6	+
chr16	1319019	1319038	1	20	Human_STR_501432	T	chr16	1319039	1319040	coding_mRNA|CATG00000025698.1|MICT00000124909.1	6	+
chr16	9245310	9245342	1	33	Human_STR_507578	T	chr16	9245343	9245344	coding_mRNA|CATG00000026019.1|MICT00000127053.1	6	+
chr16	9245310	9245342	1	33	Human_STR_507578	T	chr16	9245343	9245344	coding_mRNA|CATG00000026019.1|MICT00000127054.1	6	+
chr16	11157135	11157156	1	22	Human_STR_508950	T	chr16	11157157	11157158	coding_mRNA|CATG00000026086.1|ENCT00000156076.1	6	+
chr16	15799842	15799862	1	21	Human_STR_512641	A	chr16	15799855	15799856	coding_mRNA|CATG00000026204.1|ENCT00000156456.1	6	+
chr16	16066645	16066669	1	25	Human_STR_512934	T	chr16	16066670	16066671	coding_mRNA|CATG00000026213.1|ENCT00000156479.1	6	+
chr16	29747091	29747109	1	19	Human_STR_524267	T	chr16	29747110	29747111	coding_mRNA|CATG00000026518.1|HBMT00000539807.1	6	+
chr16	33899028	33899212	5	37	Human_STR_527372	ATTCC	chr16	33899130	33899131	coding_mRNA|CATG00000026605.1|MICT00000131393.1	6	+
chr16	49374148	49374163	1	16	Human_STR_529526	A	chr16	49374156	49374157	coding_mRNA|CATG00000026704.1|MICT00000131970.1	6	+
chr16	78090516	78090539	1	24	Human_STR_548830	T	chr16	78090540	78090541	coding_mRNA|CATG00000027391.1|ENCT00000160866.1	6	+
chr16	85172080	85172095	2	8	Human_STR_553279	CT	chr16	85172081	85172082	coding_mRNA|CATG00000027537.1|MICT00000137358.1	6	+
chr16	85421479	85422342	4	216	Human_STR_553432	ATGG	chr16	85422116	85422117	coding_mRNA|CATG00000027563.1|ENCT00000161369.1	6	+
chr16	85421479	85422342	4	216	Human_STR_553432	ATGG	chr16	85422116	85422117	coding_mRNA|CATG00000027563.1|FTMT26400005219.1	6	+
chr16	52888016	52888031	1	16	Human_STR_531574	A	chr16	52888012	52888013	coding_mRNA|CATG00000028715.1|ENCT00000166552.1	6	-
chr17	14237586	14237598	1	13	Human_STR_567030	T	chr17	14237599	14237600	coding_mRNA|CATG00000030161.1|ENCT00000172219.1	6	+
chr17	60142735	60142762	3	9.33333	Human_STR_598811	CCG	chr17	60142762	60142763	coding_mRNA|CATG00000031418.1|HBMT00000606678.1	6	+
chr17	79830561	79830581	1	21	Human_STR_613167	T	chr17	79830584	79830585	coding_mRNA|CATG00000032042.1|MICT00000156692.1	6	+
chr17	6996440	6996475	1	36	Human_STR_561830	A	chr17	6996437	6996438	coding_mRNA|CATG00000032302.1|ENCT00000180452.1	6	-
chr17	43579403	43579428	1	26	Human_STR_586736	A	chr17	43579400	43579401	coding_mRNA|CATG00000033179.1|ENCT00000184508.1	6	-
chr17	43579403	43579428	1	26	Human_STR_586736	A	chr17	43579400	43579401	coding_mRNA|CATG00000033179.1|FTMT26500005962.1	6	-
chr1	1284887	1284913	5	5.4	Human_STR_492	CCCCG	chr1	1284910	1284911	coding_mRNA|CATG00000033221.1|ENCT00000000276.1	6	+
chr17	64298567	64298581	3	5	Human_STR_601967	CCG	chr17	64298580	64298581	coding_mRNA|CATG00000033689.1|FTMT26500012977.1	6	-
chr17	64298567	64298581	3	5	Human_STR_601967	CCG	chr17	64298580	64298581	coding_mRNA|CATG00000033689.1|MICT00000152802.1	6	-
chr17	64298567	64298581	3	5	Human_STR_601967	CCG	chr17	64298580	64298581	coding_mRNA|CATG00000033689.1|MICT00000152803.1	6	-
chr1	228136013	228136029	5	3.4	Human_STR_116742	AGGGG	chr1	228136033	228136034	coding_mRNA|CATG00000037602.1|ENCT00000018424.1	6	+
chr1	228136013	228136029	5	3.4	Human_STR_116742	AGGGG	chr1	228136033	228136034	coding_mRNA|CATG00000037602.1|MICT00000032056.1	6	+
chr19	3951052	3951077	3	8.66667	Human_STR_657102	CCT	chr19	3951079	3951080	coding_mRNA|CATG00000037651.1|ENCT00000200757.1	6	+
chr19	6774439	6774463	1	25	Human_STR_660206	T	chr19	6774464	6774465	coding_mRNA|CATG00000037759.1|ENCT00000201105.1	6	+
chr19	8260106	8260129	1	24	Human_STR_661773	T	chr19	8260131	8260132	coding_mRNA|CATG00000037801.1|ENCT00000201342.1	6	+
chr19	40269304	40269324	1	21	Human_STR_686884	T	chr19	40269325	40269326	coding_mRNA|CATG00000038649.1|ENCT00000205459.1	6	+
chr19	18111081	18111099	1	19	Human_STR_672594	A	chr19	18111078	18111079	coding_mRNA|CATG00000039870.1|ENCT00000212632.1	6	-
chr19	39896828	39896842	1	15	Human_STR_686645	A	chr19	39896825	39896826	coding_mRNA|CATG00000040291.1|MICT00000175225.1	6	-
chr2	33950983	33951004	1	22	Human_STR_721685	T	chr2	33951005	33951006	coding_mRNA|CATG00000041685.1|HBMT00000763260.1	6	+
chr2	34359390	34359424	1	35	Human_STR_721937	T	chr2	34359425	34359426	coding_mRNA|CATG00000041695.1|ENCT00000222093.1	6	+
chr1	20812850	20812871	6	3.66667	Human_STR_13129	CCCCCG	chr1	20812871	20812872	coding_mRNA|CATG00000041703.1|ENCT00000002408.1	6	+
chr1	20812850	20812871	6	3.66667	Human_STR_13129	CCCCCG	chr1	20812871	20812872	coding_mRNA|CATG00000041703.1|MICT00000004923.1	6	+
chr2	62796332	62796347	1	16	Human_STR_738410	T	chr2	62796348	62796349	coding_mRNA|CATG00000042398.1|ENCT00000224521.1	6	+
chr2	62796332	62796347	1	16	Human_STR_738410	T	chr2	62796348	62796349	coding_mRNA|CATG00000042398.1|FTMT20800003221.1	6	+
chr2	106923070	106923081	2	6	Human_STR_760018	CT	chr2	106923075	106923076	coding_mRNA|CATG00000043404.1|ENCT00000227908.1	6	+
chr2	106923070	106923081	2	6	Human_STR_760018	CT	chr2	106923075	106923076	coding_mRNA|CATG00000043404.1|MICT00000196181.1	6	+
chr1	10690241	10690275	6	5.83333	Human_STR_6533	AGCCCC	chr1	10690253	10690254	coding_mRNA|CATG00000046180.1|MICT00000002936.1	6	-
chr2	77470883	77470908	1	26	Human_STR_746690	T	chr2	77470878	77470879	coding_mRNA|CATG00000048375.1|ENCT00000244347.1	6	-
chr2	111368363	111368400	3	12.6667	Human_STR_762419	CCG	chr2	111368403	111368404	coding_mRNA|CATG00000048892.1|FTMT20500062381.1	6	-
chr2	111368363	111368400	3	12.6667	Human_STR_762419	CCG	chr2	111368403	111368404	coding_mRNA|CATG00000048892.1|FTMT20500062382.1	6	-
chr2	111368363	111368400	3	12.6667	Human_STR_762419	CCG	chr2	111368403	111368404	coding_mRNA|CATG00000048892.1|FTMT20600006947.1	6	-
chr2	111368607	111368727	3	40.3333	Human_STR_762420	CCG	chr2	111368628	111368629	coding_mRNA|CATG00000048892.1|HBMT00000813213.1	6	-
chr2	242157316	242157378	6	10.5	Human_STR_831676	CGGGGG	chr2	242157321	242157322	coding_mRNA|CATG00000051442.1|ENCT00000255365.1	6	-
chr2	242568152	242568194	1	43	Human_STR_831962	A	chr2	242568149	242568150	coding_mRNA|CATG00000051456.1|ENCT00000255426.1	6	-
chr20	52120234	52120377	4	36	Human_STR_862559	AAGG	chr20	52120379	52120380	coding_mRNA|CATG00000052917.1|FTMT28000002562.1	6	+
chr20	42076911	42077198	2	144	Human_STR_855303	AG	chr20	42077193	42077194	coding_mRNA|CATG00000054151.1|MICT00000218112.1	6	-
chr20	57225856	57225871	1	16	Human_STR_865751	A	chr20	57225853	57225854	coding_mRNA|CATG00000054603.1|MICT00000221041.1	6	-
chr21	44207831	44207857	4	6.75	Human_STR_885593	AAAG	chr21	44207829	44207830	coding_mRNA|CATG00000056205.1|MICT00000226989.1	6	-
chr21	47054923	47056708	2	893	Human_STR_887192	GT	chr21	47055730	47055731	coding_mRNA|CATG00000056275.1|MICT00000228089.1	6	-
chr21	47054923	47056708	2	893	Human_STR_887192	GT	chr21	47055730	47055731	coding_mRNA|CATG00000056275.1|MICT00000228090.1	6	-
chr22	21966916	21966960	1	45	Human_STR_891269	T	chr22	21966961	21966962	coding_mRNA|CATG00000056441.1|ENCT00000276864.1	6	+
chr22	32927893	32927910	1	18	Human_STR_899140	T	chr22	32927911	32927912	coding_mRNA|CATG00000056746.1|ENCT00000278088.1	6	+
chr22	32927893	32927910	1	18	Human_STR_899140	T	chr22	32927911	32927912	coding_mRNA|CATG00000056746.1|MICT00000232590.1	6	+
chr22	48980295	48980593	2	149.5	Human_STR_910655	AC	chr22	48980305	48980306	coding_mRNA|CATG00000057237.1|ENCT00000279752.1	6	+
chr22	50775539	50779043	2	1752.5	Human_STR_911536	GT	chr22	50776634	50776635	coding_mRNA|CATG00000058155.1|ENCT00000283952.1	6	-
chr22	50775539	50779043	2	1752.5	Human_STR_911536	GT	chr22	50777802	50777803	coding_mRNA|CATG00000058155.1|MICT00000236378.1	6	-
chr22	50775539	50779043	2	1752.5	Human_STR_911536	GT	chr22	50777802	50777803	coding_mRNA|CATG00000058155.1|MICT00000236379.1	6	-
chr22	50775539	50779043	2	1752.5	Human_STR_911536	GT	chr22	50777802	50777803	coding_mRNA|CATG00000058155.1|MICT00000236380.1	6	-
chr22	50775539	50779043	2	1752.5	Human_STR_911536	GT	chr22	50777931	50777932	coding_mRNA|CATG00000058155.1|MICT00000236381.1	6	-
chr22	50775539	50779043	2	1752.5	Human_STR_911536	GT	chr22	50778095	50778096	coding_mRNA|CATG00000058155.1|MICT00000236382.1	6	-
chr22	50775539	50779043	2	1752.5	Human_STR_911536	GT	chr22	50778583	50778584	coding_mRNA|CATG00000058155.1|MICT00000236383.1	6	-
chr3	184433306	184433316	1	11	Human_STR_1007752	T	chr3	184433319	184433320	coding_mRNA|CATG00000062280.1|ENCT00000298261.1	6	+
chr3	184433306	184433316	1	11	Human_STR_1007752	T	chr3	184433319	184433320	coding_mRNA|CATG00000062280.1|FTMT21100041420.1	6	+
chr3	184433306	184433316	1	11	Human_STR_1007752	T	chr3	184433319	184433320	coding_mRNA|CATG00000062280.1|FTMT21100045486.1	6	+
chr3	184433306	184433316	1	11	Human_STR_1007752	T	chr3	184433319	184433320	coding_mRNA|CATG00000062280.1|HBMT00000990524.1	6	+
chr3	184433306	184433316	1	11	Human_STR_1007752	T	chr3	184433319	184433320	coding_mRNA|CATG00000062280.1|MICT00000256220.1	6	+
chr3	176045933	176045949	1	17	Human_STR_1002408	A	chr3	176045930	176045931	coding_mRNA|CATG00000066044.1|ENCT00000311662.1	6	-
chr3	176045933	176045949	1	17	Human_STR_1002408	A	chr3	176045930	176045931	coding_mRNA|CATG00000066044.1|ENCT00000311671.1	6	-
chr3	176045933	176045949	1	17	Human_STR_1002408	A	chr3	176045930	176045931	coding_mRNA|CATG00000066044.1|ENCT00000311672.1	6	-
chr4	26022123	26022139	1	17	Human_STR_1029505	T	chr4	26022140	26022141	coding_mRNA|CATG00000067262.1|MICT00000262630.1	6	+
chr4	80273625	80274767	2	571.5	Human_STR_1056337	AG	chr4	80273705	80273706	coding_mRNA|CATG00000068198.1|ENCT00000320680.1	6	+
chr4	80273625	80274767	2	571.5	Human_STR_1056337	AG	chr4	80273705	80273706	coding_mRNA|CATG00000068198.1|HBMT00001065633.1	6	+
chr1	115081085	115081103	1	19	Human_STR_69009	A	chr1	115081082	115081083	coding_mRNA|CATG00000071673.1|ENCT00000030395.1	6	-
chr1	115081085	115081103	1	19	Human_STR_69009	A	chr1	115081082	115081083	coding_mRNA|CATG00000071673.1|ENCT00000030396.1	6	-
chr1	115081085	115081103	1	19	Human_STR_69009	A	chr1	115081082	115081083	coding_mRNA|CATG00000071673.1|HBMT00000071405.1	6	-
chr4	184489479	184489499	1	21	Human_STR_1108491	A	chr4	184489476	184489477	coding_mRNA|CATG00000073752.1|MICT00000275394.1	6	-
chr5	1746742	1746795	5	10.8	Human_STR_1112734	ACGTG	chr5	1746782	1746783	coding_mRNA|CATG00000074012.1|HBMT00001133628.1	6	+
chr5	44574523	44574562	1	40	Human_STR_1134673	T	chr5	44574563	44574564	coding_mRNA|CATG00000074793.1|FTMT22000002398.1	6	+
chr5	44574523	44574562	1	40	Human_STR_1134673	T	chr5	44574563	44574564	coding_mRNA|CATG00000074793.1|FTMT22000002399.1	6	+
chr1	2217310	2217330	1	21	Human_STR_1204	T	chr1	2217331	2217332	coding_mRNA|CATG00000075597.1|ENCT00000000446.1	6	+
chr5	2658801	2658814	1	14	Human_STR_1113140	A	chr5	2658798	2658799	coding_mRNA|CATG00000078022.1|MICT00000277979.1	6	-
chr5	12133255	12133300	1	46	Human_STR_1117521	A	chr5	12133252	12133253	coding_mRNA|CATG00000078155.1|ENCT00000355030.1	6	-
chr5	72416311	72416333	5	4.6	Human_STR_1147612	CCCTG	chr5	72416317	72416318	coding_mRNA|CATG00000079170.1|ENCT00000358674.1	6	-
chr5	72416311	72416333	5	4.6	Human_STR_1147612	CCCTG	chr5	72416317	72416318	coding_mRNA|CATG00000079170.1|HBMT00001163716.1	6	-
chr5	72416311	72416333	5	4.6	Human_STR_1147612	CCCTG	chr5	72416317	72416318	coding_mRNA|CATG00000079170.1|MICT00000284118.1	6	-
chr5	72416311	72416333	5	4.6	Human_STR_1147612	CCCTG	chr5	72416317	72416318	coding_mRNA|CATG00000079170.1|MICT00000284128.1	6	-
chr5	72416311	72416333	5	4.6	Human_STR_1147612	CCCTG	chr5	72416317	72416318	coding_mRNA|CATG00000079170.1|MICT00000284131.1	6	-
chr5	126010763	126010789	1	27	Human_STR_1173864	T	chr5	126010758	126010759	coding_mRNA|CATG00000080125.1|MICT00000288441.1	6	-
chr5	126010763	126010789	1	27	Human_STR_1173864	T	chr5	126010758	126010759	coding_mRNA|CATG00000080125.1|MICT00000288442.1	6	-
chr6	34038965	34041212	2	1124	Human_STR_1226102	AC	chr6	34039175	34039176	coding_mRNA|CATG00000082618.1|MICT00000302123.1	6	+
chr6	123840619	123840636	1	18	Human_STR_1270864	T	chr6	123840638	123840639	coding_mRNA|CATG00000084639.1|MICT00000310797.1	6	+
chr6	11094345	11094359	4	3.75	Human_STR_1211624	CGGG	chr6	11094341	11094342	coding_mRNA|CATG00000086324.1|FTMT22200000909.1	6	-
chr1	197886221	197886260	2	20	Human_STR_99510	GT/CG	chr1	197886234	197886235	coding_mRNA|CATG00000086935.1|ENCT00000035954.1	6	-
chr1	203045451	203045462	2	6	Human_STR_102865	CT	chr1	203045455	203045456	coding_mRNA|CATG00000088745.1|MICT00000028254.1	6	-
chr1	203045451	203045462	2	6	Human_STR_102865	CT	chr1	203045455	203045456	coding_mRNA|CATG00000088745.1|MICT00000028255.1	6	-
chr7	69960964	69961006	2	21.5	Human_STR_1333613	AC	chr7	69960960	69960961	coding_mRNA|CATG00000091489.1|HBMT00001314195.1	6	+
chr7	98047193	98047205	1	13	Human_STR_1350406	T	chr7	98047206	98047207	coding_mRNA|CATG00000092093.1|ENCT00000402774.1	6	+
chr7	98047193	98047205	1	13	Human_STR_1350406	T	chr7	98047206	98047207	coding_mRNA|CATG00000092093.1|ENCT00000402779.1	6	+
chr7	65565262	65565280	3	6.33333	Human_STR_1329744	AGG	chr7	65565265	65565266	coding_mRNA|CATG00000094877.1|ENCT00000412290.1	6	-
chr7	65565262	65565280	3	6.33333	Human_STR_1329744	AGG	chr7	65565265	65565266	coding_mRNA|CATG00000094877.1|MICT00000325578.1	6	-
chr8	82754579	82754815	2	118.5	Human_STR_1428935	AG	chr8	82754764	82754765	coding_mRNA|CATG00000098412.1|ENCT00000427106.1	6	+
chr8	82754579	82754815	2	118.5	Human_STR_1428935	AG	chr8	82754764	82754765	coding_mRNA|CATG00000098412.1|FTMT23100015611.1	6	+
chr8	82754579	82754815	2	118.5	Human_STR_1428935	AG	chr8	82754764	82754765	coding_mRNA|CATG00000098412.1|MICT00000346874.1	6	+
chr8	124695825	124695844	1	20	Human_STR_1450764	T	chr8	124695845	124695846	coding_mRNA|CATG00000099493.1|FTMT23100032119.1	6	+
chr8	124695825	124695844	1	20	Human_STR_1450764	T	chr8	124695845	124695846	coding_mRNA|CATG00000099493.1|FTMT23200006972.1	6	+
chr8	135724963	135724991	4	7.25	Human_STR_1456557	CCGG	chr8	135724981	135724982	coding_mRNA|CATG00000099921.1|HBMT00001402230.1	6	+
chr1	246966487	246966509	1	23	Human_STR_128367	A	chr1	246966483	246966484	coding_mRNA|CATG00000099955.1|MICT00000034687.1	6	-
chr1	246966487	246966509	1	23	Human_STR_128367	A	chr1	246966483	246966484	coding_mRNA|CATG00000099955.1|MICT00000034688.1	6	-
chr8	22454988	22455010	2	11.5	Human_STR_1397354	GT	chr8	22454992	22454993	coding_mRNA|CATG00000100713.1|ENCT00000433423.1	6	-
chr8	140816314	140817054	3	247	Human_STR_1458882	ACC	chr8	140816329	140816330	coding_mRNA|CATG00000103127.1|ENCT00000440986.1	6	-
chr8	140816314	140817054	3	247	Human_STR_1458882	ACC	chr8	140816329	140816330	coding_mRNA|CATG00000103127.1|ENCT00000441000.1	6	-
chr8	146052601	146052651	6	8.5	Human_STR_1461491	CCCCGG	chr8	146052599	146052600	coding_mRNA|CATG00000103272.1|ENCT00000441812.1	6	-
chr8	146052601	146052651	6	8.5	Human_STR_1461491	CCCCGG	chr8	146052599	146052600	coding_mRNA|CATG00000103272.1|ENCT00000441813.1	6	-
chr8	146052601	146052651	6	8.5	Human_STR_1461491	CCCCGG	chr8	146052640	146052641	coding_mRNA|CATG00000103272.1|ENCT00000441821.1	6	-
chr8	146052601	146052651	6	8.5	Human_STR_1461491	CCCCGG	chr8	146052599	146052600	coding_mRNA|CATG00000103272.1|ENCT00000441823.1	6	-
chr8	146052601	146052651	6	8.5	Human_STR_1461491	CCCCGG	chr8	146052599	146052600	coding_mRNA|CATG00000103272.1|ENCT00000441824.1	6	-
chr8	146052601	146052651	6	8.5	Human_STR_1461491	CCCCGG	chr8	146052599	146052600	coding_mRNA|CATG00000103272.1|ENCT00000441827.1	6	-
chr8	146052601	146052651	6	8.5	Human_STR_1461491	CCCCGG	chr8	146052640	146052641	coding_mRNA|CATG00000103272.1|HBMT00001418843.1	6	-
chr8	146052601	146052651	6	8.5	Human_STR_1461491	CCCCGG	chr8	146052640	146052641	coding_mRNA|CATG00000103272.1|HBMT00001418845.1	6	-
chr8	146052601	146052651	6	8.5	Human_STR_1461491	CCCCGG	chr8	146052640	146052641	coding_mRNA|CATG00000103272.1|HBMT00001418846.1	6	-
chr8	146052601	146052651	6	8.5	Human_STR_1461491	CCCCGG	chr8	146052640	146052641	coding_mRNA|CATG00000103272.1|MICT00000354429.1	6	-
chr9	80646736	80646767	6	5.33333	Human_STR_1490285	CCGCCT	chr9	80646767	80646768	coding_mRNA|CATG00000104549.1|ENCT00000447145.1	6	+
chr9	92269259	92269287	1	29	Human_STR_1496761	T	chr9	92269288	92269289	coding_mRNA|CATG00000104871.1|HBMT00001466765.1	6	+
chr9	94473094	94474414	2	660.5	Human_STR_1497759	GT/GT	chr9	94473944	94473945	coding_mRNA|CATG00000107771.1|ENCT00000457911.1	6	-
chr9	94475559	94475576	1	18	Human_STR_1497760	A	chr9	94475556	94475557	coding_mRNA|CATG00000107771.1|ENCT00000457912.1	6	-
chr9	109625281	109625416	2	68	Human_STR_1506198	AG	chr9	109625343	109625344	coding_mRNA|CATG00000108093.1|FTMT23400007789.1	6	-
chr9	109625281	109625416	2	68	Human_STR_1506198	AG	chr9	109625343	109625344	coding_mRNA|CATG00000108093.1|MICT00000364276.1	6	-
chr9	117136166	117136187	1	22	Human_STR_1511009	A	chr9	117136163	117136164	coding_mRNA|CATG00000108290.1|ENCT00000459975.1	6	-
chrX	39646172	39646185	1	14	Human_STR_1549472	T	chrX	39646186	39646187	coding_mRNA|CATG00000109674.1|ENCT00000466181.1	6	+
chrX	39646172	39646185	1	14	Human_STR_1549472	T	chrX	39646186	39646187	coding_mRNA|CATG00000109674.1|ENCT00000466182.1	6	+
chrX	39646172	39646185	1	14	Human_STR_1549472	T	chrX	39646186	39646187	coding_mRNA|CATG00000109674.1|ENCT00000466183.1	6	+
chrX	39646172	39646185	1	14	Human_STR_1549472	T	chrX	39646186	39646187	coding_mRNA|CATG00000109674.1|ENCT00000466184.1	6	+
chrX	106693124	106693233	3	36.6667	Human_STR_1581097	CCG/AGG	chrX	106693143	106693144	coding_mRNA|CATG00000110779.1|MICT00000378545.1	6	+
chrX	106693124	106693233	3	36.6667	Human_STR_1581097	CCG/AGG	chrX	106693143	106693144	coding_mRNA|CATG00000110779.1|MICT00000378546.1	6	+
chrX	106693124	106693233	3	36.6667	Human_STR_1581097	CCG/AGG	chrX	106693143	106693144	coding_mRNA|CATG00000110779.1|MICT00000378547.1	6	+
chr10	35929843	35929871	3	9.66667	Human_STR_152119	CGG	chr10	35929848	35929849	coding_mRNA|CATG00000110961.1|ENCT00000045036.1	6	+
chr10	35929843	35929871	3	9.66667	Human_STR_152119	CGG	chr10	35929848	35929849	coding_mRNA|CATG00000110961.1|ENCT00000045037.1	6	+
chrX	153151717	153151742	5	5.2	Human_STR_1603571	CCCCG	chrX	153151744	153151745	coding_mRNA|CATG00000111575.1|ENCT00000473653.1	6	+
chrX	153151717	153151742	5	5.2	Human_STR_1603571	CCCCG	chrX	153151744	153151745	coding_mRNA|CATG00000111575.1|ENCT00000473655.1	6	+
chrX	153151717	153151742	5	5.2	Human_STR_1603571	CCCCG	chrX	153151744	153151745	coding_mRNA|CATG00000111575.1|ENCT00000473656.1	6	+
chrX	153151717	153151742	5	5.2	Human_STR_1603571	CCCCG	chrX	153151744	153151745	coding_mRNA|CATG00000111575.1|MICT00000382401.1	6	+
chrX	153151717	153151742	5	5.2	Human_STR_1603571	CCCCG	chrX	153151744	153151745	coding_mRNA|CATG00000111575.1|MICT00000382402.1	6	+
chrX	11628250	11628266	1	17	Human_STR_1534925	A	chrX	11628247	11628248	coding_mRNA|CATG00000111829.1|ENCT00000474728.1	6	-
chrX	39874172	39874203	6	5.33333	Human_STR_1549628	CCCCCG	chrX	39874168	39874169	coding_mRNA|CATG00000112251.1|ENCT00000476385.1	6	-
chrX	39874172	39874203	6	5.33333	Human_STR_1549628	CCCCCG	chrX	39874168	39874169	coding_mRNA|CATG00000112251.1|ENCT00000476387.1	6	-
chrY	15928372	15928397	1	26	Human_STR_1612413	T	chrY	15928398	15928399	coding_mRNA|CATG00000113574.1|ENCT00000484799.1	6	+
chr10	30725628	30725641	1	14	Human_STR_148779	A	chr10	30725624	30725625	coding_mRNA|CATG00000116408.1|ENCT00000054015.1	6	-
chrX	99923325	99923356	1	32	Human_STR_1577752	A	chrX	99923321	99923322	coding_mRNA|ENSG00000000003.10|HBMT00001550123.1	6	-
chr1	169767981	169767995	1	15	Human_STR_84662	T	chr1	169767996	169767997	coding_mRNA|ENSG00000000460.12|ENCT00000013970.1	6	+
chr6	53375247	53375259	1	13	Human_STR_1237738	A	chr6	53375244	53375245	coding_mRNA|ENSG00000001084.6|ENST00000509541.1	6	-
chr6	53409452	53409474	3	7.66667	Human_STR_1237758	CCT	chr6	53409450	53409451	coding_mRNA|ENSG00000001084.6|FTMT22100014296.1	6	-
chr6	53375247	53375259	1	13	Human_STR_1237738	A	chr6	53375244	53375245	coding_mRNA|ENSG00000001084.6|FTMT22100048418.1	6	-
chr6	41040717	41040743	6	4.5	Human_STR_1230720	AGCGGC	chr6	41040713	41040714	coding_mRNA|ENSG00000001167.10|ENST00000341376.6	6	+
chr6	41040717	41040743	6	4.5	Human_STR_1230720	AGCGGC	chr6	41040713	41040714	coding_mRNA|ENSG00000001167.10|ENST00000353205.5	6	+
chr6	41040717	41040743	6	4.5	Human_STR_1230720	AGCGGC	chr6	41040713	41040714	coding_mRNA|ENSG00000001167.10|FTMT22300049510.1	6	+
chr6	41040717	41040743	6	4.5	Human_STR_1230720	AGCGGC	chr6	41040713	41040714	coding_mRNA|ENSG00000001167.10|HBMT00001230406.1	6	+
chr1	24745411	24745426	1	16	Human_STR_16254	T	chr1	24745427	24745428	coding_mRNA|ENSG00000001461.12|FTMT20300016046.1	6	+
chrX	64744613	64744643	5	6.2	Human_STR_1561161	ACCCC	chrX	64744610	64744611	coding_mRNA|ENSG00000001497.12|FTMT28900005649.1	6	-
chr3	50192952	50192966	3	5	Human_STR_939403	CCG	chr3	50192958	50192959	coding_mRNA|ENSG00000001617.7|HBMT00000973524.1	6	+
chr7	117119541	117119556	3	5.33333	Human_STR_1362098	AGG	chr7	117119551	117119552	coding_mRNA|ENSG00000001626.10|FTMT22700045899.1	6	+
chr7	117119541	117119556	3	5.33333	Human_STR_1362098	AGG	chr7	117119551	117119552	coding_mRNA|ENSG00000001626.10|FTMT22700045900.1	6	+
chr7	91976590	91976615	1	26	Human_STR_1347229	T	chr7	91976616	91976617	coding_mRNA|ENSG00000001629.5|FTMT22700009034.1	6	+
chr7	43288270	43288344	3	25	Human_STR_1319302	CCT	chr7	43288324	43288325	coding_mRNA|ENSG00000002746.10|ENCT00000399173.1	6	+
chr17	37025438	37025465	1	28	Human_STR_580753	T	chr17	37025466	37025467	coding_mRNA|ENSG00000002834.13|FTMT26700001677.1	6	+
chr16	90079671	90079691	1	21	Human_STR_556075	A	chr16	90079668	90079669	coding_mRNA|ENSG00000003249.9|FTMT26100005710.1	6	-
chr2	202591770	202591780	1	11	Human_STR_809024	A	chr2	202591767	202591768	coding_mRNA|ENSG00000003393.10|FTMT20500013817.1	6	-
chr2	202633726	202633738	1	13	Human_STR_809058	A	chr2	202633723	202633724	coding_mRNA|ENSG00000003393.10|FTMT20500041605.1	6	-
chr2	202064293	202064315	1	23	Human_STR_808743	T	chr2	202064316	202064317	coding_mRNA|ENSG00000003400.10|ENCT00000234377.1	6	+
chr3	50149494	50149514	1	21	Human_STR_939377	T	chr3	50149515	50149516	coding_mRNA|ENSG00000003756.12|ENST00000474470.1	6	+
chr8	17204394	17204419	1	26	Human_STR_1394312	A	chr8	17204389	17204390	coding_mRNA|ENSG00000003987.9|FTMT22900023194.1	6	-
chr8	17204394	17204419	1	26	Human_STR_1394312	A	chr8	17204389	17204390	coding_mRNA|ENSG00000003987.9|FTMT22900023203.1	6	-
chr8	17204394	17204419	1	26	Human_STR_1394312	A	chr8	17204389	17204390	coding_mRNA|ENSG00000003987.9|FTMT22900035837.1	6	-
chr17	26712315	26712339	6	4.16667	Human_STR_573448	AGCCCC	chr17	26712323	26712324	coding_mRNA|ENSG00000004139.9|HBMT00000595143.1	6	+
chr3	50019686	50019723	1	38	Human_STR_939226	T	chr3	50019724	50019725	coding_mRNA|ENSG00000004534.10|ENCT00000288882.1	6	+
chr3	50034598	50034609	1	12	Human_STR_939242	T	chr3	50034610	50034611	coding_mRNA|ENSG00000004534.10|ENCT00000288884.1	6	+
chr3	50036471	50036487	1	17	Human_STR_939243	T	chr3	50036488	50036489	coding_mRNA|ENSG00000004534.10|FTMT21100037709.1	6	+
chr3	50036471	50036487	1	17	Human_STR_939243	T	chr3	50036488	50036489	coding_mRNA|ENSG00000004534.10|FTMT21100037710.1	6	+
chr3	50098994	50099017	1	24	Human_STR_939323	T	chr3	50099018	50099019	coding_mRNA|ENSG00000004534.10|FTMT21100053739.1	6	+
chr3	50036471	50036487	1	17	Human_STR_939243	T	chr3	50036488	50036489	coding_mRNA|ENSG00000004534.10|FTMT21100061895.1	6	+
chr3	50036471	50036487	1	17	Human_STR_939243	T	chr3	50036488	50036489	coding_mRNA|ENSG00000004534.10|FTMT21100061896.1	6	+
chr3	50036471	50036487	1	17	Human_STR_939243	T	chr3	50036488	50036489	coding_mRNA|ENSG00000004534.10|FTMT21100061897.1	6	+
chr3	50019686	50019723	1	38	Human_STR_939226	T	chr3	50019724	50019725	coding_mRNA|ENSG00000004534.10|HBMT00000973420.1	6	+
chr17	3796292	3796317	5	5.2	Human_STR_559316	CCCCG	chr17	3796289	3796290	coding_mRNA|ENSG00000004660.10|ENCT00000179999.1	6	-
chr17	3796292	3796317	5	5.2	Human_STR_559316	CCCCG	chr17	3796289	3796290	coding_mRNA|ENSG00000004660.10|ENCT00000180000.1	6	-
chr17	3796292	3796317	5	5.2	Human_STR_559316	CCCCG	chr17	3796289	3796290	coding_mRNA|ENSG00000004660.10|ENCT00000180003.1	6	-
chr17	3796292	3796317	5	5.2	Human_STR_559316	CCCCG	chr17	3796289	3796290	coding_mRNA|ENSG00000004660.10|ENCT00000180005.1	6	-
chr17	3796292	3796317	5	5.2	Human_STR_559316	CCCCG	chr17	3796289	3796290	coding_mRNA|ENSG00000004660.10|FTMT26500002878.1	6	-
chr7	92875396	92875406	1	11	Human_STR_1347682	T	chr7	92875407	92875408	coding_mRNA|ENSG00000004766.11|FTMT22700013466.1	6	+
chr7	92875396	92875406	1	11	Human_STR_1347682	T	chr7	92875407	92875408	coding_mRNA|ENSG00000004766.11|FTMT22700013467.1	6	+
chr19	36264868	36264896	1	29	Human_STR_683147	T	chr19	36264897	36264898	coding_mRNA|ENSG00000004777.14|ENCT00000204732.1	6	+
chr7	20690193	20690204	1	12	Human_STR_1307322	T	chr7	20690207	20690208	coding_mRNA|ENSG00000004846.12|FTMT22700022073.1	6	+
chr7	20743699	20743714	1	16	Human_STR_1307362	T	chr7	20743716	20743717	coding_mRNA|ENSG00000004846.12|HBMT00001308177.1	6	+
chrX	25025356	25025382	3	9	Human_STR_1542600	CGG	chrX	25025362	25025363	coding_mRNA|ENSG00000004848.6|FTMT28900021532.1	6	-
chr7	95951351	95951376	3	8.66667	Human_STR_1349078	CGG	chr7	95951379	95951380	coding_mRNA|ENSG00000004864.9|ENCT00000414626.1	6	-
chr7	95823755	95823779	1	25	Human_STR_1349008	A	chr7	95823752	95823753	coding_mRNA|ENSG00000004864.9|ENCT00000414641.1	6	-
chr7	95951351	95951376	3	8.66667	Human_STR_1349078	CGG	chr7	95951379	95951380	coding_mRNA|ENSG00000004864.9|ENST00000265631.5	6	-
chr7	95951351	95951376	3	8.66667	Human_STR_1349078	CGG	chr7	95951379	95951380	coding_mRNA|ENSG00000004864.9|ENST00000542654.1	6	-
chr7	95951351	95951376	3	8.66667	Human_STR_1349078	CGG	chr7	95951379	95951380	coding_mRNA|ENSG00000004864.9|FTMT22500014322.1	6	-
chr7	95818865	95818882	1	18	Human_STR_1349003	A	chr7	95818862	95818863	coding_mRNA|ENSG00000004864.9|FTMT22500024496.1	6	-
chr7	95951351	95951376	3	8.66667	Human_STR_1349078	CGG	chr7	95951379	95951380	coding_mRNA|ENSG00000004864.9|FTMT22500037468.1	6	-
chr17	45217349	45217359	1	11	Human_STR_588021	A	chr17	45217344	45217345	coding_mRNA|ENSG00000004897.7|FTMT26500033929.1	6	-
chr16	2907944	2908005	4	15.5	Human_STR_502545	AGGG	chr16	2907954	2907955	coding_mRNA|ENSG00000005001.5|ENCT00000162844.1	6	-
chr16	2907944	2908005	4	15.5	Human_STR_502545	AGGG	chr16	2907954	2907955	coding_mRNA|ENSG00000005001.5|ENST00000570950.1	6	-
chr16	2907944	2908005	4	15.5	Human_STR_502545	AGGG	chr16	2907954	2907955	coding_mRNA|ENSG00000005001.5|ENST00000576381.1	6	-
chr7	26623955	26623975	1	21	Human_STR_1310668	A	chr7	26623952	26623953	coding_mRNA|ENSG00000005020.8|ENCT00000410223.1	6	-
chr4	110585579	110585595	1	17	Human_STR_1071319	T	chr4	110585596	110585597	coding_mRNA|ENSG00000005059.11|ENCT00000322651.1	6	+
chr4	110610022	110610038	1	17	Human_STR_1071331	T	chr4	110610039	110610040	coding_mRNA|ENSG00000005059.11|FTMT21600005844.1	6	+
chr4	110610022	110610038	1	17	Human_STR_1071331	T	chr4	110610039	110610040	coding_mRNA|ENSG00000005059.11|FTMT21600005845.1	6	+
chr7	11871454	11871506	3	17.6667	Human_STR_1303073	AGC	chr7	11871464	11871465	coding_mRNA|ENSG00000005108.11|FTMT22500015853.1	6	-
chr7	11871454	11871506	3	17.6667	Human_STR_1303073	AGC	chr7	11871464	11871465	coding_mRNA|ENSG00000005108.11|FTMT22500022384.1	6	-
chr7	11871454	11871506	3	17.6667	Human_STR_1303073	AGC	chr7	11871464	11871465	coding_mRNA|ENSG00000005108.11|FTMT22500047489.1	6	-
chr7	11871454	11871506	3	17.6667	Human_STR_1303073	AGC	chr7	11871464	11871465	coding_mRNA|ENSG00000005108.11|FTMT22500047490.1	6	-
chr7	11871454	11871506	3	17.6667	Human_STR_1303073	AGC	chr7	11871464	11871465	coding_mRNA|ENSG00000005108.11|HBMT00001333088.1	6	-
chr7	106766866	106766888	1	23	Human_STR_1357090	A	chr7	106766880	106766881	coding_mRNA|ENSG00000005249.8|FTMT22700011600.1	6	+
chr7	106766866	106766888	1	23	Human_STR_1357090	A	chr7	106766880	106766881	coding_mRNA|ENSG00000005249.8|FTMT22700045833.1	6	+
chr16	3777489	3777504	1	16	Human_STR_503318	C	chr16	3777488	3777489	coding_mRNA|ENSG00000005339.8|FTMT26100005771.1	6	-
chr7	94953887	94953907	5	4.2	Human_STR_1348607	CCCCG	chr7	94953883	94953884	coding_mRNA|ENSG00000005421.4|ENST00000222381.3	6	-
chr7	94953887	94953907	5	4.2	Human_STR_1348607	CCCCG	chr7	94953883	94953884	coding_mRNA|ENSG00000005421.4|HBMT00001342994.1	6	-
chr7	94953887	94953907	5	4.2	Human_STR_1348607	CCCCG	chr7	94953883	94953884	coding_mRNA|ENSG00000005421.4|HBMT00001342997.1	6	-
chr7	87130625	87130637	2	6.5	Human_STR_1344827	AG	chr7	87130634	87130635	coding_mRNA|ENSG00000005471.11|ENCT00000413950.1	6	-
chr7	87130625	87130637	2	6.5	Human_STR_1344827	AG	chr7	87130634	87130635	coding_mRNA|ENSG00000005471.11|FTMT22500026288.1	6	-
chr7	87130625	87130637	2	6.5	Human_STR_1344827	AG	chr7	87130634	87130635	coding_mRNA|ENSG00000005471.11|FTMT22500026290.1	6	-
chr7	87130625	87130637	2	6.5	Human_STR_1344827	AG	chr7	87130634	87130635	coding_mRNA|ENSG00000005471.11|FTMT22500026291.1	6	-
chr7	104704598	104704639	1	42	Human_STR_1355764	T	chr7	104704640	104704641	coding_mRNA|ENSG00000005483.15|ENCT00000403686.1	6	+
chr7	104707159	104707170	1	12	Human_STR_1355765	T	chr7	104707171	104707172	coding_mRNA|ENSG00000005483.15|FTMT22700009096.1	6	+
chr7	104701041	104701058	1	18	Human_STR_1355762	T	chr7	104701059	104701060	coding_mRNA|ENSG00000005483.15|FTMT22700013722.1	6	+
chr7	104703436	104703461	6	4.33333	Human_STR_1355763	CTTTTT	chr7	104703462	104703463	coding_mRNA|ENSG00000005483.15|FTMT22700015104.1	6	+
chr7	104719105	104719135	1	31	Human_STR_1355779	T	chr7	104719137	104719138	coding_mRNA|ENSG00000005483.15|FTMT22700043083.1	6	+
chr7	104719105	104719135	1	31	Human_STR_1355779	T	chr7	104719137	104719138	coding_mRNA|ENSG00000005483.15|FTMT22700043085.1	6	+
chr7	104719105	104719135	1	31	Human_STR_1355779	T	chr7	104719137	104719138	coding_mRNA|ENSG00000005483.15|FTMT22700043092.1	6	+
chr7	104719105	104719135	1	31	Human_STR_1355779	T	chr7	104719137	104719138	coding_mRNA|ENSG00000005483.15|FTMT22700043095.1	6	+
chr7	104719105	104719135	1	31	Human_STR_1355779	T	chr7	104719137	104719138	coding_mRNA|ENSG00000005483.15|FTMT22700043098.1	6	+
chr7	75509454	75509464	1	11	Human_STR_1338462	T	chr7	75509467	75509468	coding_mRNA|ENSG00000005486.12|FTMT22700045019.1	6	+
chr6	82910274	82910295	1	22	Human_STR_1250058	A	chr6	82910271	82910272	coding_mRNA|ENSG00000005700.10|FTMT22100016962.1	6	-
chr11	3388294	3388309	1	16	Human_STR_205279	A	chr11	3388291	3388292	coding_mRNA|ENSG00000005801.12|ENST00000528636.1	6	-
chr11	3388294	3388309	1	16	Human_STR_205279	A	chr11	3388291	3388292	coding_mRNA|ENSG00000005801.12|FTMT24100020453.1	6	-
chr13	77801479	77801496	1	18	Human_STR_383864	A	chr13	77801476	77801477	coding_mRNA|ENSG00000005810.13|ENCT00000120179.1	6	-
chr13	77900747	77900764	6	3	Human_STR_383932	AGCCCC	chr13	77900747	77900748	coding_mRNA|ENSG00000005810.13|FTMT24900007780.1	6	-
chr13	77801479	77801496	1	18	Human_STR_383864	A	chr13	77801476	77801477	coding_mRNA|ENSG00000005810.13|FTMT24900011200.1	6	-
chr13	77801479	77801496	1	18	Human_STR_383864	A	chr13	77801476	77801477	coding_mRNA|ENSG00000005810.13|FTMT24900011201.1	6	-
chr13	77900747	77900764	6	3	Human_STR_383932	AGCCCC	chr13	77900747	77900748	coding_mRNA|ENSG00000005810.13|FTMT24900013311.1	6	-
chr13	77900747	77900764	6	3	Human_STR_383932	AGCCCC	chr13	77900747	77900748	coding_mRNA|ENSG00000005810.13|FTMT24900013583.1	6	-
chr13	77600859	77600882	5	4.8	Human_STR_383766	ACCCC	chr13	77600856	77600857	coding_mRNA|ENSG00000005812.6|ENCT00000120163.1	6	-
chr17	48169964	48169990	1	27	Human_STR_590667	T	chr17	48169991	48169992	coding_mRNA|ENSG00000005884.13|ENCT00000176311.1	6	+
chr17	48149907	48149924	5	3.6	Human_STR_590654	GGGGT	chr17	48149921	48149922	coding_mRNA|ENSG00000005884.13|FTMT26700030775.1	6	+
chrX	24167212	24167223	1	12	Human_STR_1542008	T	chrX	24167224	24167225	coding_mRNA|ENSG00000005889.11|ENCT00000465303.1	6	+
chrX	24194548	24194569	1	22	Human_STR_1542036	T	chrX	24194570	24194571	coding_mRNA|ENSG00000005889.11|ENCT00000465330.1	6	+
chrX	24225352	24225379	1	28	Human_STR_1542056	A/T	chrX	24225380	24225381	coding_mRNA|ENSG00000005889.11|FTMT29100012973.1	6	+
chrX	24167212	24167223	1	12	Human_STR_1542008	T	chrX	24167224	24167225	coding_mRNA|ENSG00000005889.11|HBMT00001531081.1	6	+
chrX	24167212	24167223	1	12	Human_STR_1542008	T	chrX	24167224	24167225	coding_mRNA|ENSG00000005889.11|HBMT00001531082.1	6	+
chrX	24167212	24167223	1	12	Human_STR_1542008	T	chrX	24167224	24167225	coding_mRNA|ENSG00000005889.11|HBMT00001531084.1	6	+
chrX	24167212	24167223	1	12	Human_STR_1542008	T	chrX	24167224	24167225	coding_mRNA|ENSG00000005889.11|HBMT00001531087.1	6	+
chrX	24179791	24179827	1	37	Human_STR_1542019	T	chrX	24179828	24179829	coding_mRNA|ENSG00000005889.11|HBMT00001531111.1	6	+
chrX	24179791	24179827	1	37	Human_STR_1542019	T	chrX	24179828	24179829	coding_mRNA|ENSG00000005889.11|HBMT00001531112.1	6	+
chrX	24179791	24179827	1	37	Human_STR_1542019	T	chrX	24179828	24179829	coding_mRNA|ENSG00000005889.11|HBMT00001531114.1	6	+
chrX	24179791	24179827	1	37	Human_STR_1542019	T	chrX	24179828	24179829	coding_mRNA|ENSG00000005889.11|HBMT00001531117.1	6	+
chrX	24179791	24179827	1	37	Human_STR_1542019	T	chrX	24179828	24179829	coding_mRNA|ENSG00000005889.11|HBMT00001531118.1	6	+
chr17	34943348	34943365	1	18	Human_STR_579263	T	chr17	34943366	34943367	coding_mRNA|ENSG00000005955.8|ENST00000589269.1	6	+
chr7	95070225	95070239	1	15	Human_STR_1348656	T	chr7	95070240	95070241	coding_mRNA|ENSG00000005981.8|ENCT00000402625.1	6	+
chr7	95107048	95107062	1	15	Human_STR_1348680	T	chr7	95107063	95107064	coding_mRNA|ENSG00000005981.8|ENCT00000402635.1	6	+
chr7	95107048	95107062	1	15	Human_STR_1348680	T	chr7	95107063	95107064	coding_mRNA|ENSG00000005981.8|ENCT00000402636.1	6	+
chr7	95070225	95070239	1	15	Human_STR_1348656	T	chr7	95070240	95070241	coding_mRNA|ENSG00000005981.8|FTMT22800005396.1	6	+
chr7	95107048	95107062	1	15	Human_STR_1348680	T	chr7	95107063	95107064	coding_mRNA|ENSG00000005981.8|HBMT00001318265.1	6	+
chr11	17452095	17452109	1	15	Human_STR_212597	T	chr11	17452102	17452103	coding_mRNA|ENSG00000006071.7|FTMT24100048265.1	6	-
chr11	17452095	17452109	1	15	Human_STR_212597	T	chr11	17452102	17452103	coding_mRNA|ENSG00000006071.7|FTMT24100048276.1	6	-
chr11	17452095	17452109	1	15	Human_STR_212597	T	chr11	17452102	17452103	coding_mRNA|ENSG00000006071.7|FTMT24100048277.1	6	-
chr11	17452095	17452109	1	15	Human_STR_212597	T	chr11	17452102	17452103	coding_mRNA|ENSG00000006071.7|FTMT24100048278.1	6	-
chr17	33934794	33934813	1	20	Human_STR_578736	T	chr17	33934814	33934815	coding_mRNA|ENSG00000006125.12|FTMT26700032846.1	6	+
chr7	96635364	96635455	3	30.6667	Human_STR_1349424	AGC/CCG	chr7	96635455	96635456	coding_mRNA|ENSG00000006377.9|FTMT22700025772.1	6	+
chr14	71224174	71224190	1	17	Human_STR_431095	A	chr14	71224171	71224172	coding_mRNA|ENSG00000006432.11|ENCT00000135400.1	6	-
chr14	71224174	71224190	1	17	Human_STR_431095	A	chr14	71224171	71224172	coding_mRNA|ENSG00000006432.11|ENCT00000135401.1	6	-
chr14	71224174	71224190	1	17	Human_STR_431095	A	chr14	71224171	71224172	coding_mRNA|ENSG00000006432.11|ENCT00000135402.1	6	-
chr14	71224174	71224190	1	17	Human_STR_431095	A	chr14	71224171	71224172	coding_mRNA|ENSG00000006432.11|ENCT00000135403.1	6	-
chr14	71224174	71224190	1	17	Human_STR_431095	A	chr14	71224171	71224172	coding_mRNA|ENSG00000006432.11|ENCT00000135404.1	6	-
chr7	98029654	98029677	6	4	Human_STR_1350380	AGGGGG	chr7	98029653	98029654	coding_mRNA|ENSG00000006453.9|ENST00000479789.1	6	-
chr7	139826317	139826333	1	17	Human_STR_1374896	A	chr7	139826314	139826315	coding_mRNA|ENSG00000006459.6|ENCT00000418147.1	6	-
chr7	139876828	139876842	3	5	Human_STR_1374939	CGG	chr7	139876831	139876832	coding_mRNA|ENSG00000006459.6|ENCT00000418148.1	6	-
chr7	139876828	139876842	3	5	Human_STR_1374939	CGG	chr7	139876831	139876832	coding_mRNA|ENSG00000006459.6|ENST00000397560.2	6	-
chr7	139947321	139947344	1	24	Human_STR_1375005	A	chr7	139947318	139947319	coding_mRNA|ENSG00000006459.6|MICT00000334343.1	6	-
chr2	242312478	242312490	1	13	Human_STR_831776	T	chr2	242312491	242312492	coding_mRNA|ENSG00000006607.9|ENST00000464142.1	6	+
chr7	112101220	112101235	4	4	Human_STR_1359720	AATT	chr7	112101223	112101224	coding_mRNA|ENSG00000006652.9|FTMT22700005157.1	6	+
chr7	112111193	112111210	4	4.5	Human_STR_1359727	ATTT	chr7	112111213	112111214	coding_mRNA|ENSG00000006652.9|FTMT22700009962.1	6	+
chr7	112103909	112103950	2	21	Human_STR_1359722	AC	chr7	112103934	112103935	coding_mRNA|ENSG00000006652.9|FTMT22700032945.1	6	+
chr7	73990948	73990979	1	32	Human_STR_1337334	T	chr7	73990980	73990981	coding_mRNA|ENSG00000006704.6|ENCT00000400901.1	6	+
chr17	12692804	12692822	4	4.75	Human_STR_566120	AGCC	chr17	12692814	12692815	coding_mRNA|ENSG00000006740.12|ENCT00000172159.1	6	+
chr17	12692804	12692822	4	4.75	Human_STR_566120	AGCC	chr17	12692814	12692815	coding_mRNA|ENSG00000006740.12|ENCT00000172160.1	6	+
chr17	12692804	12692822	4	4.75	Human_STR_566120	AGCC	chr17	12692814	12692815	coding_mRNA|ENSG00000006740.12|ENCT00000172161.1	6	+
chr17	12692804	12692822	4	4.75	Human_STR_566120	AGCC	chr17	12692814	12692815	coding_mRNA|ENSG00000006740.12|ENST00000340825.3	6	+
chr17	12692804	12692822	4	4.75	Human_STR_566120	AGCC	chr17	12692814	12692815	coding_mRNA|ENSG00000006740.12|ENST00000379672.5	6	+
chr17	12692804	12692822	4	4.75	Human_STR_566120	AGCC	chr17	12692814	12692815	coding_mRNA|ENSG00000006740.12|ENST00000580768.1	6	+
chr17	12722900	12722914	1	15	Human_STR_566133	T	chr17	12722915	12722916	coding_mRNA|ENSG00000006740.12|FTMT26700043934.1	6	+
chr17	12920527	12920548	1	22	Human_STR_566272	A	chr17	12920524	12920525	coding_mRNA|ENSG00000006744.14|FTMT26500059616.1	6	-
chr12	1863853	1863915	3	21	Human_STR_275590	ATT/ACT	chr12	1863851	1863852	coding_mRNA|ENSG00000006831.9|ENCT00000086752.1	6	+
chr19	45780692	45780710	1	19	Human_STR_691217	T	chr19	45780711	45780712	coding_mRNA|ENSG00000007047.10|FTMT27500036030.1	6	+
chr19	42078304	42078317	1	14	Human_STR_688538	T	chr19	42078318	42078319	coding_mRNA|ENSG00000007129.13|FTMT27500011156.1	6	+
chr19	42078304	42078317	1	14	Human_STR_688538	T	chr19	42078318	42078319	coding_mRNA|ENSG00000007129.13|FTMT27500035808.1	6	+
chr17	2496961	2496978	3	6	Human_STR_558308	CGG	chr17	2496973	2496974	coding_mRNA|ENSG00000007168.8|ENCT00000171124.1	6	+
chr17	2582620	2582965	4	86.5	Human_STR_558407	ATGG	chr17	2582957	2582958	coding_mRNA|ENSG00000007168.8|ENST00000610190.1	6	+
chr17	2582620	2582965	4	86.5	Human_STR_558407	ATGG	chr17	2582957	2582958	coding_mRNA|ENSG00000007168.8|FTMT26700003831.1	6	+
chr17	2496885	2496912	3	9.33333	Human_STR_558307	CGG	chr17	2496908	2496909	coding_mRNA|ENSG00000007168.8|HBMT00000586962.1	6	+
chr17	2496885	2496912	3	9.33333	Human_STR_558307	CGG	chr17	2496908	2496909	coding_mRNA|ENSG00000007168.8|HBMT00000586973.1	6	+
chr17	26950601	26950613	1	13	Human_STR_573627	A	chr17	26950598	26950599	coding_mRNA|ENSG00000007202.10|FTMT26500019844.1	6	-
chr17	26950601	26950613	1	13	Human_STR_573627	A	chr17	26950598	26950599	coding_mRNA|ENSG00000007202.10|FTMT26500019845.1	6	-
chr17	26950601	26950613	1	13	Human_STR_573627	A	chr17	26950598	26950599	coding_mRNA|ENSG00000007202.10|FTMT26500019846.1	6	-
chr17	26950601	26950613	1	13	Human_STR_573627	A	chr17	26950598	26950599	coding_mRNA|ENSG00000007202.10|FTMT26500019847.1	6	-
chr1	113116986	113117000	1	15	Human_STR_67611	A	chr1	113116983	113116984	coding_mRNA|ENSG00000007341.14|ENCT00000030187.1	6	-
chr1	113122003	113122036	1	34	Human_STR_67617	A	chr1	113122000	113122001	coding_mRNA|ENSG00000007341.14|ENCT00000030189.1	6	-
chr1	113147711	113147730	1	20	Human_STR_67640	A	chr1	113147708	113147709	coding_mRNA|ENSG00000007341.14|ENCT00000030203.1	6	-
chr1	113162288	113162310	6	3.83333	Human_STR_67652	CGCGGG	chr1	113162284	113162285	coding_mRNA|ENSG00000007341.14|ENST00000459630.1	6	-
chr1	113162288	113162310	6	3.83333	Human_STR_67652	CGCGGG	chr1	113162284	113162285	coding_mRNA|ENSG00000007341.14|ENST00000470519.1	6	-
chr1	113141070	113141086	1	17	Human_STR_67630	A	chr1	113141066	113141067	coding_mRNA|ENSG00000007341.14|FTMT20100056603.1	6	-
chr1	113162288	113162310	6	3.83333	Human_STR_67652	CGCGGG	chr1	113162305	113162306	coding_mRNA|ENSG00000007341.14|FTMT20100109951.1	6	-
chr1	113162288	113162310	6	3.83333	Human_STR_67652	CGCGGG	chr1	113162305	113162306	coding_mRNA|ENSG00000007341.14|MICT00000017522.1	6	-
chr1	113162288	113162310	6	3.83333	Human_STR_67652	CGCGGG	chr1	113162305	113162306	coding_mRNA|ENSG00000007341.14|MICT00000017523.1	6	-
chr1	113162288	113162310	6	3.83333	Human_STR_67652	CGCGGG	chr1	113162305	113162306	coding_mRNA|ENSG00000007341.14|MICT00000017526.1	6	-
chr16	122594	122622	4	7.25	Human_STR_500706	CCCG	chr16	122626	122627	coding_mRNA|ENSG00000007384.11|ENCT00000162192.1	6	-
chr16	122594	122622	4	7.25	Human_STR_500706	CCCG	chr16	122626	122627	coding_mRNA|ENSG00000007384.11|ENCT00000162193.1	6	-
chr16	122594	122622	4	7.25	Human_STR_500706	CCCG	chr16	122626	122627	coding_mRNA|ENSG00000007384.11|ENCT00000162195.1	6	-
chr16	122594	122622	4	7.25	Human_STR_500706	CCCG	chr16	122626	122627	coding_mRNA|ENSG00000007384.11|ENST00000262316.6	6	-
chr16	122594	122622	4	7.25	Human_STR_500706	CCCG	chr16	122626	122627	coding_mRNA|ENSG00000007384.11|ENST00000487201.1	6	-
chr16	122594	122622	4	7.25	Human_STR_500706	CCCG	chr16	122592	122593	coding_mRNA|ENSG00000007384.11|FTMT26100004440.1	6	-
chr16	122594	122622	4	7.25	Human_STR_500706	CCCG	chr16	122592	122593	coding_mRNA|ENSG00000007384.11|FTMT26100004444.1	6	-
chr16	122594	122622	4	7.25	Human_STR_500706	CCCG	chr16	122626	122627	coding_mRNA|ENSG00000007384.11|FTMT26100004451.1	6	-
chr16	122594	122622	4	7.25	Human_STR_500706	CCCG	chr16	122592	122593	coding_mRNA|ENSG00000007384.11|FTMT26100008113.1	6	-
chr16	122594	122622	4	7.25	Human_STR_500706	CCCG	chr16	122592	122593	coding_mRNA|ENSG00000007384.11|FTMT26100008115.1	6	-
chr16	122594	122622	4	7.25	Human_STR_500706	CCCG	chr16	122626	122627	coding_mRNA|ENSG00000007384.11|MICT00000123978.1	6	-
chr16	122594	122622	4	7.25	Human_STR_500706	CCCG	chr16	122592	122593	coding_mRNA|ENSG00000007384.11|MICT00000123996.1	6	-
chr3	50540896	50540918	3	7.66667	Human_STR_939573	CGG	chr3	50540896	50540897	coding_mRNA|ENSG00000007402.7|HBMT00001002419.1	6	-
chr3	50540896	50540918	3	7.66667	Human_STR_939573	CGG	chr3	50540896	50540897	coding_mRNA|ENSG00000007402.7|HBMT00001002420.1	6	-
chr3	50540896	50540918	3	7.66667	Human_STR_939573	CGG	chr3	50540896	50540897	coding_mRNA|ENSG00000007402.7|HBMT00001002421.1	6	-
chr6	35447910	35447937	4	7	Human_STR_1227240	AAAG	chr6	35447918	35447919	coding_mRNA|ENSG00000007866.14|ENST00000433586.1	6	-
chr6	170861607	170861617	1	11	Human_STR_1295411	A	chr6	170861604	170861605	coding_mRNA|ENSG00000008018.8|ENCT00000393921.1	6	-
chr6	170849677	170849701	1	25	Human_STR_1295406	A	chr6	170849674	170849675	coding_mRNA|ENSG00000008018.8|ENCT00000393928.1	6	-
chr6	15262385	15262398	1	14	Human_STR_1214261	T	chr6	15262399	15262400	coding_mRNA|ENSG00000008083.9|ENCT00000369419.1	6	+
chr6	15262385	15262398	1	14	Human_STR_1214261	T	chr6	15262399	15262400	coding_mRNA|ENSG00000008083.9|ENCT00000369420.1	6	+
chr6	15336883	15336898	1	16	Human_STR_1214322	T	chr6	15336899	15336900	coding_mRNA|ENSG00000008083.9|ENCT00000369437.1	6	+
chr6	15344336	15344361	1	26	Human_STR_1214327	T	chr6	15344363	15344364	coding_mRNA|ENSG00000008083.9|ENCT00000369441.1	6	+
chr6	15366734	15366769	1	36	Human_STR_1214338	G	chr6	15366768	15366769	coding_mRNA|ENSG00000008083.9|ENCT00000369453.1	6	+
chr6	15424365	15424380	1	16	Human_STR_1214376	T	chr6	15424381	15424382	coding_mRNA|ENSG00000008083.9|ENCT00000369458.1	6	+
chr6	15246276	15246298	3	7.66667	Human_STR_1214247	CCG	chr6	15246301	15246302	coding_mRNA|ENSG00000008083.9|FTMT22300006576.1	6	+
chr6	15246276	15246298	3	7.66667	Human_STR_1214247	CCG	chr6	15246301	15246302	coding_mRNA|ENSG00000008083.9|FTMT22300015846.1	6	+
chr6	15468401	15468417	1	17	Human_STR_1214409	T	chr6	15468418	15468419	coding_mRNA|ENSG00000008083.9|FTMT22300038622.1	6	+
chrX	18468995	18469009	1	15	Human_STR_1538576	T	chrX	18469010	18469011	coding_mRNA|ENSG00000008086.6|ENCT00000464996.1	6	+
chrX	18470940	18470968	1	29	Human_STR_1538578	T	chrX	18470969	18470970	coding_mRNA|ENSG00000008086.6|ENCT00000464997.1	6	+
chr6	50789705	50789722	1	18	Human_STR_1236447	T	chr6	50789723	50789724	coding_mRNA|ENSG00000008196.8|ENCT00000373074.1	6	+
chr6	50788198	50788229	2	16	Human_STR_1236444	AG	chr6	50788215	50788216	coding_mRNA|ENSG00000008196.8|HBMT00001233147.1	6	+
chr6	50789705	50789722	1	18	Human_STR_1236447	T	chr6	50789723	50789724	coding_mRNA|ENSG00000008196.8|MICT00000305025.1	6	+
chr7	6245507	6245535	1	29	Human_STR_1300134	A	chr7	6245504	6245505	coding_mRNA|ENSG00000008256.11|FTMT22500012990.1	6	-
chr17	49037397	49037411	1	15	Human_STR_591326	A	chr17	49037393	49037394	coding_mRNA|ENSG00000008294.16|FTMT26600002694.1	6	-
chr17	49037397	49037411	1	15	Human_STR_591326	A	chr17	49037393	49037394	coding_mRNA|ENSG00000008294.16|MICT00000150646.1	6	-
chr7	121738927	121738950	1	24	Human_STR_1364242	A	chr7	121738924	121738925	coding_mRNA|ENSG00000008311.10|FTMT22500049717.1	6	-
chr19	4343854	4343891	3	12.6667	Human_STR_657593	CGG	chr19	4343882	4343883	coding_mRNA|ENSG00000008382.11|ENCT00000200844.1	6	+
chr19	4343854	4343891	3	12.6667	Human_STR_657593	CGG	chr19	4343882	4343883	coding_mRNA|ENSG00000008382.11|ENCT00000200845.1	6	+
chr12	16506692	16506711	1	20	Human_STR_284150	T	chr12	16506712	16506713	coding_mRNA|ENSG00000008394.8|FTMT24700004674.1	6	+
chr19	13106382	13106453	3	24	Human_STR_667119	CGG	chr19	13106417	13106418	coding_mRNA|ENSG00000008441.12|ENST00000397661.2	6	+
chr19	13134055	13134081	2	13.5	Human_STR_667144	AC	chr19	13134063	13134064	coding_mRNA|ENSG00000008441.12|HBMT00000701148.1	6	+
chr19	13134055	13134081	2	13.5	Human_STR_667144	AC	chr19	13134063	13134064	coding_mRNA|ENSG00000008441.12|HBMT00000701162.1	6	+
chr19	13134437	13134459	1	23	Human_STR_667147	T	chr19	13134460	13134461	coding_mRNA|ENSG00000008441.12|MICT00000169126.1	6	+
chr16	3096538	3096557	5	4	Human_STR_502713	CCCGG	chr16	3096561	3096562	coding_mRNA|ENSG00000008516.12|FTMT26300002763.1	6	+
chr16	3096538	3096557	5	4	Human_STR_502713	CCCGG	chr16	3096561	3096562	coding_mRNA|ENSG00000008516.12|HBMT00000532959.1	6	+
chr16	3096945	3096963	3	6.33333	Human_STR_502714	CTG	chr16	3096944	3096945	coding_mRNA|ENSG00000008516.12|HBMT00000532960.1	6	+
chr16	3102130	3102149	2	10	Human_STR_502720	AT	chr16	3102126	3102127	coding_mRNA|ENSG00000008517.12|ENCT00000155076.1	6	+
chr16	2145410	2145433	1	24	Human_STR_502012	A	chr16	2145407	2145408	coding_mRNA|ENSG00000008710.13|MICT00000125277.1	6	-
chr8	22850658	22850684	1	27	Human_STR_1397587	T	chr8	22850685	22850686	coding_mRNA|ENSG00000008853.12|ENCT00000422963.1	6	+
chr8	22850658	22850684	1	27	Human_STR_1397587	T	chr8	22850685	22850686	coding_mRNA|ENSG00000008853.12|ENCT00000422964.1	6	+
chr2	37230404	37230431	1	28	Human_STR_723366	A	chr2	37230401	37230402	coding_mRNA|ENSG00000008869.7|ENCT00000240748.1	6	-
chr3	169684743	169684765	5	4.6	Human_STR_998898	GGGGT	chr3	169684763	169684764	coding_mRNA|ENSG00000008952.12|FTMT21100024553.1	6	+
chr3	169690369	169690388	1	20	Human_STR_998902	T	chr3	169690390	169690391	coding_mRNA|ENSG00000008952.12|FTMT21100026351.1	6	+
chr7	157019414	157019428	1	15	Human_STR_1384341	T	chr7	157019429	157019430	coding_mRNA|ENSG00000009335.13|ENCT00000407553.1	6	+
chr7	156994332	156994352	1	21	Human_STR_1384320	T	chr7	156994353	156994354	coding_mRNA|ENSG00000009335.13|FTMT22700028218.1	6	+
chr7	156994332	156994352	1	21	Human_STR_1384320	T	chr7	156994353	156994354	coding_mRNA|ENSG00000009335.13|FTMT22700034566.1	6	+
chr7	156994332	156994352	1	21	Human_STR_1384320	T	chr7	156994353	156994354	coding_mRNA|ENSG00000009335.13|FTMT22700036652.1	6	+
chr6	111799833	111799847	1	15	Human_STR_1265090	A	chr6	111799830	111799831	coding_mRNA|ENSG00000009413.11|ENCT00000389785.1	6	-
chr6	111804131	111804158	6	4.66667	Human_STR_1265094	AGCGGC	chr6	111804142	111804143	coding_mRNA|ENSG00000009413.11|ENST00000434009.1	6	-
chr6	111804131	111804158	6	4.66667	Human_STR_1265094	AGCGGC	chr6	111804142	111804143	coding_mRNA|ENSG00000009413.11|FTMT22100008366.1	6	-
chr6	111804131	111804158	6	4.66667	Human_STR_1265094	AGCGGC	chr6	111804142	111804143	coding_mRNA|ENSG00000009413.11|FTMT22100015772.1	6	-
chr6	111804131	111804158	6	4.66667	Human_STR_1265094	AGCGGC	chr6	111804142	111804143	coding_mRNA|ENSG00000009413.11|FTMT22100025681.1	6	-
chr6	111804131	111804158	6	4.66667	Human_STR_1265094	AGCGGC	chr6	111804142	111804143	coding_mRNA|ENSG00000009413.11|FTMT22100033109.1	6	-
chr6	111804131	111804158	6	4.66667	Human_STR_1265094	AGCGGC	chr6	111804142	111804143	coding_mRNA|ENSG00000009413.11|FTMT22100046791.1	6	-
chr6	111804942	111804968	4	6.75	Human_STR_1265095	CGGG	chr6	111804941	111804942	coding_mRNA|ENSG00000009413.11|MICT00000309652.1	6	-
chr6	111804942	111804968	4	6.75	Human_STR_1265095	CGGG	chr6	111804941	111804942	coding_mRNA|ENSG00000009413.11|MICT00000309653.1	6	-
chr1	28120506	28120519	1	14	Human_STR_19265	T	chr1	28120520	28120521	coding_mRNA|ENSG00000009780.11|ENCT00000003320.1	6	+
chr1	28053140	28053155	1	16	Human_STR_19198	T	chr1	28053156	28053157	coding_mRNA|ENSG00000009780.11|HBMT00000008888.1	6	+
chr7	72911396	72911413	1	18	Human_STR_1336037	A	chr7	72911393	72911394	coding_mRNA|ENSG00000009954.6|ENCT00000412668.1	6	-
chr7	72931103	72931129	1	27	Human_STR_1336065	A	chr7	72931100	72931101	coding_mRNA|ENSG00000009954.6|ENCT00000412679.1	6	-
chr6	13711469	13711524	3	18.6667	Human_STR_1213114	CGG	chr6	13711469	13711470	coding_mRNA|ENSG00000010017.9|HBMT00001245543.1	6	-
chr6	13711469	13711524	3	18.6667	Human_STR_1213114	CGG	chr6	13711469	13711470	coding_mRNA|ENSG00000010017.9|HBMT00001245545.1	6	-
chr6	13711469	13711524	3	18.6667	Human_STR_1213114	CGG	chr6	13711469	13711470	coding_mRNA|ENSG00000010017.9|HBMT00001245551.1	6	-
chr6	13711469	13711524	3	18.6667	Human_STR_1213114	CGG	chr6	13711469	13711470	coding_mRNA|ENSG00000010017.9|HBMT00001245553.1	6	-
chr6	13711469	13711524	3	18.6667	Human_STR_1213114	CGG	chr6	13711469	13711470	coding_mRNA|ENSG00000010017.9|HBMT00001245560.1	6	-
chr17	30677858	30677879	1	22	Human_STR_577038	T	chr17	30677880	30677881	coding_mRNA|ENSG00000010244.12|FTMT26700016933.1	6	+
chr17	30677858	30677879	1	22	Human_STR_577038	T	chr17	30677880	30677881	coding_mRNA|ENSG00000010244.12|FTMT26700029944.1	6	+
chr12	6663251	6663263	1	13	Human_STR_278137	A	chr12	6663248	6663249	coding_mRNA|ENSG00000010295.15|ENCT00000098396.1	6	-
chr19	46170751	46170762	1	12	Human_STR_691715	A	chr19	46170756	46170757	coding_mRNA|ENSG00000010310.4|FTMT27500001328.1	6	+
chr19	46170751	46170762	1	12	Human_STR_691715	A	chr19	46170756	46170757	coding_mRNA|ENSG00000010310.4|FTMT27500030462.1	6	+
chr19	46170751	46170762	1	12	Human_STR_691715	A	chr19	46170756	46170757	coding_mRNA|ENSG00000010310.4|FTMT27500036036.1	6	+
chr3	52446871	52446886	2	8	Human_STR_940775	AG	chr3	52446877	52446878	coding_mRNA|ENSG00000010318.15|ENST00000472337.1	6	+
chr3	52521494	52521566	3	24.3333	Human_STR_940815	AGG	chr3	52521564	52521565	coding_mRNA|ENSG00000010322.11|FTMT21100015123.1	6	+
chr3	52521494	52521566	3	24.3333	Human_STR_940815	AGG	chr3	52521564	52521565	coding_mRNA|ENSG00000010322.11|FTMT21100015126.1	6	+
chr3	52521494	52521566	3	24.3333	Human_STR_940815	AGG	chr3	52521564	52521565	coding_mRNA|ENSG00000010322.11|FTMT21100015127.1	6	+
chr3	52521494	52521566	3	24.3333	Human_STR_940815	AGG	chr3	52521564	52521565	coding_mRNA|ENSG00000010322.11|FTMT21100065599.1	6	+
chr3	52521494	52521566	3	24.3333	Human_STR_940815	AGG	chr3	52521564	52521565	coding_mRNA|ENSG00000010322.11|FTMT21100065600.1	6	+
chr9	33750616	33750645	5	6	Human_STR_1478539	CGGGG	chr9	33750642	33750643	coding_mRNA|ENSG00000010438.12|ENCT00000445248.1	6	+
chr1	41707820	41707865	4	11.5	Human_STR_29462	CGGG	chr1	41707854	41707855	coding_mRNA|ENSG00000010803.12|MICT00000008975.1	6	-
chr1	41707820	41707865	4	11.5	Human_STR_29462	CGGG	chr1	41707854	41707855	coding_mRNA|ENSG00000010803.12|MICT00000008976.1	6	-
chr6	111977105	111977128	1	24	Human_STR_1265214	A	chr6	111977102	111977103	coding_mRNA|ENSG00000010810.13|ENCT00000389818.1	6	-
chr6	111977105	111977128	1	24	Human_STR_1265214	A	chr6	111977102	111977103	coding_mRNA|ENSG00000010810.13|FTMT22100046675.1	6	-
chr6	111977105	111977128	1	24	Human_STR_1265214	A	chr6	111977102	111977103	coding_mRNA|ENSG00000010810.13|FTMT22100057530.1	6	-
chr6	143209097	143209111	1	15	Human_STR_1280875	A	chr6	143209094	143209095	coding_mRNA|ENSG00000010818.4|FTMT22100025286.1	6	-
chr6	143266246	143266269	3	8	Human_STR_1280899	CCG	chr6	143266242	143266243	coding_mRNA|ENSG00000010818.4|FTMT22100047609.1	6	-
chr6	143209097	143209111	1	15	Human_STR_1280875	A	chr6	143209094	143209095	coding_mRNA|ENSG00000010818.4|FTMT22100057148.1	6	-
chr1	24073099	24073121	1	23	Human_STR_15697	A	chr1	24073115	24073116	coding_mRNA|ENSG00000011007.8|FTMT20300021943.1	6	+
chr1	24070938	24070961	1	24	Human_STR_15695	T	chr1	24070962	24070963	coding_mRNA|ENSG00000011007.8|FTMT20300062229.1	6	+
chr1	24066019	24066041	1	23	Human_STR_15692	T	chr1	24066042	24066043	coding_mRNA|ENSG00000011007.8|FTMT20400001001.1	6	+
chr1	11893078	11893090	1	13	Human_STR_7472	T	chr1	11893091	11893092	coding_mRNA|ENSG00000011021.17|FTMT20300019638.1	6	+
chr1	11893078	11893090	1	13	Human_STR_7472	T	chr1	11893091	11893092	coding_mRNA|ENSG00000011021.17|FTMT20300043469.1	6	+
chr12	3291634	3291644	1	11	Human_STR_276326	T	chr12	3291645	3291646	coding_mRNA|ENSG00000011105.7|HBMT00000296359.1	6	+
chr14	93799204	93799232	3	9.66667	Human_STR_444842	CCG	chr14	93799214	93799215	coding_mRNA|ENSG00000011114.10|FTMT25300007915.1	6	-
chr14	93799204	93799232	3	9.66667	Human_STR_444842	CCG	chr14	93799214	93799215	coding_mRNA|ENSG00000011114.10|FTMT25300028328.1	6	-
chr14	93799204	93799232	3	9.66667	Human_STR_444842	CCG	chr14	93799214	93799215	coding_mRNA|ENSG00000011114.10|FTMT25300047624.1	6	-
chr17	49350547	49350562	1	16	Human_STR_591658	T	chr17	49350563	49350564	coding_mRNA|ENSG00000011260.9|FTMT26700017434.1	6	+
chr17	49356855	49356879	6	4.16667	Human_STR_591666	GTTTTT	chr17	49356879	49356880	coding_mRNA|ENSG00000011260.9|FTMT26700028377.1	6	+
chr17	49350547	49350562	1	16	Human_STR_591658	T	chr17	49350563	49350564	coding_mRNA|ENSG00000011260.9|FTMT26700029660.1	6	+
chr17	49350547	49350562	1	16	Human_STR_591658	T	chr17	49350563	49350564	coding_mRNA|ENSG00000011260.9|FTMT26700032915.1	6	+
chr17	15912230	15912245	2	8	Human_STR_568113	GT	chr17	15912231	15912232	coding_mRNA|ENSG00000011295.11|FTMT26700041776.1	6	+
chr11	61348559	61348597	2	19.5	Human_STR_233481	GT/GT	chr11	61348591	61348592	coding_mRNA|ENSG00000011347.5|ENST00000263846.4	6	-
chr11	17205770	17205783	1	14	Human_STR_212407	A	chr11	17205767	17205768	coding_mRNA|ENSG00000011405.9|ENCT00000075708.1	6	-
chr11	17205770	17205783	1	14	Human_STR_212407	A	chr11	17205767	17205768	coding_mRNA|ENSG00000011405.9|ENCT00000075709.1	6	-
chr11	17205770	17205783	1	14	Human_STR_212407	A	chr11	17205767	17205768	coding_mRNA|ENSG00000011405.9|ENCT00000075710.1	6	-
chr7	36449889	36449903	1	15	Human_STR_1315659	T	chr7	36449904	36449905	coding_mRNA|ENSG00000011426.6|FTMT22700030516.1	6	+
chr7	36449889	36449903	1	15	Human_STR_1315659	T	chr7	36449904	36449905	coding_mRNA|ENSG00000011426.6|FTMT22700030517.1	6	+
chr19	15543305	15543370	3	22	Human_STR_669822	CGG	chr19	15543316	15543317	coding_mRNA|ENSG00000011451.13|ENCT00000212365.1	6	-
chr19	15543305	15543370	3	22	Human_STR_669822	CGG	chr19	15543316	15543317	coding_mRNA|ENSG00000011451.13|ENCT00000212366.1	6	-
chr19	15543305	15543370	3	22	Human_STR_669822	CGG	chr19	15543316	15543317	coding_mRNA|ENSG00000011451.13|FTMT27300005602.1	6	-
chr9	125707427	125707442	1	16	Human_STR_1515736	T	chr9	125707443	125707444	coding_mRNA|ENSG00000011454.12|ENCT00000450233.1	6	+
chr9	125707427	125707442	1	16	Human_STR_1515736	T	chr9	125707443	125707444	coding_mRNA|ENSG00000011454.12|FTMT23500027973.1	6	+
chr9	125707427	125707442	1	16	Human_STR_1515736	T	chr9	125707443	125707444	coding_mRNA|ENSG00000011454.12|FTMT23500048232.1	6	+
chr12	91574065	91574207	4	35.75	Human_STR_323651	AAAG	chr12	91574176	91574177	coding_mRNA|ENSG00000011465.12|ENST00000547937.1	6	-
chr12	91574065	91574207	4	35.75	Human_STR_323651	AAAG	chr12	91574176	91574177	coding_mRNA|ENSG00000011465.12|HBMT00000338039.1	6	-
chr12	91574065	91574207	4	35.75	Human_STR_323651	AAAG	chr12	91574176	91574177	coding_mRNA|ENSG00000011465.12|HBMT00000338040.1	6	-
chr12	91574065	91574207	4	35.75	Human_STR_323651	AAAG	chr12	91574176	91574177	coding_mRNA|ENSG00000011465.12|HBMT00000338088.1	6	-
chr12	91574065	91574207	4	35.75	Human_STR_323651	AAAG	chr12	91574176	91574177	coding_mRNA|ENSG00000011465.12|HBMT00000338100.1	6	-
chr2	39494049	39494060	1	12	Human_STR_724989	A	chr2	39494046	39494047	coding_mRNA|ENSG00000011566.10|FTMT20500089625.1	6	-
chr3	46483391	46483479	2	44.5	Human_STR_935818	AG/GT	chr3	46483401	46483402	coding_mRNA|ENSG00000012223.8|ENST00000493056.1	6	-
chr6	53182623	53182661	5	7.8	Human_STR_1237649	AAAAT	chr6	53182631	53182632	coding_mRNA|ENSG00000012660.9|ENCT00000385973.1	6	-
chrY	21853678	21853720	1	43	Human_STR_1615763	A	chrY	21853675	21853676	coding_mRNA|ENSG00000012817.11|ENCT00000485109.1	6	-
chrY	21894634	21894648	1	15	Human_STR_1615784	A	chrY	21894631	21894632	coding_mRNA|ENSG00000012817.11|FTMT29300000896.1	6	-
chrY	21853678	21853720	1	43	Human_STR_1615763	A	chrY	21853675	21853676	coding_mRNA|ENSG00000012817.11|MICT00000383810.1	6	-
chr14	50890887	50890900	1	14	Human_STR_419299	A	chr14	50890884	50890885	coding_mRNA|ENSG00000012983.7|ENCT00000133587.1	6	-
chr14	50999291	50999311	3	7	Human_STR_419367	CCG	chr14	50999286	50999287	coding_mRNA|ENSG00000012983.7|ENCT00000133604.1	6	-
chr14	50999291	50999311	3	7	Human_STR_419367	CCG	chr14	50999286	50999287	coding_mRNA|ENSG00000012983.7|ENST00000557390.1	6	-
chr14	50999291	50999311	3	7	Human_STR_419367	CCG	chr14	50999286	50999287	coding_mRNA|ENSG00000012983.7|FTMT25300004737.1	6	-
chr14	50919991	50920012	1	22	Human_STR_419317	A	chr14	50919988	50919989	coding_mRNA|ENSG00000012983.7|FTMT25300015941.1	6	-
chr14	50999291	50999311	3	7	Human_STR_419367	CCG	chr14	50999286	50999287	coding_mRNA|ENSG00000012983.7|FTMT25300018413.1	6	-
chr14	50906052	50906068	1	17	Human_STR_419310	A	chr14	50906049	50906050	coding_mRNA|ENSG00000012983.7|FTMT25300024083.1	6	-
chr14	50906052	50906068	1	17	Human_STR_419310	A	chr14	50906049	50906050	coding_mRNA|ENSG00000012983.7|FTMT25300036341.1	6	-
chr14	50906052	50906068	1	17	Human_STR_419310	A	chr14	50906049	50906050	coding_mRNA|ENSG00000012983.7|FTMT25300043695.1	6	-
chr14	50999291	50999311	3	7	Human_STR_419367	CCG	chr14	50999286	50999287	coding_mRNA|ENSG00000012983.7|FTMT25300046821.1	6	-
chr4	6622389	6622424	4	9	Human_STR_1019635	AGGG	chr4	6622424	6622425	coding_mRNA|ENSG00000013288.4|FTMT21500007863.1	6	+
chr7	151038798	151038845	3	16	Human_STR_1380957	CGG	chr7	151038795	151038796	coding_mRNA|ENSG00000013374.11|ENST00000413040.2	6	+
chr7	151038798	151038845	3	16	Human_STR_1380957	CGG	chr7	151038795	151038796	coding_mRNA|ENSG00000013374.11|ENST00000568733.1	6	+
chr7	151038798	151038845	3	16	Human_STR_1380957	CGG	chr7	151038795	151038796	coding_mRNA|ENSG00000013374.11|MICT00000336037.1	6	+
chr7	151038798	151038845	3	16	Human_STR_1380957	CGG	chr7	151038795	151038796	coding_mRNA|ENSG00000013374.11|MICT00000336040.1	6	+
chr7	151038798	151038845	3	16	Human_STR_1380957	CGG	chr7	151038795	151038796	coding_mRNA|ENSG00000013374.11|MICT00000336042.1	6	+
chr2	201726825	201726838	1	14	Human_STR_808401	A	chr2	201726822	201726823	coding_mRNA|ENSG00000013441.11|ENCT00000252365.1	6	-
chr5	141370628	141370638	1	11	Human_STR_1182756	T	chr5	141370639	141370640	coding_mRNA|ENSG00000013561.13|FTMT22000008812.1	6	+
chr12	13044774	13044790	1	17	Human_STR_282343	T	chr12	13044791	13044792	coding_mRNA|ENSG00000013588.5|FTMT24700034709.1	6	+
chrX	149628097	149628128	4	8	Human_STR_1602097	AGGG	chrX	149628126	149628127	coding_mRNA|ENSG00000013619.9|ENCT00000473306.1	6	+
chrX	149671098	149671121	5	4.8	Human_STR_1602113	GGGGT	chrX	149671123	149671124	coding_mRNA|ENSG00000013619.9|FTMT29100005342.1	6	+
chr11	60739185	60739206	2	11	Human_STR_233013	AG	chr11	60739207	60739208	coding_mRNA|ENSG00000013725.10|ENCT00000067192.1	6	+
chr11	60739185	60739206	2	11	Human_STR_233013	AG	chr11	60739207	60739208	coding_mRNA|ENSG00000013725.10|ENST00000313421.7	6	+
chr11	60739185	60739206	2	11	Human_STR_233013	AG	chr11	60739207	60739208	coding_mRNA|ENSG00000013725.10|ENST00000344931.5	6	+
chr11	60739185	60739206	2	11	Human_STR_233013	AG	chr11	60739207	60739208	coding_mRNA|ENSG00000013725.10|ENST00000352009.5	6	+
chr11	60739185	60739206	2	11	Human_STR_233013	AG	chr11	60739207	60739208	coding_mRNA|ENSG00000013725.10|ENST00000433107.2	6	+
chr11	60739185	60739206	2	11	Human_STR_233013	AG	chr11	60739207	60739208	coding_mRNA|ENSG00000013725.10|ENST00000452451.2	6	+
chr11	60739185	60739206	2	11	Human_STR_233013	AG	chr11	60739207	60739208	coding_mRNA|ENSG00000013725.10|ENST00000542157.1	6	+
chr11	60739185	60739206	2	11	Human_STR_233013	AG	chr11	60739207	60739208	coding_mRNA|ENSG00000013725.10|ENST00000542254.1	6	+
chr11	60739185	60739206	2	11	Human_STR_233013	AG	chr11	60739207	60739208	coding_mRNA|ENSG00000013725.10|ENST00000545105.1	6	+
chr11	60739185	60739206	2	11	Human_STR_233013	AG	chr11	60739207	60739208	coding_mRNA|ENSG00000013725.10|ENST00000545320.1	6	+
chr11	60739185	60739206	2	11	Human_STR_233013	AG	chr11	60739207	60739208	coding_mRNA|ENSG00000013725.10|MICT00000059617.1	6	+
chr11	65044631	65044666	1	36	Human_STR_236220	T	chr11	65044666	65044667	coding_mRNA|ENSG00000014138.4|ENCT00000067926.1	6	+
chr11	65044631	65044666	1	36	Human_STR_236220	T	chr11	65044666	65044667	coding_mRNA|ENSG00000014138.4|ENCT00000067927.1	6	+
chr11	65044631	65044666	1	36	Human_STR_236220	T	chr11	65044666	65044667	coding_mRNA|ENSG00000014138.4|HBMT00000221251.1	6	+
chr11	65044631	65044666	1	36	Human_STR_236220	T	chr11	65044666	65044667	coding_mRNA|ENSG00000014138.4|HBMT00000221252.1	6	+
chr12	42632072	42632089	4	4.5	Human_STR_296250	AGGG	chr12	42632068	42632069	coding_mRNA|ENSG00000015153.10|FTMT24500057564.1	6	-
chr12	42629563	42629574	1	12	Human_STR_296249	A	chr12	42629560	42629561	coding_mRNA|ENSG00000015153.10|HBMT00000328162.1	6	-
chr12	42629563	42629574	1	12	Human_STR_296249	A	chr12	42629560	42629561	coding_mRNA|ENSG00000015153.10|HBMT00000328163.1	6	-
chr10	181463	181478	3	5.33333	Human_STR_129472	CGG	chr10	181458	181459	coding_mRNA|ENSG00000015171.14|ENCT00000042793.1	6	+
chr10	181463	181478	3	5.33333	Human_STR_129472	CGG	chr10	181458	181459	coding_mRNA|ENSG00000015171.14|FTMT23900030244.1	6	+
chr22	18238566	18238592	1	27	Human_STR_888806	A	chr22	18238563	18238564	coding_mRNA|ENSG00000015475.14|ENCT00000280248.1	6	-
chr22	18256466	18256481	4	4	Human_STR_888826	AATG	chr22	18256473	18256474	coding_mRNA|ENSG00000015475.14|ENCT00000280249.1	6	-
chr5	138655534	138655577	1	44	Human_STR_1180954	A/T	chr5	138655578	138655579	coding_mRNA|ENSG00000015479.13|ENCT00000350661.1	6	+
chr5	138655534	138655577	1	44	Human_STR_1180954	A/T	chr5	138655578	138655579	coding_mRNA|ENSG00000015479.13|ENCT00000350662.1	6	+
chr2	110518249	110518277	3	9.66667	Human_STR_761962	CGG	chr2	110518264	110518265	coding_mRNA|ENSG00000015568.8|FTMT20700053858.1	6	+
chr2	110518249	110518277	3	9.66667	Human_STR_761962	CGG	chr2	110518264	110518265	coding_mRNA|ENSG00000015568.8|FTMT20700053859.1	6	+
chr2	110518249	110518277	3	9.66667	Human_STR_761962	CGG	chr2	110518264	110518265	coding_mRNA|ENSG00000015568.8|FTMT20700053862.1	6	+
chr2	110518249	110518277	3	9.66667	Human_STR_761962	CGG	chr2	110518264	110518265	coding_mRNA|ENSG00000015568.8|FTMT20700053863.1	6	+
chr2	110518249	110518277	3	9.66667	Human_STR_761962	CGG	chr2	110518244	110518245	coding_mRNA|ENSG00000015568.8|FTMT20700057328.1	6	+
chr2	110518249	110518277	3	9.66667	Human_STR_761962	CGG	chr2	110518264	110518265	coding_mRNA|ENSG00000015568.8|FTMT20800006216.1	6	+
chr7	44480096	44480115	1	20	Human_STR_1320041	A	chr7	44480093	44480094	coding_mRNA|ENSG00000015676.13|ENCT00000411438.1	6	-
chr5	50686454	50686514	1	61	Human_STR_1135808	T	chr5	50686515	50686516	coding_mRNA|ENSG00000016082.10|FTMT21900009159.1	6	+
chr3	52735365	52735377	1	13	Human_STR_940982	A	chr3	52735362	52735363	coding_mRNA|ENSG00000016864.12|ENCT00000303551.1	6	-
chr3	130680095	130680107	1	13	Human_STR_979210	T	chr3	130680108	130680109	coding_mRNA|ENSG00000017260.15|FTMT21100001640.1	6	+
chr3	130680095	130680107	1	13	Human_STR_979210	T	chr3	130680108	130680109	coding_mRNA|ENSG00000017260.15|FTMT21100005270.1	6	+
chr3	130680095	130680107	1	13	Human_STR_979210	T	chr3	130680108	130680109	coding_mRNA|ENSG00000017260.15|FTMT21100013038.1	6	+
chr3	130672002	130672018	1	17	Human_STR_979205	T	chr3	130672019	130672020	coding_mRNA|ENSG00000017260.15|FTMT21100030662.1	6	+
chr3	130672002	130672018	1	17	Human_STR_979205	T	chr3	130672019	130672020	coding_mRNA|ENSG00000017260.15|FTMT21100040260.1	6	+
chr3	130653387	130653398	1	12	Human_STR_979195	T	chr3	130653399	130653400	coding_mRNA|ENSG00000017260.15|FTMT21100054837.1	6	+
chr3	130741332	130741348	1	17	Human_STR_979242	T	chr3	130741349	130741350	coding_mRNA|ENSG00000017260.15|FTMT21200006550.1	6	+
chr17	36690204	36690226	3	7.66667	Human_STR_580423	ACC	chr17	36690201	36690202	coding_mRNA|ENSG00000017373.11|ENCT00000183150.1	6	-
chr12	102874422	102874438	2	8.5	Human_STR_330879	CT	chr12	102874420	102874421	coding_mRNA|ENSG00000017427.11|ENST00000337514.6	6	-
chr12	102874422	102874438	2	8.5	Human_STR_330879	CT	chr12	102874420	102874421	coding_mRNA|ENSG00000017427.11|ENST00000392904.1	6	-
chrX	48330310	48330329	1	20	Human_STR_1555183	A	chrX	48330307	48330308	coding_mRNA|ENSG00000017483.10|FTMT28900030046.1	6	-
chrX	48330310	48330329	1	20	Human_STR_1555183	A	chrX	48330307	48330308	coding_mRNA|ENSG00000017483.10|FTMT28900030047.1	6	-
chr4	71588132	71588145	1	14	Human_STR_1052047	T	chr4	71588146	71588147	coding_mRNA|ENSG00000018189.8|FTMT21500051899.1	6	+
chr2	219252257	219252276	4	5	Human_STR_818685	GTTT	chr2	219252273	219252274	coding_mRNA|ENSG00000018280.12|FTMT20700009420.1	6	+
chrX	118699019	118699029	1	11	Human_STR_1586859	A	chrX	118699016	118699017	coding_mRNA|ENSG00000018610.9|ENCT00000480753.1	6	-
chr2	119605303	119605333	1	31	Human_STR_766703	T	chr2	119605334	119605335	coding_mRNA|ENSG00000019169.9|ENCT00000228952.1	6	+
chr5	149790243	149790260	1	18	Human_STR_1187381	A	chr5	149790240	149790241	coding_mRNA|ENSG00000019582.10|HBMT00001171320.1	6	-
chr5	149790243	149790260	1	18	Human_STR_1187381	A	chr5	149790240	149790241	coding_mRNA|ENSG00000019582.10|HBMT00001171322.1	6	-
chr7	81400118	81400148	1	31	Human_STR_1342023	T	chr7	81400122	81400123	coding_mRNA|ENSG00000019991.11|HBMT00001341787.1	6	-
chr7	81400118	81400148	1	31	Human_STR_1342023	T	chr7	81400122	81400123	coding_mRNA|ENSG00000019991.11|HBMT00001341788.1	6	-
chr10	126669962	126669978	1	17	Human_STR_199770	T	chr10	126669980	126669981	coding_mRNA|ENSG00000019995.6|ENST00000471421.1	6	+
chr10	126669962	126669978	1	17	Human_STR_199770	T	chr10	126669980	126669981	coding_mRNA|ENSG00000019995.6|FTMT23900020416.1	6	+
chr1	36024020	36024053	3	11.3333	Human_STR_25199	CTG	chr1	36024053	36024054	coding_mRNA|ENSG00000020129.11|FTMT20300082776.1	6	+
chr1	36024020	36024053	3	11.3333	Human_STR_25199	CTG	chr1	36024053	36024054	coding_mRNA|ENSG00000020129.11|FTMT20300106134.1	6	+
chr1	36024020	36024053	3	11.3333	Human_STR_25199	CTG	chr1	36024053	36024054	coding_mRNA|ENSG00000020129.11|FTMT20300106135.1	6	+
chr1	36024020	36024053	3	11.3333	Human_STR_25199	CTG	chr1	36024053	36024054	coding_mRNA|ENSG00000020129.11|FTMT20300106136.1	6	+
chr1	36024020	36024053	3	11.3333	Human_STR_25199	CTG	chr1	36024015	36024016	coding_mRNA|ENSG00000020129.11|HBMT00000011512.1	6	+
chr1	36024020	36024053	3	11.3333	Human_STR_25199	CTG	chr1	36024015	36024016	coding_mRNA|ENSG00000020129.11|HBMT00000011513.1	6	+
chr1	36024020	36024053	3	11.3333	Human_STR_25199	CTG	chr1	36024031	36024032	coding_mRNA|ENSG00000020129.11|HBMT00000011514.1	6	+
chr14	61266456	61266472	2	8.5	Human_STR_425077	GT	chr14	61266456	61266457	coding_mRNA|ENSG00000020426.6|FTMT25500016387.1	6	+
chr14	55033472	55033488	2	8.5	Human_STR_421588	AC	chr14	55033482	55033483	coding_mRNA|ENSG00000020577.9|ENCT00000126076.1	6	+
chr14	55033472	55033488	2	8.5	Human_STR_421588	AC	chr14	55033482	55033483	coding_mRNA|ENSG00000020577.9|FTMT25500017364.1	6	+
chr14	55033472	55033488	2	8.5	Human_STR_421588	AC	chr14	55033482	55033483	coding_mRNA|ENSG00000020577.9|FTMT25600002262.1	6	+
chr14	55033472	55033488	2	8.5	Human_STR_421588	AC	chr14	55033482	55033483	coding_mRNA|ENSG00000020577.9|MICT00000104704.1	6	+
chr6	2841790	2841809	4	5	Human_STR_1206899	CCCT	chr6	2841790	2841791	coding_mRNA|ENSG00000021355.8|ENCT00000381109.1	6	-
chr6	2841790	2841809	4	5	Human_STR_1206899	CCCT	chr6	2841790	2841791	coding_mRNA|ENSG00000021355.8|FTMT22100001974.1	6	-
chr6	2801727	2801775	1	49	Human_STR_1206874	T	chr6	2801733	2801734	coding_mRNA|ENSG00000021355.8|HBMT00001244439.1	6	-
chr2	32314269	32314287	1	19	Human_STR_720454	T	chr2	32314287	32314288	coding_mRNA|ENSG00000021574.7|FTMT20700048956.1	6	+
chr14	79460178	79460210	1	33	Human_STR_436900	T	chr14	79460211	79460212	coding_mRNA|ENSG00000021645.13|ENCT00000128311.1	6	+
chr14	80161981	80161998	1	18	Human_STR_437272	A	chr14	80161990	80161991	coding_mRNA|ENSG00000021645.13|FTMT25500021903.1	6	+
chr14	80161981	80161998	1	18	Human_STR_437272	A	chr14	80161990	80161991	coding_mRNA|ENSG00000021645.13|FTMT25500033591.1	6	+
chr15	35164158	35164172	1	15	Human_STR_460118	A	chr15	35164155	35164156	coding_mRNA|ENSG00000021776.6|ENCT00000147056.1	6	-
chrX	135229695	135229719	3	8.33333	Human_STR_1595526	CCG	chrX	135229691	135229692	coding_mRNA|ENSG00000022267.12|ENST00000420362.1	6	+
chrX	135229695	135229719	3	8.33333	Human_STR_1595526	CCG	chrX	135229691	135229692	coding_mRNA|ENSG00000022267.12|FTMT29100012325.1	6	+
chrX	135229695	135229719	3	8.33333	Human_STR_1595526	CCG	chrX	135229691	135229692	coding_mRNA|ENSG00000022267.12|HBMT00001541510.1	6	+
chrX	135229695	135229719	3	8.33333	Human_STR_1595526	CCG	chrX	135229691	135229692	coding_mRNA|ENSG00000022267.12|HBMT00001541542.1	6	+
chrX	135229695	135229719	3	8.33333	Human_STR_1595526	CCG	chrX	135229691	135229692	coding_mRNA|ENSG00000022267.12|HBMT00001541543.1	6	+
chr19	55514303	55514340	1	38	Human_STR_700592	T	chr19	55514341	55514342	coding_mRNA|ENSG00000022556.11|FTMT27600002794.1	6	+
chr8	142287709	142287719	1	11	Human_STR_1459771	A	chr8	142287706	142287707	coding_mRNA|ENSG00000022567.5|ENCT00000441168.1	6	-
chr8	142222231	142222260	4	7.5	Human_STR_1459743	CCCG	chr8	142222240	142222241	coding_mRNA|ENSG00000022567.5|FTMT22900000366.1	6	-
chr8	142287709	142287719	1	11	Human_STR_1459771	A	chr8	142287706	142287707	coding_mRNA|ENSG00000022567.5|HBMT00001416519.1	6	-
chr12	121007988	121008007	1	20	Human_STR_343942	T	chr12	121008008	121008009	coding_mRNA|ENSG00000022840.11|ENST00000542701.1	6	+
chr14	102786258	102786275	3	6	Human_STR_449882	CCG	chr14	102786275	102786276	coding_mRNA|ENSG00000022976.11|ENCT00000130079.1	6	+
chr14	102786258	102786275	3	6	Human_STR_449882	CCG	chr14	102786275	102786276	coding_mRNA|ENSG00000022976.11|ENCT00000130081.1	6	+
chr14	102786258	102786275	3	6	Human_STR_449882	CCG	chr14	102786275	102786276	coding_mRNA|ENSG00000022976.11|ENST00000559098.1	6	+
chr14	102786258	102786275	3	6	Human_STR_449882	CCG	chr14	102786275	102786276	coding_mRNA|ENSG00000022976.11|FTMT25500001760.1	6	+
chr14	102786258	102786275	3	6	Human_STR_449882	CCG	chr14	102786275	102786276	coding_mRNA|ENSG00000022976.11|FTMT25500006464.1	6	+
chr14	102783510	102783526	1	17	Human_STR_449878	T	chr14	102783527	102783528	coding_mRNA|ENSG00000022976.11|MICT00000110781.1	6	+
chr14	102783510	102783526	1	17	Human_STR_449878	T	chr14	102783527	102783528	coding_mRNA|ENSG00000022976.11|MICT00000110782.1	6	+
chr11	123300969	123300999	2	15.5	Human_STR_268564	CT	chr11	123300978	123300979	coding_mRNA|ENSG00000023171.10|ENCT00000072823.1	6	+
chr11	123300969	123300999	2	15.5	Human_STR_268564	CT	chr11	123300978	123300979	coding_mRNA|ENSG00000023171.10|ENCT00000072824.1	6	+
chr11	123377099	123377116	1	18	Human_STR_268625	T	chr11	123377118	123377119	coding_mRNA|ENSG00000023171.10|FTMT24400006332.1	6	+
chr8	53598245	53598259	1	15	Human_STR_1413702	A	chr8	53598242	53598243	coding_mRNA|ENSG00000023287.8|FTMT22900020215.1	6	-
chr8	53598245	53598259	1	15	Human_STR_1413702	A	chr8	53598242	53598243	coding_mRNA|ENSG00000023287.8|FTMT22900036236.1	6	-
chr14	62241367	62241396	1	30	Human_STR_425594	T	chr14	62241397	62241398	coding_mRNA|ENSG00000023608.4|ENCT00000126759.1	6	+
chr12	16186485	16186495	1	11	Human_STR_283989	T	chr12	16186496	16186497	coding_mRNA|ENSG00000023697.8|FTMT24700004039.1	6	+
chr1	94374757	94374780	4	6	Human_STR_58432	CGGG	chr1	94374776	94374777	coding_mRNA|ENSG00000023909.5|FTMT20100019460.1	6	-
chr1	94374757	94374780	4	6	Human_STR_58432	CGGG	chr1	94374776	94374777	coding_mRNA|ENSG00000023909.5|FTMT20100058885.1	6	-
chr1	94374757	94374780	4	6	Human_STR_58432	CGGG	chr1	94374776	94374777	coding_mRNA|ENSG00000023909.5|FTMT20100077141.1	6	-
chr1	94374757	94374780	4	6	Human_STR_58432	CGGG	chr1	94374776	94374777	coding_mRNA|ENSG00000023909.5|FTMT20100109688.1	6	-
chr1	94374757	94374780	4	6	Human_STR_58432	CGGG	chr1	94374776	94374777	coding_mRNA|ENSG00000023909.5|HBMT00000068517.1	6	-
chr6	42598223	42598234	1	12	Human_STR_1231875	T	chr6	42598235	42598236	coding_mRNA|ENSG00000024048.6|FTMT22300049514.1	6	+
chr6	90121977	90121990	2	7	Human_STR_1253679	AG	chr6	90121984	90121985	coding_mRNA|ENSG00000025039.10|ENST00000369415.4	6	-
chr6	90121977	90121990	2	7	Human_STR_1253679	AG	chr6	90121984	90121985	coding_mRNA|ENSG00000025039.10|HBMT00001257433.1	6	-
chr6	90121977	90121990	2	7	Human_STR_1253679	AG	chr6	90121984	90121985	coding_mRNA|ENSG00000025039.10|HBMT00001257435.1	6	-
chr6	90121977	90121990	2	7	Human_STR_1253679	AG	chr6	90121984	90121985	coding_mRNA|ENSG00000025039.10|HBMT00001257436.1	6	-
chr6	122741846	122741874	1	29	Human_STR_1270359	T	chr6	122741875	122741876	coding_mRNA|ENSG00000025156.8|ENCT00000377202.1	6	+
chr6	122737327	122737341	1	15	Human_STR_1270357	T	chr6	122737342	122737343	coding_mRNA|ENSG00000025156.8|FTMT22300002989.1	6	+
chr22	50968444	50968462	3	6.33333	Human_STR_911718	CGG	chr22	50968440	50968441	coding_mRNA|ENSG00000025708.8|ENST00000252029.3	6	-
chr22	50968444	50968462	3	6.33333	Human_STR_911718	CGG	chr22	50968440	50968441	coding_mRNA|ENSG00000025708.8|ENST00000395678.3	6	-
chr22	50968444	50968462	3	6.33333	Human_STR_911718	CGG	chr22	50968440	50968441	coding_mRNA|ENSG00000025708.8|ENST00000395680.1	6	-
chr22	50968444	50968462	3	6.33333	Human_STR_911718	CGG	chr22	50968440	50968441	coding_mRNA|ENSG00000025708.8|ENST00000395681.1	6	-
chr22	50968444	50968462	3	6.33333	Human_STR_911718	CGG	chr22	50968440	50968441	coding_mRNA|ENSG00000025708.8|ENST00000425169.1	6	-
chr22	50968444	50968462	3	6.33333	Human_STR_911718	CGG	chr22	50968440	50968441	coding_mRNA|ENSG00000025708.8|ENST00000476284.1	6	-
chr22	50968444	50968462	3	6.33333	Human_STR_911718	CGG	chr22	50968440	50968441	coding_mRNA|ENSG00000025708.8|ENST00000487162.1	6	-
chr22	50968444	50968462	3	6.33333	Human_STR_911718	CGG	chr22	50968440	50968441	coding_mRNA|ENSG00000025708.8|ENST00000487577.1	6	-
chr22	50968444	50968462	3	6.33333	Human_STR_911718	CGG	chr22	50968440	50968441	coding_mRNA|ENSG00000025708.8|FTMT28500001642.1	6	-
chr22	50968444	50968462	3	6.33333	Human_STR_911718	CGG	chr22	50968440	50968441	coding_mRNA|ENSG00000025708.8|FTMT28500001647.1	6	-
chr22	50968444	50968462	3	6.33333	Human_STR_911718	CGG	chr22	50968440	50968441	coding_mRNA|ENSG00000025708.8|FTMT28500001649.1	6	-
chr22	50968444	50968462	3	6.33333	Human_STR_911718	CGG	chr22	50968440	50968441	coding_mRNA|ENSG00000025708.8|FTMT28500023040.1	6	-
chr22	50954125	50954144	1	20	Human_STR_911712	T	chr22	50954145	50954146	coding_mRNA|ENSG00000025770.14|FTMT28700021154.1	6	+
chr22	50954125	50954144	1	20	Human_STR_911712	T	chr22	50954145	50954146	coding_mRNA|ENSG00000025770.14|HBMT00000946233.1	6	+
chr22	50954125	50954144	1	20	Human_STR_911712	T	chr22	50954145	50954146	coding_mRNA|ENSG00000025770.14|HBMT00000946235.1	6	+
chr22	50954125	50954144	1	20	Human_STR_911712	T	chr22	50954145	50954146	coding_mRNA|ENSG00000025770.14|HBMT00000946236.1	6	+
chr22	50954125	50954144	1	20	Human_STR_911712	T	chr22	50954145	50954146	coding_mRNA|ENSG00000025770.14|HBMT00000946238.1	6	+
chr6	108230581	108230595	1	15	Human_STR_1262702	A	chr6	108230578	108230579	coding_mRNA|ENSG00000025796.9|FTMT22100011616.1	6	-
chr6	108230581	108230595	1	15	Human_STR_1262702	A	chr6	108230578	108230579	coding_mRNA|ENSG00000025796.9|FTMT22100046482.1	6	-
chr6	108230581	108230595	1	15	Human_STR_1262702	A	chr6	108230578	108230579	coding_mRNA|ENSG00000025796.9|FTMT22100057520.1	6	-
chr11	35221482	35221508	1	27	Human_STR_221795	T	chr11	35221509	35221510	coding_mRNA|ENSG00000026508.12|ENCT00000065956.1	6	+
chr11	35221482	35221508	1	27	Human_STR_221795	T	chr11	35221509	35221510	coding_mRNA|ENSG00000026508.12|FTMT24300011861.1	6	+
chr11	35221482	35221508	1	27	Human_STR_221795	T	chr11	35221509	35221510	coding_mRNA|ENSG00000026508.12|FTMT24300011862.1	6	+
chr11	35221482	35221508	1	27	Human_STR_221795	T	chr11	35221509	35221510	coding_mRNA|ENSG00000026508.12|FTMT24300011864.1	6	+
chr11	35221482	35221508	1	27	Human_STR_221795	T	chr11	35221509	35221510	coding_mRNA|ENSG00000026508.12|FTMT24300057142.1	6	+
chr6	161586755	161586766	1	12	Human_STR_1291233	A	chr6	161586752	161586753	coding_mRNA|ENSG00000026652.9|FTMT22100003412.1	6	-
chr6	161586755	161586766	1	12	Human_STR_1291233	A	chr6	161586752	161586753	coding_mRNA|ENSG00000026652.9|FTMT22100003735.1	6	-
chr6	161695128	161695142	1	15	Human_STR_1291285	A	chr6	161695126	161695127	coding_mRNA|ENSG00000026652.9|FTMT22100006892.1	6	-
chr6	161695128	161695142	1	15	Human_STR_1291285	A	chr6	161695126	161695127	coding_mRNA|ENSG00000026652.9|FTMT22100009405.1	6	-
chr6	161586755	161586766	1	12	Human_STR_1291233	A	chr6	161586752	161586753	coding_mRNA|ENSG00000026652.9|FTMT22100037454.1	6	-
chr6	161586755	161586766	1	12	Human_STR_1291233	A	chr6	161586752	161586753	coding_mRNA|ENSG00000026652.9|FTMT22100045766.1	6	-
chr6	161695128	161695142	1	15	Human_STR_1291285	A	chr6	161695126	161695127	coding_mRNA|ENSG00000026652.9|FTMT22100066019.1	6	-
chr6	161695128	161695142	1	15	Human_STR_1291285	A	chr6	161695126	161695127	coding_mRNA|ENSG00000026652.9|FTMT22100066021.1	6	-
chr6	161695128	161695142	1	15	Human_STR_1291285	A	chr6	161695126	161695127	coding_mRNA|ENSG00000026652.9|MICT00000314756.1	6	-
chr6	26409389	26409407	4	4.75	Human_STR_1221340	AGGG	chr6	26409405	26409406	coding_mRNA|ENSG00000026950.12|ENCT00000370227.1	6	+
chr14	61785084	61785102	1	19	Human_STR_425338	T	chr14	61785103	61785104	coding_mRNA|ENSG00000027075.9|ENCT00000126683.1	6	+
chr14	61785084	61785102	1	19	Human_STR_425338	T	chr14	61785103	61785104	coding_mRNA|ENSG00000027075.9|ENCT00000126684.1	6	+
chr14	61785084	61785102	1	19	Human_STR_425338	T	chr14	61785103	61785104	coding_mRNA|ENSG00000027075.9|ENCT00000126685.1	6	+
chr14	61951010	61951031	1	22	Human_STR_425421	T	chr14	61951032	61951033	coding_mRNA|ENSG00000027075.9|FTMT25500013078.1	6	+
chr14	61788625	61788649	4	6.25	Human_STR_425341	AGGG	chr14	61788647	61788648	coding_mRNA|ENSG00000027075.9|FTMT25500036282.1	6	+
chr2	58313056	58313081	1	26	Human_STR_735445	T	chr2	58313082	58313083	coding_mRNA|ENSG00000028116.12|FTMT20700044428.1	6	+
chr12	95663623	95663645	2	11.5	Human_STR_326371	AT	chr12	95663648	95663649	coding_mRNA|ENSG00000028203.13|ENST00000552827.1	6	+
chr12	95663623	95663645	2	11.5	Human_STR_326371	AT	chr12	95663648	95663649	coding_mRNA|ENSG00000028203.13|FTMT24700021584.1	6	+
chr12	95663623	95663645	2	11.5	Human_STR_326371	AT	chr12	95663648	95663649	coding_mRNA|ENSG00000028203.13|FTMT24700022403.1	6	+
chr12	95663623	95663645	2	11.5	Human_STR_326371	AT	chr12	95663648	95663649	coding_mRNA|ENSG00000028203.13|FTMT24700034303.1	6	+
chr12	95658636	95658666	1	31	Human_STR_326369	T	chr12	95658667	95658668	coding_mRNA|ENSG00000028203.13|FTMT24700053298.1	6	+
chr19	42628532	42628545	1	14	Human_STR_688896	A	chr19	42628529	42628530	coding_mRNA|ENSG00000028277.16|ENCT00000215146.1	6	-
chr19	42628532	42628545	1	14	Human_STR_688896	A	chr19	42628529	42628530	coding_mRNA|ENSG00000028277.16|ENCT00000215147.1	6	-
chr6	134281557	134281574	1	18	Human_STR_1275826	T	chr6	134281575	134281576	coding_mRNA|ENSG00000028839.5|ENCT00000378149.1	6	+
chr6	134281557	134281574	1	18	Human_STR_1275826	T	chr6	134281575	134281576	coding_mRNA|ENSG00000028839.5|ENCT00000378150.1	6	+
chr6	134286750	134286760	1	11	Human_STR_1275831	T	chr6	134286761	134286762	coding_mRNA|ENSG00000028839.5|ENCT00000378151.1	6	+
chr6	134290390	134290412	1	23	Human_STR_1275835	T	chr6	134290413	134290414	coding_mRNA|ENSG00000028839.5|ENCT00000378152.1	6	+
chr6	134273272	134273300	5	5.8	Human_STR_1275821	CGTGG	chr6	134273289	134273290	coding_mRNA|ENSG00000028839.5|HBMT00001239304.1	6	+
chr6	134273272	134273300	5	5.8	Human_STR_1275821	CGTGG	chr6	134273289	134273290	coding_mRNA|ENSG00000028839.5|HBMT00001239305.1	6	+
chr6	136591256	136591266	1	11	Human_STR_1277276	A	chr6	136591251	136591252	coding_mRNA|ENSG00000029363.11|ENST00000529917.1	6	-
chr6	136595440	136595465	1	26	Human_STR_1277278	A	chr6	136595437	136595438	coding_mRNA|ENSG00000029363.11|FTMT22100002802.1	6	-
chr6	136595440	136595465	1	26	Human_STR_1277278	A	chr6	136595437	136595438	coding_mRNA|ENSG00000029363.11|FTMT22100007770.1	6	-
chr6	136595440	136595465	1	26	Human_STR_1277278	A	chr6	136595437	136595438	coding_mRNA|ENSG00000029363.11|FTMT22100022008.1	6	-
chr6	136595440	136595465	1	26	Human_STR_1277278	A	chr6	136595437	136595438	coding_mRNA|ENSG00000029363.11|FTMT22100030242.1	6	-
chr6	136595440	136595465	1	26	Human_STR_1277278	A	chr6	136595437	136595438	coding_mRNA|ENSG00000029363.11|FTMT22100046804.1	6	-
chr8	41604387	41604402	1	16	Human_STR_1409270	A	chr8	41604384	41604385	coding_mRNA|ENSG00000029534.15|ENCT00000434712.1	6	-
chr6	33549470	33549493	1	24	Human_STR_1225886	A	chr6	33549466	33549467	coding_mRNA|ENSG00000030110.8|ENCT00000384406.1	6	-
chr2	214016440	214016482	3	14.3333	Human_STR_815840	CGG	chr2	214016448	214016449	coding_mRNA|ENSG00000030419.12|ENCT00000253266.1	6	-
chr2	214016440	214016482	3	14.3333	Human_STR_815840	CGG	chr2	214016473	214016474	coding_mRNA|ENSG00000030419.12|ENCT00000253267.1	6	-
chr2	214012392	214012404	2	6.5	Human_STR_815831	AC	chr2	214012394	214012395	coding_mRNA|ENSG00000030419.12|FTMT20500018911.1	6	-
chr2	214012392	214012404	2	6.5	Human_STR_815831	AC	chr2	214012394	214012395	coding_mRNA|ENSG00000030419.12|FTMT20500018913.1	6	-
chr2	214012392	214012404	2	6.5	Human_STR_815831	AC	chr2	214012394	214012395	coding_mRNA|ENSG00000030419.12|FTMT20500064941.1	6	-
chr2	214012392	214012404	2	6.5	Human_STR_815831	AC	chr2	214012394	214012395	coding_mRNA|ENSG00000030419.12|FTMT20500067702.1	6	-
chr2	214016440	214016482	3	14.3333	Human_STR_815840	CGG	chr2	214016473	214016474	coding_mRNA|ENSG00000030419.12|HBMT00000824143.1	6	-
chr2	214016440	214016482	3	14.3333	Human_STR_815840	CGG	chr2	214016473	214016474	coding_mRNA|ENSG00000030419.12|HBMT00000824144.1	6	-
chr5	137282013	137282058	1	46	Human_STR_1179701	A	chr5	137282029	137282030	coding_mRNA|ENSG00000031003.6|ENST00000513640.1	6	-
chr3	119143520	119143545	1	26	Human_STR_972880	T	chr3	119143546	119143547	coding_mRNA|ENSG00000031081.6|FTMT21200006107.1	6	+
chr19	5957541	5957588	4	12	Human_STR_659285	CCCT	chr19	5957539	5957540	coding_mRNA|ENSG00000031823.10|ENCT00000210672.1	6	-
chr14	58832186	58832207	1	22	Human_STR_423849	T	chr14	58832208	58832209	coding_mRNA|ENSG00000032219.14|ENST00000466065.1	6	+
chr14	58791160	58791180	1	21	Human_STR_423815	T	chr14	58791181	58791182	coding_mRNA|ENSG00000032219.14|FTMT25500023567.1	6	+
chr14	58792575	58792585	1	11	Human_STR_423817	T	chr14	58792586	58792587	coding_mRNA|ENSG00000032219.14|FTMT25500036165.1	6	+
chr13	21141995	21142019	1	25	Human_STR_354212	T	chr13	21142020	21142021	coding_mRNA|ENSG00000032742.13|FTMT25100002024.1	6	+
chr13	21244960	21244972	1	13	Human_STR_354296	T	chr13	21244974	21244975	coding_mRNA|ENSG00000032742.13|FTMT25100012371.1	6	+
chr13	21141995	21142019	1	25	Human_STR_354212	T	chr13	21142020	21142021	coding_mRNA|ENSG00000032742.13|FTMT25100022756.1	6	+
chr13	21141995	21142019	1	25	Human_STR_354212	T	chr13	21142020	21142021	coding_mRNA|ENSG00000032742.13|FTMT25100022758.1	6	+
chr13	21141995	21142019	1	25	Human_STR_354212	T	chr13	21142020	21142021	coding_mRNA|ENSG00000032742.13|FTMT25100022759.1	6	+
chr13	21141995	21142019	1	25	Human_STR_354212	T	chr13	21142020	21142021	coding_mRNA|ENSG00000032742.13|FTMT25100022760.1	6	+
chr12	122970960	122970985	1	26	Human_STR_346058	A	chr12	122970957	122970958	coding_mRNA|ENSG00000033030.9|FTMT24500003801.1	6	-
chr1	70032686	70032745	2	30	Human_STR_46073	AG/GT	chr1	70032741	70032742	coding_mRNA|ENSG00000033122.14|FTMT20400002694.1	6	+
chr1	70608883	70608897	1	15	Human_STR_46295	T	chr1	70608898	70608899	coding_mRNA|ENSG00000033122.14|FTMT20400002714.1	6	+
chr4	68500052	68500066	1	15	Human_STR_1050658	A	chr4	68500048	68500049	coding_mRNA|ENSG00000033178.8|FTMT21300000184.1	6	-
chr4	68500052	68500066	1	15	Human_STR_1050658	A	chr4	68500048	68500049	coding_mRNA|ENSG00000033178.8|FTMT21300011281.1	6	-
chr11	78029416	78029432	1	17	Human_STR_245144	A	chr11	78029413	78029414	coding_mRNA|ENSG00000033327.8|ENCT00000080984.1	6	-
chr11	78023232	78023247	1	16	Human_STR_245139	A	chr11	78023229	78023230	coding_mRNA|ENSG00000033327.8|ENCT00000081031.1	6	-
chr11	78028605	78028627	1	23	Human_STR_245142	A	chr11	78028602	78028603	coding_mRNA|ENSG00000033327.8|ENCT00000081033.1	6	-
chr11	78066727	78066750	1	24	Human_STR_245168	A	chr11	78066724	78066725	coding_mRNA|ENSG00000033327.8|FTMT24100021257.1	6	-
chr11	78029416	78029432	1	17	Human_STR_245144	A	chr11	78029413	78029414	coding_mRNA|ENSG00000033327.8|FTMT24100053741.1	6	-
chr17	40633245	40633258	1	14	Human_STR_583909	T	chr17	40633260	40633261	coding_mRNA|ENSG00000033627.10|ENCT00000175005.1	6	+
chr17	40633245	40633258	1	14	Human_STR_583909	T	chr17	40633260	40633261	coding_mRNA|ENSG00000033627.10|ENST00000589759.1	6	+
chr17	40647391	40647404	1	14	Human_STR_583926	T	chr17	40647405	40647406	coding_mRNA|ENSG00000033627.10|FTMT26700024006.1	6	+
chr15	68434212	68434223	1	12	Human_STR_481106	T	chr15	68434224	68434225	coding_mRNA|ENSG00000033800.9|FTMT25900024054.1	6	+
chr17	21211158	21211185	1	28	Human_STR_572112	T	chr17	21211186	21211187	coding_mRNA|ENSG00000034152.14|ENCT00000173152.1	6	+
chr8	101315990	101316013	1	24	Human_STR_1438454	A	chr8	101315987	101315988	coding_mRNA|ENSG00000034677.7|ENCT00000438547.1	6	-
chr8	101315990	101316013	1	24	Human_STR_1438454	A	chr8	101315987	101315988	coding_mRNA|ENSG00000034677.7|FTMT22900036564.1	6	-
chr8	101315990	101316013	1	24	Human_STR_1438454	A	chr8	101315987	101315988	coding_mRNA|ENSG00000034677.7|HBMT00001413187.1	6	-
chr8	101315990	101316013	1	24	Human_STR_1438454	A	chr8	101315987	101315988	coding_mRNA|ENSG00000034677.7|HBMT00001413188.1	6	-
chr8	101315990	101316013	1	24	Human_STR_1438454	A	chr8	101315987	101315988	coding_mRNA|ENSG00000034677.7|HBMT00001413189.1	6	-
chr8	59572148	59572171	3	8	Human_STR_1416852	CTG	chr8	59572143	59572144	coding_mRNA|ENSG00000035681.3|ENST00000427130.2	6	-
chr8	59572659	59572671	1	13	Human_STR_1416853	A	chr8	59572656	59572657	coding_mRNA|ENSG00000035681.3|FTMT23000002447.1	6	-
chr8	59572148	59572171	3	8	Human_STR_1416852	CTG	chr8	59572143	59572144	coding_mRNA|ENSG00000035681.3|HBMT00001409505.1	6	-
chr8	59572148	59572171	3	8	Human_STR_1416852	CTG	chr8	59572143	59572144	coding_mRNA|ENSG00000035681.3|HBMT00001409506.1	6	-
chr8	59572148	59572171	3	8	Human_STR_1416852	CTG	chr8	59572143	59572144	coding_mRNA|ENSG00000035681.3|HBMT00001409519.1	6	-
chr8	59572148	59572171	3	8	Human_STR_1416852	CTG	chr8	59572143	59572144	coding_mRNA|ENSG00000035681.3|HBMT00001409521.1	6	-
chr4	68456464	68456483	1	20	Human_STR_1050637	T	chr4	68456484	68456485	coding_mRNA|ENSG00000035720.3|FTMT21500004985.1	6	+
chr2	225450135	225450157	4	5.75	Human_STR_822355	AGGG	chr2	225450133	225450134	coding_mRNA|ENSG00000036257.8|ENCT00000254234.1	6	-
chr2	225450135	225450157	4	5.75	Human_STR_822355	AGGG	chr2	225450133	225450134	coding_mRNA|ENSG00000036257.8|ENST00000344951.4	6	-
chr2	225422601	225422622	1	22	Human_STR_822333	A	chr2	225422597	225422598	coding_mRNA|ENSG00000036257.8|ENST00000432260.2	6	-
chr2	225449880	225449917	3	12.6667	Human_STR_822352	CGG	chr2	225449897	225449898	coding_mRNA|ENSG00000036257.8|HBMT00000825855.1	6	-
chr2	225449880	225449917	3	12.6667	Human_STR_822352	CGG	chr2	225449897	225449898	coding_mRNA|ENSG00000036257.8|HBMT00000825867.1	6	-
chr2	225449880	225449917	3	12.6667	Human_STR_822352	CGG	chr2	225449897	225449898	coding_mRNA|ENSG00000036257.8|HBMT00000825882.1	6	-
chr2	225449880	225449917	3	12.6667	Human_STR_822352	CGG	chr2	225449897	225449898	coding_mRNA|ENSG00000036257.8|HBMT00000825884.1	6	-
chr2	225449880	225449917	3	12.6667	Human_STR_822352	CGG	chr2	225449897	225449898	coding_mRNA|ENSG00000036257.8|HBMT00000825885.1	6	-
chr8	2097975	2098019	1	45	Human_STR_1386063	T	chr8	2098020	2098021	coding_mRNA|ENSG00000036448.5|HBMT00001384350.1	6	+
chr8	2097975	2098019	1	45	Human_STR_1386063	T	chr8	2098020	2098021	coding_mRNA|ENSG00000036448.5|HBMT00001384351.1	6	+
chr5	180076625	180076648	5	4.8	Human_STR_1205125	CGGGG	chr5	180076628	180076629	coding_mRNA|ENSG00000037280.11|ENCT00000366266.1	6	-
chr5	180076625	180076648	5	4.8	Human_STR_1205125	CGGGG	chr5	180076628	180076629	coding_mRNA|ENSG00000037280.11|ENST00000261937.6	6	-
chr5	180076625	180076648	5	4.8	Human_STR_1205125	CGGGG	chr5	180076628	180076629	coding_mRNA|ENSG00000037280.11|ENST00000393347.3	6	-
chr5	180076625	180076648	5	4.8	Human_STR_1205125	CGGGG	chr5	180076628	180076629	coding_mRNA|ENSG00000037280.11|MICT00000295158.1	6	-
chr1	16661559	16661586	1	28	Human_STR_10434	A	chr1	16661555	16661556	coding_mRNA|ENSG00000037637.6|ENCT00000022017.1	6	-
chr1	16643226	16643249	1	24	Human_STR_10409	A	chr1	16643225	16643226	coding_mRNA|ENSG00000037637.6|FTMT20100001576.1	6	-
chr1	16643226	16643249	1	24	Human_STR_10409	A	chr1	16643225	16643226	coding_mRNA|ENSG00000037637.6|FTMT20100014413.1	6	-
chr1	16643226	16643249	1	24	Human_STR_10409	A	chr1	16643225	16643226	coding_mRNA|ENSG00000037637.6|FTMT20100026427.1	6	-
chr1	16643226	16643249	1	24	Human_STR_10409	A	chr1	16643225	16643226	coding_mRNA|ENSG00000037637.6|FTMT20100106964.1	6	-
chr1	16643226	16643249	1	24	Human_STR_10409	A	chr1	16643225	16643226	coding_mRNA|ENSG00000037637.6|HBMT00000053050.1	6	-
chr4	178357515	178357526	1	12	Human_STR_1105175	A	chr4	178357512	178357513	coding_mRNA|ENSG00000038002.4|FTMT21300018667.1	6	-
chr4	25197028	25197067	1	40	Human_STR_1028851	T	chr4	25197068	25197069	coding_mRNA|ENSG00000038210.9|ENCT00000317766.1	6	+
chr4	13629122	13629194	3	24.3333	Human_STR_1023030	CGG	chr4	13629128	13629129	coding_mRNA|ENSG00000038219.8|FTMT21300002431.1	6	-
chr4	13629122	13629194	3	24.3333	Human_STR_1023030	CGG	chr4	13629128	13629129	coding_mRNA|ENSG00000038219.8|FTMT21300002432.1	6	-
chr4	13629122	13629194	3	24.3333	Human_STR_1023030	CGG	chr4	13629165	13629166	coding_mRNA|ENSG00000038219.8|HBMT00001080550.1	6	-
chr4	13629122	13629194	3	24.3333	Human_STR_1023030	CGG	chr4	13629165	13629166	coding_mRNA|ENSG00000038219.8|HBMT00001080572.1	6	-
chr4	13629122	13629194	3	24.3333	Human_STR_1023030	CGG	chr4	13629165	13629166	coding_mRNA|ENSG00000038219.8|HBMT00001080600.1	6	-
chr4	13629122	13629194	3	24.3333	Human_STR_1023030	CGG	chr4	13629165	13629166	coding_mRNA|ENSG00000038219.8|HBMT00001080603.1	6	-
chr4	13629122	13629194	3	24.3333	Human_STR_1023030	CGG	chr4	13629165	13629166	coding_mRNA|ENSG00000038219.8|HBMT00001080614.1	6	-
chr5	14463784	14463798	1	15	Human_STR_1118549	T	chr5	14463799	14463800	coding_mRNA|ENSG00000038382.13|ENCT00000342344.1	6	+
chr5	14481881	14481903	1	23	Human_STR_1118557	T	chr5	14481904	14481905	coding_mRNA|ENSG00000038382.13|FTMT21900000632.1	6	+
chr5	14283873	14283894	4	5.5	Human_STR_1118473	AAAC	chr5	14283873	14283874	coding_mRNA|ENSG00000038382.13|FTMT21900047862.1	6	+
chr5	14441111	14441126	2	8	Human_STR_1118535	CG	chr5	14441124	14441125	coding_mRNA|ENSG00000038382.13|FTMT21900047870.1	6	+
chr16	68799091	68799114	6	4	Human_STR_541798	ATTTTT	chr16	68799115	68799116	coding_mRNA|ENSG00000039068.14|FTMT26300020083.1	6	+
chr5	79744950	79744960	1	11	Human_STR_1151938	T	chr5	79744961	79744962	coding_mRNA|ENSG00000039319.12|FTMT21900001669.1	6	+
chr16	67568726	67568763	1	38	Human_STR_540650	T	chr16	67568764	67568765	coding_mRNA|ENSG00000039523.13|ENCT00000159882.1	6	+
chr16	67568726	67568763	1	38	Human_STR_540650	T	chr16	67568764	67568765	coding_mRNA|ENSG00000039523.13|FTMT26300009345.1	6	+
chr8	74653242	74653258	1	17	Human_STR_1424562	A	chr8	74653238	74653239	coding_mRNA|ENSG00000040341.13|FTMT22900036427.1	6	-
chr8	74653242	74653258	1	17	Human_STR_1424562	A	chr8	74653238	74653239	coding_mRNA|ENSG00000040341.13|FTMT22900036428.1	6	-
chr8	74653242	74653258	1	17	Human_STR_1424562	A	chr8	74653238	74653239	coding_mRNA|ENSG00000040341.13|FTMT22900036432.1	6	-
chr8	74653242	74653258	1	17	Human_STR_1424562	A	chr8	74653238	74653239	coding_mRNA|ENSG00000040341.13|FTMT22900036433.1	6	-
chr17	7142820	7142877	3	19.3333	Human_STR_561986	CCT	chr17	7142818	7142819	coding_mRNA|ENSG00000040633.8|ENST00000320316.3	6	-
chr5	24644944	24644957	1	14	Human_STR_1124177	A	chr5	24644941	24644942	coding_mRNA|ENSG00000040731.6|FTMT21700037646.1	6	-
chr5	24644944	24644957	1	14	Human_STR_1124177	A	chr5	24644941	24644942	coding_mRNA|ENSG00000040731.6|FTMT21700041978.1	6	-
chr5	24644944	24644957	1	14	Human_STR_1124177	A	chr5	24644941	24644942	coding_mRNA|ENSG00000040731.6|FTMT21700041979.1	6	-
chr5	24644944	24644957	1	14	Human_STR_1124177	A	chr5	24644941	24644942	coding_mRNA|ENSG00000040731.6|FTMT21700044625.1	6	-
chr5	24644944	24644957	1	14	Human_STR_1124177	A	chr5	24644941	24644942	coding_mRNA|ENSG00000040731.6|FTMT21700048809.1	6	-
chr9	117818038	117818052	1	15	Human_STR_1511450	A	chr9	117818033	117818034	coding_mRNA|ENSG00000041982.10|ENST00000481475.1	6	-
chr9	117831682	117831738	5	11.4	Human_STR_1511455	AGAGG	chr9	117831736	117831737	coding_mRNA|ENSG00000041982.10|FTMT23300029616.1	6	-
chr10	71864119	71864133	1	15	Human_STR_167870	A	chr10	71864116	71864117	coding_mRNA|ENSG00000042286.10|FTMT23700032412.1	6	-
chr11	93535276	93535286	1	11	Human_STR_252697	T	chr11	93535287	93535288	coding_mRNA|ENSG00000042429.6|ENCT00000070685.1	6	+
chr11	93527366	93527387	1	22	Human_STR_252691	T	chr11	93527388	93527389	coding_mRNA|ENSG00000042429.6|ENST00000507258.3	6	+
chr11	93526681	93526692	1	12	Human_STR_252690	T	chr11	93526693	93526694	coding_mRNA|ENSG00000042429.6|FTMT24300003479.1	6	+
chr11	93527366	93527387	1	22	Human_STR_252691	T	chr11	93527388	93527389	coding_mRNA|ENSG00000042429.6|FTMT24300003480.1	6	+
chr11	93527366	93527387	1	22	Human_STR_252691	T	chr11	93527388	93527389	coding_mRNA|ENSG00000042429.6|FTMT24300014904.1	6	+
chr11	93526681	93526692	1	12	Human_STR_252690	T	chr11	93526693	93526694	coding_mRNA|ENSG00000042429.6|FTMT24300027099.1	6	+
chr19	47364167	47364189	4	5.75	Human_STR_692899	AGGG	chr19	47364168	47364169	coding_mRNA|ENSG00000042753.7|HBMT00000740704.1	6	-
chr19	47364167	47364189	4	5.75	Human_STR_692899	AGGG	chr19	47364168	47364169	coding_mRNA|ENSG00000042753.7|MICT00000177790.1	6	-
chr1	216286480	216286503	1	24	Human_STR_110033	A	chr1	216286476	216286477	coding_mRNA|ENSG00000042781.8|FTMT20100041960.1	6	-
chr1	216286480	216286503	1	24	Human_STR_110033	A	chr1	216286476	216286477	coding_mRNA|ENSG00000042781.8|FTMT20100041961.1	6	-
chr1	216286480	216286503	1	24	Human_STR_110033	A	chr1	216286476	216286477	coding_mRNA|ENSG00000042781.8|FTMT20100085483.1	6	-
chr1	216286480	216286503	1	24	Human_STR_110033	A	chr1	216286476	216286477	coding_mRNA|ENSG00000042781.8|FTMT20100085484.1	6	-
chr1	216286480	216286503	1	24	Human_STR_110033	A	chr1	216286476	216286477	coding_mRNA|ENSG00000042781.8|FTMT20100086620.1	6	-
chr8	23794498	23794524	1	27	Human_STR_1398209	T	chr8	23794525	23794526	coding_mRNA|ENSG00000042980.8|FTMT23200001270.1	6	+
chr3	182698330	182698348	3	6.33333	Human_STR_1006386	CGG	chr3	182698325	182698326	coding_mRNA|ENSG00000043093.9|ENST00000292782.4	6	-
chr3	182698330	182698348	3	6.33333	Human_STR_1006386	CGG	chr3	182698325	182698326	coding_mRNA|ENSG00000043093.9|ENST00000492563.1	6	-
chr3	182698330	182698348	3	6.33333	Human_STR_1006386	CGG	chr3	182698325	182698326	coding_mRNA|ENSG00000043093.9|FTMT20900016463.1	6	-
chr5	169717920	169718041	4	30.5	Human_STR_1198208	AAAG	chr5	169717933	169717934	coding_mRNA|ENSG00000043462.7|ENCT00000365118.1	6	-
chr5	138147602	138147654	6	8.83333	Human_STR_1180603	AGAGGG	chr5	138147654	138147655	coding_mRNA|ENSG00000044115.16|ENST00000518919.1	6	+
chrX	13792073	13792098	1	26	Human_STR_1535967	T	chrX	13792099	13792100	coding_mRNA|ENSG00000046651.10|ENCT00000464764.1	6	+
chrX	13775753	13775768	1	16	Human_STR_1535962	T	chrX	13775769	13775770	coding_mRNA|ENSG00000046651.10|FTMT29100028781.1	6	+
chrX	13956750	13956766	5	3.4	Human_STR_1536072	CGCTG	chrX	13956756	13956757	coding_mRNA|ENSG00000046653.10|ENST00000454189.2	6	-
chrX	13956750	13956766	5	3.4	Human_STR_1536072	CGCTG	chrX	13956756	13956757	coding_mRNA|ENSG00000046653.10|FTMT28900017595.1	6	-
chrX	13956750	13956766	5	3.4	Human_STR_1536072	CGCTG	chrX	13956756	13956757	coding_mRNA|ENSG00000046653.10|FTMT29000000677.1	6	-
chr10	1095404	1095422	1	19	Human_STR_129911	C	chr10	1095422	1095423	coding_mRNA|ENSG00000047056.10|ENST00000358220.1	6	+
chr10	1095602	1095613	1	12	Human_STR_129912	T	chr10	1095614	1095615	coding_mRNA|ENSG00000047056.10|HBMT00000136821.1	6	+
chr5	112888855	112888874	1	20	Human_STR_1167692	T	chr5	112888875	112888876	coding_mRNA|ENSG00000047188.11|FTMT21900014363.1	6	+
chr5	112888855	112888874	1	20	Human_STR_1167692	T	chr5	112888875	112888876	coding_mRNA|ENSG00000047188.11|FTMT21900015495.1	6	+
chr5	112888855	112888874	1	20	Human_STR_1167692	T	chr5	112888875	112888876	coding_mRNA|ENSG00000047188.11|FTMT21900042371.1	6	+
chrX	16727972	16727996	1	25	Human_STR_1537463	A	chrX	16727969	16727970	coding_mRNA|ENSG00000047230.10|ENCT00000475174.1	6	-
chr4	36245006	36245028	1	23	Human_STR_1034894	A	chr4	36245003	36245004	coding_mRNA|ENSG00000047365.7|ENCT00000330282.1	6	-
chr4	36237801	36237819	1	19	Human_STR_1034890	A	chr4	36237798	36237799	coding_mRNA|ENSG00000047365.7|ENCT00000330296.1	6	-
chr4	36163416	36163442	1	27	Human_STR_1034854	A	chr4	36163412	36163413	coding_mRNA|ENSG00000047365.7|FTMT21300044824.1	6	-
chr4	36163416	36163442	1	27	Human_STR_1034854	A	chr4	36163412	36163413	coding_mRNA|ENSG00000047365.7|FTMT21300047795.1	6	-
chr4	36163416	36163442	1	27	Human_STR_1034854	A	chr4	36163412	36163413	coding_mRNA|ENSG00000047365.7|FTMT21300047803.1	6	-
chr16	27731818	27731836	1	19	Human_STR_522297	T	chr16	27731837	27731838	coding_mRNA|ENSG00000047578.8|FTMT26300034080.1	6	+
chrX	37544991	37545010	5	4	Human_STR_1548518	ACCCC	chrX	37545009	37545010	coding_mRNA|ENSG00000047597.5|ENST00000378616.3	6	+
chrX	37544991	37545010	5	4	Human_STR_1548518	ACCCC	chrX	37545009	37545010	coding_mRNA|ENSG00000047597.5|HBMT00001531639.1	6	+
chrX	10088452	10088465	1	14	Human_STR_1534254	T	chrX	10088467	10088468	coding_mRNA|ENSG00000047644.13|FTMT29100030459.1	6	+
chrX	11484045	11484114	3	23.3333	Human_STR_1534867	CCT	chrX	11484048	11484049	coding_mRNA|ENSG00000047648.17|ENCT00000474599.1	6	-
chrX	11308611	11308628	1	18	Human_STR_1534798	A	chrX	11308608	11308609	coding_mRNA|ENSG00000047648.17|ENCT00000474628.1	6	-
chrX	11308611	11308628	1	18	Human_STR_1534798	A	chrX	11308608	11308609	coding_mRNA|ENSG00000047648.17|ENST00000380717.3	6	-
chrX	11447623	11447650	6	4.66667	Human_STR_1534858	AAAAAT	chrX	11447620	11447621	coding_mRNA|ENSG00000047648.17|MICT00000371324.1	6	-
chr3	47934517	47934534	1	18	Human_STR_937058	A	chr3	47934514	47934515	coding_mRNA|ENSG00000047849.17|FTMT20900056457.1	6	-
chr11	113745146	113745171	1	26	Human_STR_262853	A	chr11	113745143	113745144	coding_mRNA|ENSG00000048028.7|ENCT00000083369.1	6	-
chr11	113700547	113700568	1	22	Human_STR_262821	A	chr11	113700544	113700545	coding_mRNA|ENSG00000048028.7|FTMT24100005767.1	6	-
chr11	113700547	113700568	1	22	Human_STR_262821	A	chr11	113700544	113700545	coding_mRNA|ENSG00000048028.7|FTMT24100035283.1	6	-
chr8	103228173	103228194	1	22	Human_STR_1439640	A	chr8	103228170	103228171	coding_mRNA|ENSG00000048392.7|ENCT00000438814.1	6	-
chr7	127032124	127032145	4	5.5	Human_STR_1366721	CGGG	chr7	127032148	127032149	coding_mRNA|ENSG00000048405.5|ENST00000436992.1	6	-
chr7	127032124	127032145	4	5.5	Human_STR_1366721	CGGG	chr7	127032148	127032149	coding_mRNA|ENSG00000048405.5|FTMT22500001108.1	6	-
chr7	127032124	127032145	4	5.5	Human_STR_1366721	CGGG	chr7	127032148	127032149	coding_mRNA|ENSG00000048405.5|FTMT22500001110.1	6	-
chr7	127032124	127032145	4	5.5	Human_STR_1366721	CGGG	chr7	127032148	127032149	coding_mRNA|ENSG00000048405.5|FTMT22500015761.1	6	-
chr7	127032124	127032145	4	5.5	Human_STR_1366721	CGGG	chr7	127032148	127032149	coding_mRNA|ENSG00000048405.5|FTMT22500024528.1	6	-
chr12	16761638	16761693	2	28	Human_STR_284256	AG	chr12	16761645	16761646	coding_mRNA|ENSG00000048540.10|ENST00000546279.1	6	-
chr12	16762847	16762870	1	24	Human_STR_284257	T	chr12	16762842	16762843	coding_mRNA|ENSG00000048540.10|HBMT00000325760.1	6	-
chr12	16757493	16757509	1	17	Human_STR_284249	A	chr12	16757490	16757491	coding_mRNA|ENSG00000048540.10|MICT00000074636.1	6	-
chr12	16761638	16761693	2	28	Human_STR_284256	AG	chr12	16761645	16761646	coding_mRNA|ENSG00000048540.10|MICT00000074654.1	6	-
chr12	16761638	16761693	2	28	Human_STR_284256	AG	chr12	16761645	16761646	coding_mRNA|ENSG00000048540.10|MICT00000074655.1	6	-
chr6	42177486	42177515	1	30	Human_STR_1231529	A	chr6	42177483	42177484	coding_mRNA|ENSG00000048544.5|ENCT00000385225.1	6	-
chr6	42177486	42177515	1	30	Human_STR_1231529	A	chr6	42177483	42177484	coding_mRNA|ENSG00000048544.5|FTMT22100045981.1	6	-
chr1	12330940	12330952	1	13	Human_STR_7885	T	chr1	12330953	12330954	coding_mRNA|ENSG00000048707.9|FTMT20300052338.1	6	+
chr1	12330940	12330952	1	13	Human_STR_7885	T	chr1	12330953	12330954	coding_mRNA|ENSG00000048707.9|FTMT20300056146.1	6	+
chr1	12398046	12398060	1	15	Human_STR_7927	A	chr1	12398052	12398053	coding_mRNA|ENSG00000048707.9|FTMT20300080525.1	6	+
chr1	12330940	12330952	1	13	Human_STR_7885	T	chr1	12330953	12330954	coding_mRNA|ENSG00000048707.9|FTMT20300099347.1	6	+
chr10	11362790	11362806	1	17	Human_STR_135792	T	chr10	11362807	11362808	coding_mRNA|ENSG00000048740.13|FTMT23900002469.1	6	+
chr10	11304904	11304930	1	27	Human_STR_135768	T	chr10	11304931	11304932	coding_mRNA|ENSG00000048740.13|FTMT23900011704.1	6	+
chr10	11304904	11304930	1	27	Human_STR_135768	T	chr10	11304931	11304932	coding_mRNA|ENSG00000048740.13|FTMT23900011705.1	6	+
chr10	11309642	11309670	4	7.25	Human_STR_135770	GTTT	chr10	11309670	11309671	coding_mRNA|ENSG00000048740.13|FTMT23900037195.1	6	+
chr10	11309642	11309670	4	7.25	Human_STR_135770	GTTT	chr10	11309670	11309671	coding_mRNA|ENSG00000048740.13|FTMT23900038737.1	6	+
chr1	40768484	40768507	4	6	Human_STR_28761	AGGG	chr1	40768482	40768483	coding_mRNA|ENSG00000049089.9|FTMT20100027904.1	6	-
chr1	9297296	9297321	1	26	Human_STR_5142	T	chr1	9297322	9297323	coding_mRNA|ENSG00000049239.8|MICT00000002743.1	6	+
chr2	33476732	33476754	1	23	Human_STR_721369	A	chr2	33476748	33476749	coding_mRNA|ENSG00000049323.11|FTMT20700035604.1	6	+
chr11	31833837	31833889	2	26.5	Human_STR_219606	CT/GT	chr11	31833892	31833893	coding_mRNA|ENSG00000049449.4|MICT00000056672.1	6	+
chr11	31833837	31833889	2	26.5	Human_STR_219606	CT/GT	chr11	31833892	31833893	coding_mRNA|ENSG00000049449.4|MICT00000056674.1	6	+
chr7	73477649	73477667	3	6.33333	Human_STR_1336681	CCG	chr7	73477660	73477661	coding_mRNA|ENSG00000049540.12|ENCT00000400786.1	6	+
chr6	157098339	157098361	6	3.83333	Human_STR_1288788	CCCCGG	chr6	157098349	157098350	coding_mRNA|ENSG00000049618.17|ENCT00000379779.1	6	+
chr6	157098339	157098361	6	3.83333	Human_STR_1288788	CCCCGG	chr6	157098349	157098350	coding_mRNA|ENSG00000049618.17|ENCT00000379780.1	6	+
chr6	157098339	157098361	6	3.83333	Human_STR_1288788	CCCCGG	chr6	157098349	157098350	coding_mRNA|ENSG00000049618.17|ENCT00000379781.1	6	+
chr6	157098339	157098361	6	3.83333	Human_STR_1288788	CCCCGG	chr6	157098349	157098350	coding_mRNA|ENSG00000049618.17|ENCT00000379783.1	6	+
chr6	157098339	157098361	6	3.83333	Human_STR_1288788	CCCCGG	chr6	157098349	157098350	coding_mRNA|ENSG00000049618.17|ENCT00000379786.1	6	+
chr6	157100431	157100461	3	10.3333	Human_STR_1288796	CGG	chr6	157100465	157100466	coding_mRNA|ENSG00000049618.17|FTMT22300006508.1	6	+
chr6	157100431	157100461	3	10.3333	Human_STR_1288796	CGG	chr6	157100465	157100466	coding_mRNA|ENSG00000049618.17|FTMT22300006510.1	6	+
chr6	157100431	157100461	3	10.3333	Human_STR_1288796	CGG	chr6	157100465	157100466	coding_mRNA|ENSG00000049618.17|FTMT22300006512.1	6	+
chr6	157100431	157100461	3	10.3333	Human_STR_1288796	CGG	chr6	157100465	157100466	coding_mRNA|ENSG00000049618.17|FTMT22300006514.1	6	+
chr6	157100431	157100461	3	10.3333	Human_STR_1288796	CGG	chr6	157100465	157100466	coding_mRNA|ENSG00000049618.17|FTMT22300057789.1	6	+
chr6	157098937	157098972	3	12	Human_STR_1288789	CGG	chr6	157098960	157098961	coding_mRNA|ENSG00000049618.17|HBMT00001241329.1	6	+
chr6	157098937	157098972	3	12	Human_STR_1288789	CGG	chr6	157098960	157098961	coding_mRNA|ENSG00000049618.17|HBMT00001241337.1	6	+
chr6	157098937	157098972	3	12	Human_STR_1288789	CGG	chr6	157098960	157098961	coding_mRNA|ENSG00000049618.17|HBMT00001241338.1	6	+
chr6	157098937	157098972	3	12	Human_STR_1288789	CGG	chr6	157098960	157098961	coding_mRNA|ENSG00000049618.17|HBMT00001241343.1	6	+
chr6	157098937	157098972	3	12	Human_STR_1288789	CGG	chr6	157098960	157098961	coding_mRNA|ENSG00000049618.17|HBMT00001241396.1	6	+
chr18	55874550	55874562	1	13	Human_STR_642296	T	chr18	55874564	55874565	coding_mRNA|ENSG00000049759.12|ENCT00000193316.1	6	+
chr18	55730446	55730468	6	3.83333	Human_STR_642202	ATTTTT	chr18	55730470	55730471	coding_mRNA|ENSG00000049759.12|FTMT27100019132.1	6	+
chrX	49122962	49122991	1	30	Human_STR_1555779	A	chrX	49122957	49122958	coding_mRNA|ENSG00000049768.10|FTMT28900015791.1	6	-
chrX	49122962	49122991	1	30	Human_STR_1555779	A	chrX	49122957	49122958	coding_mRNA|ENSG00000049768.10|MICT00000374699.1	6	-
chr5	71668884	71668898	1	15	Human_STR_1147204	T	chr5	71668899	71668900	coding_mRNA|ENSG00000049883.10|FTMT22000004020.1	6	+
chrX	74145233	74145278	3	15.3333	Human_STR_1566231	CGG/CTG	chrX	74145280	74145281	coding_mRNA|ENSG00000050030.9|ENST00000055682.6	6	-
chrX	74145233	74145278	3	15.3333	Human_STR_1566231	CGG/CTG	chrX	74145280	74145281	coding_mRNA|ENSG00000050030.9|FTMT28900027505.1	6	-
chrX	74145233	74145278	3	15.3333	Human_STR_1566231	CGG/CTG	chrX	74145280	74145281	coding_mRNA|ENSG00000050030.9|FTMT28900027506.1	6	-
chrX	74144862	74144879	3	6	Human_STR_1566230	CCG	chrX	74144860	74144861	coding_mRNA|ENSG00000050030.9|MICT00000376486.1	6	-
chrX	74145233	74145278	3	15.3333	Human_STR_1566231	CGG/CTG	chrX	74145280	74145281	coding_mRNA|ENSG00000050030.9|MICT00000376489.1	6	-
chr11	12023767	12023786	1	20	Human_STR_209894	A	chr11	12023764	12023765	coding_mRNA|ENSG00000050165.13|FTMT24100011978.1	6	-
chr12	50616438	50616455	6	3	Human_STR_300925	AGAGGG	chr12	50616436	50616437	coding_mRNA|ENSG00000050405.9|ENCT00000101738.1	6	-
chr12	50599578	50599598	1	21	Human_STR_300901	A	chr12	50599575	50599576	coding_mRNA|ENSG00000050405.9|ENCT00000101752.1	6	-
chr12	50616438	50616455	6	3	Human_STR_300925	AGAGGG	chr12	50616436	50616437	coding_mRNA|ENSG00000050405.9|ENST00000552783.1	6	-
chr12	50616438	50616455	6	3	Human_STR_300925	AGAGGG	chr12	50616436	50616437	coding_mRNA|ENSG00000050405.9|FTMT24500047239.1	6	-
chr12	51888189	51888212	1	24	Human_STR_302189	T	chr12	51888213	51888214	coding_mRNA|ENSG00000050438.12|ENST00000546872.1	6	+
chr12	51834195	51834209	1	15	Human_STR_302156	T	chr12	51834210	51834211	coding_mRNA|ENSG00000050438.12|ENST00000551071.1	6	+
chr12	51882356	51882371	1	16	Human_STR_302184	T	chr12	51882372	51882373	coding_mRNA|ENSG00000050438.12|FTMT24700005646.1	6	+
chr12	51888189	51888212	1	24	Human_STR_302189	T	chr12	51888213	51888214	coding_mRNA|ENSG00000050438.12|FTMT24700021056.1	6	+
chr12	51882356	51882371	1	16	Human_STR_302184	T	chr12	51882372	51882373	coding_mRNA|ENSG00000050438.12|FTMT24700036034.1	6	+
chr12	51834195	51834209	1	15	Human_STR_302156	T	chr12	51834210	51834211	coding_mRNA|ENSG00000050438.12|FTMT24700040752.1	6	+
chr12	51834195	51834209	1	15	Human_STR_302156	T	chr12	51834210	51834211	coding_mRNA|ENSG00000050438.12|FTMT24700055357.1	6	+
chr4	122082377	122082387	1	11	Human_STR_1076972	A	chr4	122082373	122082374	coding_mRNA|ENSG00000050730.11|HBMT00001089822.1	6	-
chr4	122082377	122082387	1	11	Human_STR_1076972	A	chr4	122082373	122082374	coding_mRNA|ENSG00000050730.11|HBMT00001089824.1	6	-
chr5	177989243	177989267	1	25	Human_STR_1203607	A	chr5	177989240	177989241	coding_mRNA|ENSG00000050767.11|ENST00000407622.1	6	-
chr5	177989243	177989267	1	25	Human_STR_1203607	A	chr5	177989240	177989241	coding_mRNA|ENSG00000050767.11|FTMT21700050782.1	6	-
chr5	177989243	177989267	1	25	Human_STR_1203607	A	chr5	177989240	177989241	coding_mRNA|ENSG00000050767.11|HBMT00001174889.1	6	-
chr5	177989243	177989267	1	25	Human_STR_1203607	A	chr5	177989240	177989241	coding_mRNA|ENSG00000050767.11|HBMT00001174917.1	6	-
chr5	177989243	177989267	1	25	Human_STR_1203607	A	chr5	177989240	177989241	coding_mRNA|ENSG00000050767.11|HBMT00001174927.1	6	-
chr16	75299892	75299921	5	6	Human_STR_547190	CCGCG	chr16	75299904	75299905	coding_mRNA|ENSG00000050820.12|ENCT00000168599.1	6	-
chr16	75299892	75299921	5	6	Human_STR_547190	CCGCG	chr16	75299904	75299905	coding_mRNA|ENSG00000050820.12|ENST00000418647.3	6	-
chr16	75299892	75299921	5	6	Human_STR_547190	CCGCG	chr16	75299904	75299905	coding_mRNA|ENSG00000050820.12|ENST00000538440.2	6	-
chr16	56968615	56968641	1	27	Human_STR_533960	T	chr16	56968642	56968643	coding_mRNA|ENSG00000051108.10|ENCT00000159249.1	6	+
chr16	56969839	56969850	1	12	Human_STR_533961	T	chr16	56969851	56969852	coding_mRNA|ENSG00000051108.10|ENST00000564678.1	6	+
chr15	41001570	41001592	1	23	Human_STR_463208	T	chr15	41001593	41001594	coding_mRNA|ENSG00000051180.12|ENCT00000140597.1	6	+
chr3	121202434	121202450	1	17	Human_STR_973952	A	chr3	121202431	121202432	coding_mRNA|ENSG00000051341.9|HBMT00001009085.1	6	-
chr3	138507807	138507841	1	35	Human_STR_983268	A	chr3	138507804	138507805	coding_mRNA|ENSG00000051382.4|ENCT00000309483.1	6	-
chr3	138507807	138507841	1	35	Human_STR_983268	A	chr3	138507804	138507805	coding_mRNA|ENSG00000051382.4|ENCT00000309500.1	6	-
chr3	138355800	138355819	1	20	Human_STR_983105	A	chr3	138355797	138355798	coding_mRNA|ENSG00000051382.4|FTMT21000006477.1	6	-
chr5	175394548	175394590	3	14.3333	Human_STR_1201708	ACC	chr5	175394545	175394546	coding_mRNA|ENSG00000051596.5|ENST00000510300.1	6	-
chr12	123717690	123717701	2	6	Human_STR_346747	CG	chr12	123717687	123717688	coding_mRNA|ENSG00000051825.10|ENCT00000108339.1	6	-
chr12	123717690	123717701	2	6	Human_STR_346747	CG	chr12	123717687	123717688	coding_mRNA|ENSG00000051825.10|ENST00000369865.3	6	-
chr12	123717690	123717701	2	6	Human_STR_346747	CG	chr12	123717687	123717688	coding_mRNA|ENSG00000051825.10|ENST00000535049.1	6	-
chr12	123717690	123717701	2	6	Human_STR_346747	CG	chr12	123717687	123717688	coding_mRNA|ENSG00000051825.10|ENST00000538169.1	6	-
chr12	123717690	123717701	2	6	Human_STR_346747	CG	chr12	123717687	123717688	coding_mRNA|ENSG00000051825.10|ENST00000539639.1	6	-
chr12	123717690	123717701	2	6	Human_STR_346747	CG	chr12	123717687	123717688	coding_mRNA|ENSG00000051825.10|ENST00000541437.1	6	-
chr12	123717690	123717701	2	6	Human_STR_346747	CG	chr12	123717687	123717688	coding_mRNA|ENSG00000051825.10|ENST00000545556.2	6	-
chr12	123717690	123717701	2	6	Human_STR_346747	CG	chr12	123717687	123717688	coding_mRNA|ENSG00000051825.10|ENST00000606320.1	6	-
chr12	123717690	123717701	2	6	Human_STR_346747	CG	chr12	123717687	123717688	coding_mRNA|ENSG00000051825.10|FTMT24500008354.1	6	-
chr12	123717690	123717701	2	6	Human_STR_346747	CG	chr12	123717687	123717688	coding_mRNA|ENSG00000051825.10|FTMT24500043882.1	6	-
chr12	123717690	123717701	2	6	Human_STR_346747	CG	chr12	123717687	123717688	coding_mRNA|ENSG00000051825.10|FTMT24500046589.1	6	-
chr12	19422443	19422460	1	18	Human_STR_285517	T	chr12	19422461	19422462	coding_mRNA|ENSG00000052126.10|FTMT24700039502.1	6	+
chr12	19422443	19422460	1	18	Human_STR_285517	T	chr12	19422461	19422462	coding_mRNA|ENSG00000052126.10|FTMT24700048771.1	6	+
chr10	99126522	99126555	3	11.3333	Human_STR_183759	CCT	chr10	99126526	99126527	coding_mRNA|ENSG00000052749.9|FTMT23700013978.1	6	-
chr4	159690067	159690113	3	15.6667	Human_STR_1095642	CCG	chr4	159690117	159690118	coding_mRNA|ENSG00000052795.8|MICT00000273662.1	6	+
chr11	43423990	43424006	2	8.5	Human_STR_225832	AC	chr11	43423985	43423986	coding_mRNA|ENSG00000052841.10|FTMT24300008010.1	6	+
chr11	43423990	43424006	2	8.5	Human_STR_225832	AC	chr11	43423985	43423986	coding_mRNA|ENSG00000052841.10|FTMT24300008013.1	6	+
chr11	43423990	43424006	2	8.5	Human_STR_225832	AC	chr11	43423985	43423986	coding_mRNA|ENSG00000052841.10|FTMT24300043078.1	6	+
chr11	43380404	43380425	3	7.33333	Human_STR_225786	CCT	chr11	43380421	43380422	coding_mRNA|ENSG00000052841.10|HBMT00000214507.1	6	+
chr12	2944326	2944386	2	30.5	Human_STR_276000	GT/AG	chr12	2944323	2944324	coding_mRNA|ENSG00000053702.10|FTMT24500053215.1	6	-
chr14	57747569	57747582	1	14	Human_STR_423266	A	chr14	57747577	57747578	coding_mRNA|ENSG00000053770.7|FTMT25500006403.1	6	+
chr1	36761556	36761592	1	37	Human_STR_25922	T	chr1	36761593	36761594	coding_mRNA|ENSG00000054118.9|FTMT20300022447.1	6	+
chr1	36726423	36726440	1	18	Human_STR_25881	A	chr1	36726432	36726433	coding_mRNA|ENSG00000054118.9|FTMT20300072973.1	6	+
chr1	36761556	36761592	1	37	Human_STR_25922	T	chr1	36761593	36761594	coding_mRNA|ENSG00000054118.9|FTMT20300078667.1	6	+
chr1	235377267	235377327	3	20.3333	Human_STR_120799	CTT	chr1	235377280	235377281	coding_mRNA|ENSG00000054267.16|FTMT20100016836.1	6	-
chr1	235377267	235377327	3	20.3333	Human_STR_120799	CTT	chr1	235377280	235377281	coding_mRNA|ENSG00000054267.16|FTMT20100073952.1	6	-
chr1	243434124	243434136	1	13	Human_STR_126062	T	chr1	243434138	243434139	coding_mRNA|ENSG00000054282.11|FTMT20300042310.1	6	+
chr1	243434124	243434136	1	13	Human_STR_126062	T	chr1	243434138	243434139	coding_mRNA|ENSG00000054282.11|FTMT20300070064.1	6	+
chr1	210914047	210914074	1	28	Human_STR_106945	T	chr1	210914075	210914076	coding_mRNA|ENSG00000054392.8|ENCT00000017092.1	6	+
chr1	210914047	210914074	1	28	Human_STR_106945	T	chr1	210914075	210914076	coding_mRNA|ENSG00000054392.8|ENCT00000017093.1	6	+
chr1	10384712	10384724	1	13	Human_STR_6251	T	chr1	10384725	10384726	coding_mRNA|ENSG00000054523.12|FTMT20300031345.1	6	+
chr1	10271758	10271770	1	13	Human_STR_6132	T	chr1	10271771	10271772	coding_mRNA|ENSG00000054523.12|FTMT20300037435.1	6	+
chr1	10332774	10332789	1	16	Human_STR_6205	T	chr1	10332791	10332792	coding_mRNA|ENSG00000054523.12|FTMT20300056489.1	6	+
chr1	10338310	10338335	5	5.2	Human_STR_6212	GTTTT	chr1	10338337	10338338	coding_mRNA|ENSG00000054523.12|FTMT20300089235.1	6	+
chr1	10338310	10338335	5	5.2	Human_STR_6212	GTTTT	chr1	10338337	10338338	coding_mRNA|ENSG00000054523.12|FTMT20300089236.1	6	+
chr1	10338310	10338335	5	5.2	Human_STR_6212	GTTTT	chr1	10338337	10338338	coding_mRNA|ENSG00000054523.12|FTMT20300089237.1	6	+
chr1	10384712	10384724	1	13	Human_STR_6251	T	chr1	10384725	10384726	coding_mRNA|ENSG00000054523.12|FTMT20300092835.1	6	+
chr1	10357207	10357223	1	17	Human_STR_6230	T	chr1	10357224	10357225	coding_mRNA|ENSG00000054523.12|FTMT20300105138.1	6	+
chr1	10357207	10357223	1	17	Human_STR_6230	T	chr1	10357224	10357225	coding_mRNA|ENSG00000054523.12|FTMT20300105139.1	6	+
chr14	64542316	64542333	1	18	Human_STR_427016	T	chr14	64542334	64542335	coding_mRNA|ENSG00000054654.11|ENST00000394768.2	6	+
chr14	64460537	64460550	1	14	Human_STR_426961	T	chr14	64460551	64460552	coding_mRNA|ENSG00000054654.11|FTMT25500024359.1	6	+
chr20	50384980	50385007	3	9.33333	Human_STR_861307	CCG	chr20	50384989	50384990	coding_mRNA|ENSG00000054793.9|MICT00000219974.1	6	-
chr20	54582024	54582051	1	28	Human_STR_864196	A	chr20	54582020	54582021	coding_mRNA|ENSG00000054803.3|ENCT00000268279.1	6	-
chr11	74408795	74408874	4	20	Human_STR_242777	AAGG	chr11	74408793	74408794	coding_mRNA|ENSG00000054938.11|FTMT24100021236.1	6	-
chr2	203164566	203164583	1	18	Human_STR_809513	T	chr2	203164585	203164586	coding_mRNA|ENSG00000055044.6|ENST00000478508.1	6	+
chr2	203145838	203145870	6	5.5	Human_STR_809490	CTTTTT	chr2	203145874	203145875	coding_mRNA|ENSG00000055044.6|FTMT20700025700.1	6	+
chr2	203145494	203145510	1	17	Human_STR_809489	T	chr2	203145511	203145512	coding_mRNA|ENSG00000055044.6|FTMT20700046303.1	6	+
chr2	203145494	203145510	1	17	Human_STR_809489	T	chr2	203145511	203145512	coding_mRNA|ENSG00000055044.6|FTMT20700047452.1	6	+
chr2	203145838	203145870	6	5.5	Human_STR_809490	CTTTTT	chr2	203145874	203145875	coding_mRNA|ENSG00000055044.6|FTMT20700057067.1	6	+
chr2	203149027	203149037	1	11	Human_STR_809493	T	chr2	203149038	203149039	coding_mRNA|ENSG00000055044.6|FTMT20700069622.1	6	+
chr2	203145838	203145870	6	5.5	Human_STR_809490	CTTTTT	chr2	203145874	203145875	coding_mRNA|ENSG00000055044.6|FTMT20700072060.1	6	+
chr2	203149027	203149037	1	11	Human_STR_809493	T	chr2	203149038	203149039	coding_mRNA|ENSG00000055044.6|FTMT20700089255.1	6	+
chr5	156704044	156704061	1	18	Human_STR_1191052	T	chr5	156704061	156704062	coding_mRNA|ENSG00000055163.14|ENST00000517850.1	6	+
chr5	156735172	156735185	1	14	Human_STR_1191068	T	chr5	156735186	156735187	coding_mRNA|ENSG00000055163.14|FTMT21900030554.1	6	+
chr5	156735172	156735185	1	14	Human_STR_1191068	T	chr5	156735186	156735187	coding_mRNA|ENSG00000055163.14|FTMT21900049746.1	6	+
chr5	156735172	156735185	1	14	Human_STR_1191068	T	chr5	156735186	156735187	coding_mRNA|ENSG00000055163.14|FTMT21900049747.1	6	+
chr6	149638983	149638997	4	3.75	Human_STR_1284107	AGGG	chr6	149638999	149639000	coding_mRNA|ENSG00000055208.13|ENCT00000379297.1	6	+
chr6	149639030	149639053	3	8	Human_STR_1284108	CGG	chr6	149639054	149639055	coding_mRNA|ENSG00000055208.13|ENST00000392282.1	6	+
chr6	149886738	149886751	1	14	Human_STR_1284282	T	chr6	149886752	149886753	coding_mRNA|ENSG00000055211.8|HBMT00001240400.1	6	+
chr7	151919160	151919170	1	11	Human_STR_1381484	A	chr7	151919157	151919158	coding_mRNA|ENSG00000055609.13|ENST00000489110.1	6	-
chr7	151875101	151875127	1	27	Human_STR_1381449	A	chr7	151875098	151875099	coding_mRNA|ENSG00000055609.13|FTMT22500013087.1	6	-
chr7	151875101	151875127	1	27	Human_STR_1381449	A	chr7	151875098	151875099	coding_mRNA|ENSG00000055609.13|FTMT22500013088.1	6	-
chr7	151850817	151850835	1	19	Human_STR_1381437	A	chr7	151850814	151850815	coding_mRNA|ENSG00000055609.13|FTMT22500014903.1	6	-
chr7	151850817	151850835	1	19	Human_STR_1381437	A	chr7	151850814	151850815	coding_mRNA|ENSG00000055609.13|FTMT22500014904.1	6	-
chr7	151850817	151850835	1	19	Human_STR_1381437	A	chr7	151850814	151850815	coding_mRNA|ENSG00000055609.13|FTMT22500014905.1	6	-
chr7	151919160	151919170	1	11	Human_STR_1381484	A	chr7	151919157	151919158	coding_mRNA|ENSG00000055609.13|FTMT22500036807.1	6	-
chr7	151891933	151891946	1	14	Human_STR_1381463	A	chr7	151891930	151891931	coding_mRNA|ENSG00000055609.13|FTMT22500044428.1	6	-
chr2	56411768	56411805	3	12.6667	Human_STR_734642	CGG	chr2	56411804	56411805	coding_mRNA|ENSG00000055813.5|HBMT00000767291.1	6	+
chr2	20532170	20532183	1	14	Human_STR_713292	A	chr2	20532167	20532168	coding_mRNA|ENSG00000055917.11|FTMT20500028059.1	6	-
chr2	20532170	20532183	1	14	Human_STR_713292	A	chr2	20532167	20532168	coding_mRNA|ENSG00000055917.11|FTMT20500061609.1	6	-
chr2	20532170	20532183	1	14	Human_STR_713292	A	chr2	20532167	20532168	coding_mRNA|ENSG00000055917.11|FTMT20500061610.1	6	-
chr5	32421810	32421842	1	33	Human_STR_1128460	A	chr5	32421807	32421808	coding_mRNA|ENSG00000056097.11|ENCT00000356397.1	6	-
chr5	32422904	32422927	1	24	Human_STR_1128461	A	chr5	32422901	32422902	coding_mRNA|ENSG00000056097.11|FTMT21700007963.1	6	-
chrX	129402774	129402798	3	8.33333	Human_STR_1592285	AGG	chrX	129402789	129402790	coding_mRNA|ENSG00000056277.11|FTMT28900003091.1	6	-
chr22	45405757	45405774	3	6	Human_STR_908641	CCG	chr22	45405764	45405765	coding_mRNA|ENSG00000056487.11|ENCT00000283584.1	6	-
chr22	45405757	45405774	3	6	Human_STR_908641	CCG	chr22	45405764	45405765	coding_mRNA|ENSG00000056487.11|MICT00000235106.1	6	-
chr17	36904475	36904516	4	10.5	Human_STR_580598	AGGG	chr17	36904479	36904480	coding_mRNA|ENSG00000056661.9|ENCT00000183188.1	6	-
chr17	36904475	36904516	4	10.5	Human_STR_580598	AGGG	chr17	36904479	36904480	coding_mRNA|ENSG00000056661.9|FTMT26500018595.1	6	-
chr6	111928114	111928128	2	7.5	Human_STR_1265179	AG	chr6	111928112	111928113	coding_mRNA|ENSG00000056972.14|ENCT00000389804.1	6	-
chr6	106535856	106535875	1	20	Human_STR_1261466	T	chr6	106535876	106535877	coding_mRNA|ENSG00000057657.10|FTMT22300018265.1	6	+
chr6	106728150	106728181	1	32	Human_STR_1261568	A	chr6	106728147	106728148	coding_mRNA|ENSG00000057663.8|FTMT22100045249.1	6	-
chr6	106700284	106700295	2	6	Human_STR_1261557	CT	chr6	106700281	106700282	coding_mRNA|ENSG00000057663.8|HBMT00001258198.1	6	-
chr12	95258090	95258108	1	19	Human_STR_325987	A	chr12	95258087	95258088	coding_mRNA|ENSG00000057704.6|ENCT00000105637.1	6	-
chr12	94957076	94957089	1	14	Human_STR_325791	A	chr12	94957073	94957074	coding_mRNA|ENSG00000057704.6|FTMT24600004883.1	6	-
chr12	95258090	95258108	1	19	Human_STR_325987	A	chr12	95258087	95258088	coding_mRNA|ENSG00000057704.6|FTMT24600004954.1	6	-
chr2	42795868	42795883	4	4	Human_STR_726813	CGGG	chr2	42795877	42795878	coding_mRNA|ENSG00000057935.9|ENCT00000222961.1	6	+
chr2	42795868	42795883	4	4	Human_STR_726813	CGGG	chr2	42795877	42795878	coding_mRNA|ENSG00000057935.9|ENCT00000222964.1	6	+
chr2	42795868	42795883	4	4	Human_STR_726813	CGGG	chr2	42795877	42795878	coding_mRNA|ENSG00000057935.9|ENST00000405094.1	6	+
chr2	42795868	42795883	4	4	Human_STR_726813	CGGG	chr2	42795877	42795878	coding_mRNA|ENSG00000057935.9|ENST00000409019.1	6	+
chr2	42795868	42795883	4	4	Human_STR_726813	CGGG	chr2	42795877	42795878	coding_mRNA|ENSG00000057935.9|ENST00000430763.1	6	+
chr2	42922889	42922901	1	13	Human_STR_726957	T	chr2	42922902	42922903	coding_mRNA|ENSG00000057935.9|ENST00000472767.1	6	+
chr2	42922889	42922901	1	13	Human_STR_726957	T	chr2	42922902	42922903	coding_mRNA|ENSG00000057935.9|ENST00000475383.1	6	+
chr2	42795868	42795883	4	4	Human_STR_726813	CGGG	chr2	42795877	42795878	coding_mRNA|ENSG00000057935.9|FTMT20700042835.1	6	+
chr2	42795868	42795883	4	4	Human_STR_726813	CGGG	chr2	42795877	42795878	coding_mRNA|ENSG00000057935.9|FTMT20700086535.1	6	+
chr2	42795868	42795883	4	4	Human_STR_726813	CGGG	chr2	42795877	42795878	coding_mRNA|ENSG00000057935.9|FTMT20700086537.1	6	+
chr2	43025349	43025371	1	23	Human_STR_727034	T	chr2	43025372	43025373	coding_mRNA|ENSG00000057935.9|FTMT20800002347.1	6	+
chr2	42925518	42925531	1	14	Human_STR_726959	T	chr2	42925532	42925533	coding_mRNA|ENSG00000057935.9|MICT00000188354.1	6	+
chr3	179461715	179461733	1	19	Human_STR_1004489	T	chr3	179461734	179461735	coding_mRNA|ENSG00000058056.4|FTMT21100009486.1	6	+
chr3	182511233	182511256	5	4.8	Human_STR_1006258	CGGGG	chr3	182511258	182511259	coding_mRNA|ENSG00000058063.11|ENCT00000298004.1	6	+
chr3	182511233	182511256	5	4.8	Human_STR_1006258	CGGGG	chr3	182511258	182511259	coding_mRNA|ENSG00000058063.11|ENCT00000298006.1	6	+
chr15	79298061	79298110	4	12.5	Human_STR_487813	CCCT	chr15	79298060	79298061	coding_mRNA|ENSG00000058335.11|ENST00000394745.3	6	-
chr15	79383280	79383311	2	16	Human_STR_487875	AC	chr15	79383312	79383313	coding_mRNA|ENSG00000058335.11|FTMT25700049393.1	6	-
chr15	79383280	79383311	2	16	Human_STR_487875	AC	chr15	79383312	79383313	coding_mRNA|ENSG00000058335.11|FTMT25700060642.1	6	-
chr7	44365615	44365627	2	6.5	Human_STR_1319982	CT	chr7	44365624	44365625	coding_mRNA|ENSG00000058404.15|FTMT22500048042.1	6	-
chr7	44365615	44365627	2	6.5	Human_STR_1319982	CT	chr7	44365624	44365625	coding_mRNA|ENSG00000058404.15|FTMT22500048044.1	6	-
chr7	44365615	44365627	2	6.5	Human_STR_1319982	CT	chr7	44365624	44365625	coding_mRNA|ENSG00000058404.15|HBMT00001337335.1	6	-
chr7	44365615	44365627	2	6.5	Human_STR_1319982	CT	chr7	44365624	44365625	coding_mRNA|ENSG00000058404.15|HBMT00001337339.1	6	-
chr7	44365615	44365627	2	6.5	Human_STR_1319982	CT	chr7	44365624	44365625	coding_mRNA|ENSG00000058404.15|HBMT00001337362.1	6	-
chr1	17272607	17272617	1	11	Human_STR_10862	T	chr1	17272618	17272619	coding_mRNA|ENSG00000058453.12|ENST00000498688.1	6	+
chr1	17272607	17272617	1	11	Human_STR_10862	T	chr1	17272618	17272619	coding_mRNA|ENSG00000058453.12|FTMT20300008062.1	6	+
chr1	17272607	17272617	1	11	Human_STR_10862	T	chr1	17272618	17272619	coding_mRNA|ENSG00000058453.12|FTMT20300062207.1	6	+
chr16	22342310	22342343	1	34	Human_STR_518023	T	chr16	22342344	22342345	coding_mRNA|ENSG00000058600.11|FTMT26300033298.1	6	+
chr1	203802747	203802764	1	18	Human_STR_103383	T	chr1	203802765	203802766	coding_mRNA|ENSG00000058673.11|FTMT20300034793.1	6	+
chr1	203796479	203796493	1	15	Human_STR_103375	T	chr1	203796495	203796496	coding_mRNA|ENSG00000058673.11|FTMT20300091672.1	6	+
chr7	139605870	139605882	1	13	Human_STR_1374768	T	chr7	139605884	139605885	coding_mRNA|ENSG00000059377.11|FTMT22700010397.1	6	+
chr7	139605870	139605882	1	13	Human_STR_1374768	T	chr7	139605884	139605885	coding_mRNA|ENSG00000059377.11|HBMT00001326200.1	6	+
chr7	139605870	139605882	1	13	Human_STR_1374768	T	chr7	139605884	139605885	coding_mRNA|ENSG00000059377.11|HBMT00001326205.1	6	+
chr7	139605870	139605882	1	13	Human_STR_1374768	T	chr7	139605884	139605885	coding_mRNA|ENSG00000059377.11|HBMT00001326207.1	6	+
chr7	139605870	139605882	1	13	Human_STR_1374768	T	chr7	139605884	139605885	coding_mRNA|ENSG00000059377.11|HBMT00001326210.1	6	+
chr12	96689202	96689212	1	11	Human_STR_327182	A	chr12	96689199	96689200	coding_mRNA|ENSG00000059758.3|ENST00000551484.1	6	-
chr12	96704959	96704971	1	13	Human_STR_327193	A	chr12	96704956	96704957	coding_mRNA|ENSG00000059758.3|FTMT24500058262.1	6	-
chr12	988680	988703	1	24	Human_STR_274798	T	chr12	988704	988705	coding_mRNA|ENSG00000060237.12|FTMT24700024613.1	6	+
chr1	27113759	27113778	1	20	Human_STR_18263	T	chr1	27113779	27113780	coding_mRNA|ENSG00000060642.6|FTMT20300010987.1	6	+
chr1	27113759	27113778	1	20	Human_STR_18263	T	chr1	27113779	27113780	coding_mRNA|ENSG00000060642.6|FTMT20300076874.1	6	+
chr1	27113759	27113778	1	20	Human_STR_18263	T	chr1	27113779	27113780	coding_mRNA|ENSG00000060642.6|FTMT20300105894.1	6	+
chr1	103361769	103361782	1	14	Human_STR_62870	A	chr1	103361766	103361767	coding_mRNA|ENSG00000060718.14|FTMT20100079634.1	6	-
chr11	32914804	32914863	3	20	Human_STR_220335	CCG/AGC	chr11	32914821	32914822	coding_mRNA|ENSG00000060749.10|ENCT00000065717.1	6	+
chr11	32914804	32914863	3	20	Human_STR_220335	CCG/AGC	chr11	32914821	32914822	coding_mRNA|ENSG00000060749.10|ENST00000527250.1	6	+
chr11	32926148	32926167	1	20	Human_STR_220341	T	chr11	32926168	32926169	coding_mRNA|ENSG00000060749.10|FTMT24300057092.1	6	+
chr11	32914804	32914863	3	20	Human_STR_220335	CCG/AGC	chr11	32914821	32914822	coding_mRNA|ENSG00000060749.10|HBMT00000213797.1	6	+
chr11	32914804	32914863	3	20	Human_STR_220335	CCG/AGC	chr11	32914821	32914822	coding_mRNA|ENSG00000060749.10|MICT00000056805.1	6	+
chr12	48226900	48226956	2	28.5	Human_STR_299033	GT/CG	chr12	48226916	48226917	coding_mRNA|ENSG00000061273.13|ENST00000434070.1	6	-
chr12	48198308	48198323	1	16	Human_STR_299015	A	chr12	48198305	48198306	coding_mRNA|ENSG00000061273.13|FTMT24500027342.1	6	-
chr12	48198308	48198323	1	16	Human_STR_299015	A	chr12	48198305	48198306	coding_mRNA|ENSG00000061273.13|FTMT24500027344.1	6	-
chr12	48198308	48198323	1	16	Human_STR_299015	A	chr12	48198305	48198306	coding_mRNA|ENSG00000061273.13|FTMT24500027346.1	6	-
chr12	48198308	48198323	1	16	Human_STR_299015	A	chr12	48198305	48198306	coding_mRNA|ENSG00000061273.13|FTMT24500068532.1	6	-
chr12	48198308	48198323	1	16	Human_STR_299015	A	chr12	48198305	48198306	coding_mRNA|ENSG00000061273.13|FTMT24500068533.1	6	-
chr5	122424773	122424886	2	57	Human_STR_1172064	CT/AC	chr5	122424888	122424889	coding_mRNA|ENSG00000061455.10|ENCT00000349421.1	6	+
chr5	122424773	122424886	2	57	Human_STR_1172064	CT/AC	chr5	122424888	122424889	coding_mRNA|ENSG00000061455.10|HBMT00001146610.1	6	+
chr5	122424773	122424886	2	57	Human_STR_1172064	CT/AC	chr5	122424888	122424889	coding_mRNA|ENSG00000061455.10|HBMT00001146611.1	6	+
chr5	122424773	122424886	2	57	Human_STR_1172064	CT/AC	chr5	122424888	122424889	coding_mRNA|ENSG00000061455.10|HBMT00001146612.1	6	+
chr5	122424773	122424886	2	57	Human_STR_1172064	CT/AC	chr5	122424888	122424889	coding_mRNA|ENSG00000061455.10|HBMT00001146613.1	6	+
chr20	34204556	34204571	1	16	Human_STR_850388	T	chr20	34204572	34204573	coding_mRNA|ENSG00000061656.5|ENCT00000260911.1	6	+
chr2	183903146	183903170	3	8.33333	Human_STR_799670	CGG	chr2	183903144	183903145	coding_mRNA|ENSG00000061676.10|ENCT00000250756.1	6	-
chr2	183903146	183903170	3	8.33333	Human_STR_799670	CGG	chr2	183903144	183903145	coding_mRNA|ENSG00000061676.10|ENCT00000250757.1	6	-
chr2	183903146	183903170	3	8.33333	Human_STR_799670	CGG	chr2	183903144	183903145	coding_mRNA|ENSG00000061676.10|ENCT00000250758.1	6	-
chr2	183903146	183903170	3	8.33333	Human_STR_799670	CGG	chr2	183903144	183903145	coding_mRNA|ENSG00000061676.10|ENST00000361354.4	6	-
chr2	183869217	183869235	1	19	Human_STR_799645	A	chr2	183869214	183869215	coding_mRNA|ENSG00000061676.10|FTMT20500102614.1	6	-
chr2	183903146	183903170	3	8.33333	Human_STR_799670	CGG	chr2	183903144	183903145	coding_mRNA|ENSG00000061676.10|HBMT00000821504.1	6	-
chr12	132269085	132269095	1	11	Human_STR_351870	A	chr12	132269088	132269089	coding_mRNA|ENSG00000061936.5|FTMT24700002624.1	6	+
chr3	195636630	195636651	6	3.66667	Human_STR_1014178	CCTGCG	chr3	195636633	195636634	coding_mRNA|ENSG00000061938.12|HBMT00001017696.1	6	-
chr3	195636630	195636651	6	3.66667	Human_STR_1014178	CCTGCG	chr3	195636633	195636634	coding_mRNA|ENSG00000061938.12|MICT00000258175.1	6	-
chr3	195636630	195636651	6	3.66667	Human_STR_1014178	CCTGCG	chr3	195636633	195636634	coding_mRNA|ENSG00000061938.12|MICT00000258176.1	6	-
chr12	62972211	62972222	1	12	Human_STR_308895	T	chr12	62972223	62972224	coding_mRNA|ENSG00000061987.10|ENST00000546751.1	6	+
chrX	2984954	2984969	1	16	Human_STR_1529568	T	chrX	2984970	2984971	coding_mRNA|ENSG00000062096.10|ENCT00000464105.1	6	+
chr5	56532843	56532860	6	3	Human_STR_1139043	GGGGGT	chr5	56532859	56532860	coding_mRNA|ENSG00000062194.11|ENST00000513524.1	6	+
chr20	45016272	45016292	1	21	Human_STR_857343	A	chr20	45016269	45016270	coding_mRNA|ENSG00000062598.13|FTMT27700017329.1	6	-
chr17	57915457	57915482	1	26	Human_STR_596941	T	chr17	57915483	57915484	coding_mRNA|ENSG00000062716.6|FTMT26700003242.1	6	+
chr17	57924783	57924806	1	24	Human_STR_596950	T	chr17	57924807	57924808	coding_mRNA|ENSG00000062716.6|MICT00000151606.1	6	+
chr17	58603301	58603332	3	10.6667	Human_STR_597576	CCT	chr17	58603298	58603299	coding_mRNA|ENSG00000062725.5|ENST00000588668.1	6	-
chr17	58603301	58603332	3	10.6667	Human_STR_597576	CCT	chr17	58603298	58603299	coding_mRNA|ENSG00000062725.5|FTMT26500008487.1	6	-
chr17	58603301	58603332	3	10.6667	Human_STR_597576	CCT	chr17	58603298	58603299	coding_mRNA|ENSG00000062725.5|FTMT26500018418.1	6	-
chr17	27308403	27308443	3	13.6667	Human_STR_573970	GGT	chr17	27308444	27308445	coding_mRNA|ENSG00000063015.15|FTMT26500041542.1	6	-
chr17	27308403	27308443	3	13.6667	Human_STR_573970	GGT	chr17	27308444	27308445	coding_mRNA|ENSG00000063015.15|FTMT26500041543.1	6	-
chr12	53401205	53401232	1	28	Human_STR_302998	T	chr12	53401233	53401234	coding_mRNA|ENSG00000063046.13|FTMT24700005658.1	6	+
chr12	53413460	53413476	1	17	Human_STR_303009	T	chr12	53413477	53413478	coding_mRNA|ENSG00000063046.13|FTMT24700035041.1	6	+
chr19	49815870	49815880	1	11	Human_STR_695743	A	chr19	49815867	49815868	coding_mRNA|ENSG00000063127.11|MICT00000178639.1	6	-
chr19	48112192	48112205	1	14	Human_STR_693758	T	chr19	48112205	48112206	coding_mRNA|ENSG00000063169.6|HBMT00000713970.1	6	+
chr19	48112192	48112205	1	14	Human_STR_693758	T	chr19	48112205	48112206	coding_mRNA|ENSG00000063169.6|HBMT00000713971.1	6	+
chr19	48112192	48112205	1	14	Human_STR_693758	T	chr19	48112205	48112206	coding_mRNA|ENSG00000063169.6|HBMT00000713972.1	6	+
chr19	56172866	56172908	2	21.5	Human_STR_701171	AC	chr19	56172889	56172890	coding_mRNA|ENSG00000063244.8|FTMT27500008241.1	6	+
chr5	344559	344581	2	11.5	Human_STR_1112241	GT	chr5	344557	344558	coding_mRNA|ENSG00000063438.12|ENCT00000341717.1	6	+
chr5	348449	348462	1	14	Human_STR_1112248	T	chr5	348463	348464	coding_mRNA|ENSG00000063438.12|ENCT00000341719.1	6	+
chr5	420904	421040	4	34.25	Human_STR_1112271	ACGC	chr5	421038	421039	coding_mRNA|ENSG00000063438.12|ENST00000506456.1	6	+
chr5	420904	421040	4	34.25	Human_STR_1112271	ACGC	chr5	421038	421039	coding_mRNA|ENSG00000063438.12|FTMT21900047682.1	6	+
chr5	420904	421040	4	34.25	Human_STR_1112271	ACGC	chr5	421038	421039	coding_mRNA|ENSG00000063438.12|HBMT00001133278.1	6	+
chrX	149887057	149887091	1	35	Human_STR_1602209	T	chrX	149887092	149887093	coding_mRNA|ENSG00000063601.12|ENCT00000473344.1	6	+
chrX	149887057	149887091	1	35	Human_STR_1602209	T	chrX	149887092	149887093	coding_mRNA|ENSG00000063601.12|ENST00000488357.1	6	+
chrX	149887057	149887091	1	35	Human_STR_1602209	T	chrX	149887092	149887093	coding_mRNA|ENSG00000063601.12|ENST00000538506.1	6	+
chrX	149880425	149880436	1	12	Human_STR_1602203	T	chrX	149880438	149880439	coding_mRNA|ENSG00000063601.12|FTMT29100007658.1	6	+
chrX	149880425	149880436	1	12	Human_STR_1602203	T	chrX	149880438	149880439	coding_mRNA|ENSG00000063601.12|FTMT29100011560.1	6	+
chrX	149880425	149880436	1	12	Human_STR_1602203	T	chrX	149880438	149880439	coding_mRNA|ENSG00000063601.12|FTMT29100014225.1	6	+
chrX	149880425	149880436	1	12	Human_STR_1602203	T	chrX	149880438	149880439	coding_mRNA|ENSG00000063601.12|FTMT29100014518.1	6	+
chr4	2472690	2472710	1	21	Human_STR_1017358	T	chr4	2472711	2472712	coding_mRNA|ENSG00000063978.11|HBMT00001056440.1	6	+
chr4	41614869	41614887	1	19	Human_STR_1038762	T	chr4	41614888	41614889	coding_mRNA|ENSG00000064042.13|FTMT21500031335.1	6	+
chr4	41474998	41475010	1	13	Human_STR_1038694	T	chr4	41475012	41475013	coding_mRNA|ENSG00000064042.13|FTMT21500034306.1	6	+
chr4	41614869	41614887	1	19	Human_STR_1038762	T	chr4	41614888	41614889	coding_mRNA|ENSG00000064042.13|FTMT21500040799.1	6	+
chr4	41614869	41614887	1	19	Human_STR_1038762	T	chr4	41614888	41614889	coding_mRNA|ENSG00000064042.13|FTMT21500040802.1	6	+
chr4	41474998	41475010	1	13	Human_STR_1038694	T	chr4	41475012	41475013	coding_mRNA|ENSG00000064042.13|HBMT00001060884.1	6	+
chr4	41474998	41475010	1	13	Human_STR_1038694	T	chr4	41475012	41475013	coding_mRNA|ENSG00000064042.13|HBMT00001060886.1	6	+
chr11	2323337	2323373	5	7.4	Human_STR_204823	AGGGG/AGAGG	chr11	2323372	2323373	coding_mRNA|ENSG00000064201.11|ENST00000381121.3	6	+
chr11	2323337	2323373	5	7.4	Human_STR_204823	AGGGG/AGAGG	chr11	2323372	2323373	coding_mRNA|ENSG00000064201.11|ENST00000483227.1	6	+
chr11	2323337	2323373	5	7.4	Human_STR_204823	AGGGG/AGAGG	chr11	2323372	2323373	coding_mRNA|ENSG00000064201.11|ENST00000493948.1	6	+
chr11	2323337	2323373	5	7.4	Human_STR_204823	AGGGG/AGAGG	chr11	2323372	2323373	coding_mRNA|ENSG00000064201.11|ENST00000498313.1	6	+
chr9	977307	977365	3	19.6667	Human_STR_1462245	CCG	chr9	977348	977349	coding_mRNA|ENSG00000064218.4|FTMT23500032000.1	6	+
chr3	98501937	98501953	1	17	Human_STR_962854	T	chr3	98501954	98501955	coding_mRNA|ENSG00000064225.8|FTMT21100005186.1	6	+
chr3	98492391	98492414	1	24	Human_STR_962851	T	chr3	98492415	98492416	coding_mRNA|ENSG00000064225.8|FTMT21100015475.1	6	+
chr3	98474655	98474667	1	13	Human_STR_962843	T	chr3	98474668	98474669	coding_mRNA|ENSG00000064225.8|FTMT21100026953.1	6	+
chr8	120807282	120807295	1	14	Human_STR_1448378	A	chr8	120807279	120807280	coding_mRNA|ENSG00000064313.7|FTMT22900023403.1	6	-
chr7	139478280	139478294	4	3.75	Human_STR_1374678	AATG	chr7	139478282	139478283	coding_mRNA|ENSG00000064393.11|ENCT00000418081.1	6	-
chr7	128699259	128699274	1	16	Human_STR_1367783	A	chr7	128699255	128699256	coding_mRNA|ENSG00000064419.9|ENCT00000417292.1	6	-
chr7	128699259	128699274	1	16	Human_STR_1367783	A	chr7	128699255	128699256	coding_mRNA|ENSG00000064419.9|ENCT00000417294.1	6	-
chr7	128699259	128699274	1	16	Human_STR_1367783	A	chr7	128699255	128699256	coding_mRNA|ENSG00000064419.9|HBMT00001347609.1	6	-
chr5	127418857	127418867	1	11	Human_STR_1174676	A	chr5	127418870	127418871	coding_mRNA|ENSG00000064651.9|ENCT00000349679.1	6	+
chr5	127419932	127419966	3	11.6667	Human_STR_1174678	CGG	chr5	127419943	127419944	coding_mRNA|ENSG00000064651.9|FTMT21900045920.1	6	+
chr5	127419932	127419966	3	11.6667	Human_STR_1174678	CGG	chr5	127419943	127419944	coding_mRNA|ENSG00000064651.9|FTMT21900045922.1	6	+
chr5	127419932	127419966	3	11.6667	Human_STR_1174678	CGG	chr5	127419943	127419944	coding_mRNA|ENSG00000064651.9|FTMT21900045924.1	6	+
chr5	127419932	127419966	3	11.6667	Human_STR_1174678	CGG	chr5	127419943	127419944	coding_mRNA|ENSG00000064651.9|FTMT21900049123.1	6	+
chr5	127419932	127419966	3	11.6667	Human_STR_1174678	CGG	chr5	127419943	127419944	coding_mRNA|ENSG00000064651.9|FTMT21900049126.1	6	+
chr5	127530247	127530267	1	21	Human_STR_1174736	T	chr5	127530269	127530270	coding_mRNA|ENSG00000064651.9|FTMT22000008006.1	6	+
chr5	122177835	122177851	1	17	Human_STR_1171913	T	chr5	122177852	122177853	coding_mRNA|ENSG00000064652.6|MICT00000288148.1	6	+
chr5	122177835	122177851	1	17	Human_STR_1171913	T	chr5	122177852	122177853	coding_mRNA|ENSG00000064652.6|MICT00000288149.1	6	+
chr19	1026608	1026626	5	3.8	Human_STR_654288	CCCGT	chr19	1026614	1026615	coding_mRNA|ENSG00000064666.10|ENCT00000200127.1	6	+
chr19	1026608	1026626	5	3.8	Human_STR_654288	CCCGT	chr19	1026614	1026615	coding_mRNA|ENSG00000064666.10|ENCT00000200128.1	6	+
chr19	1026608	1026626	5	3.8	Human_STR_654288	CCCGT	chr19	1026614	1026615	coding_mRNA|ENSG00000064666.10|ENST00000348419.3	6	+
chr19	1026608	1026626	5	3.8	Human_STR_654288	CCCGT	chr19	1026614	1026615	coding_mRNA|ENSG00000064666.10|ENST00000562015.1	6	+
chr19	1026608	1026626	5	3.8	Human_STR_654288	CCCGT	chr19	1026614	1026615	coding_mRNA|ENSG00000064666.10|ENST00000562075.2	6	+
chr19	1026608	1026626	5	3.8	Human_STR_654288	CCCGT	chr19	1026614	1026615	coding_mRNA|ENSG00000064666.10|ENST00000562958.2	6	+
chr19	1026608	1026626	5	3.8	Human_STR_654288	CCCGT	chr19	1026614	1026615	coding_mRNA|ENSG00000064666.10|ENST00000565096.2	6	+
chr19	1026608	1026626	5	3.8	Human_STR_654288	CCCGT	chr19	1026614	1026615	coding_mRNA|ENSG00000064666.10|ENST00000569352.2	6	+
chr19	1026608	1026626	5	3.8	Human_STR_654288	CCCGT	chr19	1026614	1026615	coding_mRNA|ENSG00000064666.10|ENST00000606983.1	6	+
chr19	1026608	1026626	5	3.8	Human_STR_654288	CCCGT	chr19	1026614	1026615	coding_mRNA|ENSG00000064666.10|ENST00000607102.1	6	+
chr5	121777808	121777829	1	22	Human_STR_1171661	T	chr5	121777830	121777831	coding_mRNA|ENSG00000064692.14|HBMT00001146546.1	6	+
chr1	112297751	112297805	6	9.16667	Human_STR_67223	ATGCGG	chr1	112297791	112297792	coding_mRNA|ENSG00000064703.7|ENCT00000010094.1	6	+
chr1	112297751	112297805	6	9.16667	Human_STR_67223	ATGCGG	chr1	112297791	112297792	coding_mRNA|ENSG00000064703.7|ENCT00000010095.1	6	+
chr20	52573201	52573214	1	14	Human_STR_863109	A	chr20	52573198	52573199	coding_mRNA|ENSG00000064787.8|ENCT00000268213.1	6	-
chr20	52556748	52556787	1	40	Human_STR_863092	A	chr20	52556745	52556746	coding_mRNA|ENSG00000064787.8|MICT00000220265.1	6	-
chr20	52556748	52556787	1	40	Human_STR_863092	A	chr20	52556745	52556746	coding_mRNA|ENSG00000064787.8|MICT00000220270.1	6	-
chr1	111769784	111769800	1	17	Human_STR_66974	T	chr1	111769801	111769802	coding_mRNA|ENSG00000064886.9|MICT00000017342.1	6	+
chr19	1123576	1123614	3	13	Human_STR_654353	CCT	chr19	1123575	1123576	coding_mRNA|ENSG00000064932.11|FTMT27300032632.1	6	-
chr19	1123576	1123614	3	13	Human_STR_654353	CCT	chr19	1123575	1123576	coding_mRNA|ENSG00000064932.11|FTMT27300032633.1	6	-
chr2	190649215	190649240	6	4.33333	Human_STR_802730	CGGGTG	chr2	190649237	190649238	coding_mRNA|ENSG00000064933.12|ENST00000342075.4	6	+
chr2	190649215	190649240	6	4.33333	Human_STR_802730	CGGGTG	chr2	190649237	190649238	coding_mRNA|ENSG00000064933.12|ENST00000374826.4	6	+
chr2	190649215	190649240	6	4.33333	Human_STR_802730	CGGGTG	chr2	190649237	190649238	coding_mRNA|ENSG00000064933.12|ENST00000409823.3	6	+
chr2	190649215	190649240	6	4.33333	Human_STR_802730	CGGGTG	chr2	190649237	190649238	coding_mRNA|ENSG00000064933.12|ENST00000409985.1	6	+
chr2	190649215	190649240	6	4.33333	Human_STR_802730	CGGGTG	chr2	190649237	190649238	coding_mRNA|ENSG00000064933.12|ENST00000418224.3	6	+
chr2	190649215	190649240	6	4.33333	Human_STR_802730	CGGGTG	chr2	190649237	190649238	coding_mRNA|ENSG00000064933.12|ENST00000421722.1	6	+
chr2	190649215	190649240	6	4.33333	Human_STR_802730	CGGGTG	chr2	190649237	190649238	coding_mRNA|ENSG00000064933.12|ENST00000424766.1	6	+
chr2	190649215	190649240	6	4.33333	Human_STR_802730	CGGGTG	chr2	190649237	190649238	coding_mRNA|ENSG00000064933.12|ENST00000432292.3	6	+
chr2	190649215	190649240	6	4.33333	Human_STR_802730	CGGGTG	chr2	190649237	190649238	coding_mRNA|ENSG00000064933.12|ENST00000441310.2	6	+
chr2	190649215	190649240	6	4.33333	Human_STR_802730	CGGGTG	chr2	190649237	190649238	coding_mRNA|ENSG00000064933.12|ENST00000446877.1	6	+
chr2	190649215	190649240	6	4.33333	Human_STR_802730	CGGGTG	chr2	190649237	190649238	coding_mRNA|ENSG00000064933.12|ENST00000447232.2	6	+
chr2	190649215	190649240	6	4.33333	Human_STR_802730	CGGGTG	chr2	190649237	190649238	coding_mRNA|ENSG00000064933.12|ENST00000447734.1	6	+
chr2	190649215	190649240	6	4.33333	Human_STR_802730	CGGGTG	chr2	190649237	190649238	coding_mRNA|ENSG00000064933.12|ENST00000450931.1	6	+
chr2	190649215	190649240	6	4.33333	Human_STR_802730	CGGGTG	chr2	190649237	190649238	coding_mRNA|ENSG00000064933.12|FTMT20700038703.1	6	+
chr6	34857279	34857338	3	20	Human_STR_1226875	CGG	chr6	34857337	34857338	coding_mRNA|ENSG00000064999.12|ENCT00000371664.1	6	+
chr6	34857279	34857338	3	20	Human_STR_1226875	CGG	chr6	34857337	34857338	coding_mRNA|ENSG00000064999.12|FTMT22300006176.1	6	+
chr6	34857279	34857338	3	20	Human_STR_1226875	CGG	chr6	34857337	34857338	coding_mRNA|ENSG00000064999.12|FTMT22300006177.1	6	+
chr6	34857279	34857338	3	20	Human_STR_1226875	CGG	chr6	34857337	34857338	coding_mRNA|ENSG00000064999.12|FTMT22300055903.1	6	+
chr6	34857279	34857338	3	20	Human_STR_1226875	CGG	chr6	34857337	34857338	coding_mRNA|ENSG00000064999.12|FTMT22300055908.1	6	+
chr16	2080620	2080638	1	19	Human_STR_501979	T	chr16	2080639	2080640	coding_mRNA|ENSG00000065054.9|HBMT00000532048.1	6	+
chr13	98640205	98640216	1	12	Human_STR_394301	T	chr13	98640217	98640218	coding_mRNA|ENSG00000065150.14|FTMT25100023397.1	6	+
chr13	98640205	98640216	1	12	Human_STR_394301	T	chr13	98640217	98640218	coding_mRNA|ENSG00000065150.14|FTMT25100023398.1	6	+
chr13	98640205	98640216	1	12	Human_STR_394301	T	chr13	98640217	98640218	coding_mRNA|ENSG00000065150.14|FTMT25100023400.1	6	+
chr10	126103644	126103680	1	37	Human_STR_199329	A	chr10	126103641	126103642	coding_mRNA|ENSG00000065154.7|ENST00000490096.1	6	-
chr10	126103644	126103680	1	37	Human_STR_199329	A	chr10	126103641	126103642	coding_mRNA|ENSG00000065154.7|FTMT23700017548.1	6	-
chr10	126103644	126103680	1	37	Human_STR_199329	A	chr10	126103641	126103642	coding_mRNA|ENSG00000065154.7|FTMT23700048531.1	6	-
chr10	126103644	126103680	1	37	Human_STR_199329	A	chr10	126103641	126103642	coding_mRNA|ENSG00000065154.7|HBMT00000177274.1	6	-
chr1	89150918	89150949	5	6.4	Human_STR_55247	CTTTT	chr1	89150951	89150952	coding_mRNA|ENSG00000065243.14|FTMT20300009103.1	6	+
chr1	89236569	89236582	1	14	Human_STR_55302	T	chr1	89236583	89236584	coding_mRNA|ENSG00000065243.14|FTMT20300039982.1	6	+
chr1	89150151	89150163	1	13	Human_STR_55246	T	chr1	89150167	89150168	coding_mRNA|ENSG00000065243.14|FTMT20300055519.1	6	+
chr1	89236569	89236582	1	14	Human_STR_55302	T	chr1	89236583	89236584	coding_mRNA|ENSG00000065243.14|FTMT20300094538.1	6	+
chr6	52384609	52384621	1	13	Human_STR_1237194	A	chr6	52384606	52384607	coding_mRNA|ENSG00000065308.4|FTMT22100006713.1	6	-
chr6	52441796	52441818	4	5.75	Human_STR_1237232	CCCG	chr6	52441796	52441797	coding_mRNA|ENSG00000065308.4|FTMT22100008622.1	6	-
chr6	52441796	52441818	4	5.75	Human_STR_1237232	CCCG	chr6	52441796	52441797	coding_mRNA|ENSG00000065308.4|FTMT22100035628.1	6	-
chr6	52441796	52441818	4	5.75	Human_STR_1237232	CCCG	chr6	52441796	52441797	coding_mRNA|ENSG00000065308.4|FTMT22100064406.1	6	-
chr6	52441796	52441818	4	5.75	Human_STR_1237232	CCCG	chr6	52441796	52441797	coding_mRNA|ENSG00000065308.4|HBMT00001254463.1	6	-
chr6	52441796	52441818	4	5.75	Human_STR_1237232	CCCG	chr6	52441796	52441797	coding_mRNA|ENSG00000065308.4|HBMT00001254464.1	6	-
chr12	56325838	56325867	6	5	Human_STR_305095	AGCTCC	chr12	56325846	56325847	coding_mRNA|ENSG00000065357.15|ENST00000394147.1	6	+
chr12	56325838	56325867	6	5	Human_STR_305095	AGCTCC	chr12	56325846	56325847	coding_mRNA|ENSG00000065357.15|ENST00000402956.3	6	+
chr12	56325838	56325867	6	5	Human_STR_305095	AGCTCC	chr12	56325846	56325847	coding_mRNA|ENSG00000065357.15|ENST00000432422.3	6	+
chr12	56325838	56325867	6	5	Human_STR_305095	AGCTCC	chr12	56325846	56325847	coding_mRNA|ENSG00000065357.15|ENST00000547535.1	6	+
chr12	56325838	56325867	6	5	Human_STR_305095	AGCTCC	chr12	56325846	56325847	coding_mRNA|ENSG00000065357.15|ENST00000548378.1	6	+
chr12	56325838	56325867	6	5	Human_STR_305095	AGCTCC	chr12	56325846	56325847	coding_mRNA|ENSG00000065357.15|ENST00000549097.1	6	+
chr12	56325838	56325867	6	5	Human_STR_305095	AGCTCC	chr12	56325846	56325847	coding_mRNA|ENSG00000065357.15|ENST00000549323.2	6	+
chr12	56325838	56325867	6	5	Human_STR_305095	AGCTCC	chr12	56325846	56325847	coding_mRNA|ENSG00000065357.15|ENST00000550115.1	6	+
chr12	56325838	56325867	6	5	Human_STR_305095	AGCTCC	chr12	56325846	56325847	coding_mRNA|ENSG00000065357.15|ENST00000551156.1	6	+
chr12	56325838	56325867	6	5	Human_STR_305095	AGCTCC	chr12	56325846	56325847	coding_mRNA|ENSG00000065357.15|ENST00000551615.1	6	+
chr12	56325838	56325867	6	5	Human_STR_305095	AGCTCC	chr12	56325846	56325847	coding_mRNA|ENSG00000065357.15|ENST00000553783.1	6	+
chr12	56325838	56325867	6	5	Human_STR_305095	AGCTCC	chr12	56325846	56325847	coding_mRNA|ENSG00000065357.15|ENST00000556001.1	6	+
chr12	56325838	56325867	6	5	Human_STR_305095	AGCTCC	chr12	56325846	56325847	coding_mRNA|ENSG00000065357.15|ENST00000557080.1	6	+
chr12	56325838	56325867	6	5	Human_STR_305095	AGCTCC	chr12	56325846	56325847	coding_mRNA|ENSG00000065357.15|FTMT24700001127.1	6	+
chr12	56325838	56325867	6	5	Human_STR_305095	AGCTCC	chr12	56325846	56325847	coding_mRNA|ENSG00000065357.15|FTMT24700011032.1	6	+
chr12	56325838	56325867	6	5	Human_STR_305095	AGCTCC	chr12	56325846	56325847	coding_mRNA|ENSG00000065357.15|HBMT00000308561.1	6	+
chr12	56325838	56325867	6	5	Human_STR_305095	AGCTCC	chr12	56325846	56325847	coding_mRNA|ENSG00000065357.15|HBMT00000308629.1	6	+
chr12	56325838	56325867	6	5	Human_STR_305095	AGCTCC	chr12	56325846	56325847	coding_mRNA|ENSG00000065357.15|HBMT00000308686.1	6	+
chr12	56473875	56473903	2	14.5	Human_STR_305262	CT/AC	chr12	56473891	56473892	coding_mRNA|ENSG00000065361.10|FTMT24700036971.1	6	+
chr12	56473875	56473903	2	14.5	Human_STR_305262	CT/AC	chr12	56473891	56473892	coding_mRNA|ENSG00000065361.10|FTMT24700055669.1	6	+
chr12	56473875	56473903	2	14.5	Human_STR_305262	CT/AC	chr12	56473891	56473892	coding_mRNA|ENSG00000065361.10|FTMT24700055674.1	6	+
chr12	56473875	56473903	2	14.5	Human_STR_305262	CT/AC	chr12	56473891	56473892	coding_mRNA|ENSG00000065361.10|FTMT24700055680.1	6	+
chr3	122900483	122900498	1	16	Human_STR_974985	T	chr3	122900499	122900500	coding_mRNA|ENSG00000065485.13|ENCT00000293312.1	6	+
chr3	122900483	122900498	1	16	Human_STR_974985	T	chr3	122900499	122900500	coding_mRNA|ENSG00000065485.13|ENCT00000293313.1	6	+
chr3	122806318	122806328	1	11	Human_STR_974947	T	chr3	122806329	122806330	coding_mRNA|ENSG00000065485.13|FTMT21100007077.1	6	+
chr3	122806318	122806328	1	11	Human_STR_974947	T	chr3	122806329	122806330	coding_mRNA|ENSG00000065485.13|FTMT21100056075.1	6	+
chr1	16265061	16265079	1	19	Human_STR_10102	T	chr1	16265080	16265081	coding_mRNA|ENSG00000065526.6|ENST00000487496.1	6	+
chr1	16174429	16174476	3	16	Human_STR_9996	CCG	chr1	16174473	16174474	coding_mRNA|ENSG00000065526.6|FTMT20300070784.1	6	+
chr1	16174429	16174476	3	16	Human_STR_9996	CCG	chr1	16174473	16174474	coding_mRNA|ENSG00000065526.6|FTMT20300085460.1	6	+
chr1	16265061	16265079	1	19	Human_STR_10102	T	chr1	16265080	16265081	coding_mRNA|ENSG00000065526.6|FTMT20300098380.1	6	+
chr1	16174429	16174476	3	16	Human_STR_9996	CCG	chr1	16174473	16174474	coding_mRNA|ENSG00000065526.6|FTMT20300105467.1	6	+
chr1	16174429	16174476	3	16	Human_STR_9996	CCG	chr1	16174473	16174474	coding_mRNA|ENSG00000065526.6|FTMT20300105468.1	6	+
chr1	16174429	16174476	3	16	Human_STR_9996	CCG	chr1	16174473	16174474	coding_mRNA|ENSG00000065526.6|FTMT20300105469.1	6	+
chr2	187390713	187390726	1	14	Human_STR_801222	T	chr2	187390727	187390728	coding_mRNA|ENSG00000065548.13|MICT00000204389.1	6	+
chr17	12010700	12010718	1	19	Human_STR_565676	T	chr17	12010719	12010720	coding_mRNA|ENSG00000065559.10|FTMT26700011049.1	6	+
chr17	12010700	12010718	1	19	Human_STR_565676	T	chr17	12010719	12010720	coding_mRNA|ENSG00000065559.10|FTMT26700023614.1	6	+
chr6	84315430	84315464	3	11.6667	Human_STR_1250723	GGT/CTG	chr6	84315463	84315464	coding_mRNA|ENSG00000065609.10|ENST00000369691.5	6	-
chr10	105751900	105751917	1	18	Human_STR_188704	T	chr10	105751919	105751920	coding_mRNA|ENSG00000065613.9|FTMT23900007417.1	6	+
chr10	105752332	105752347	1	16	Human_STR_188705	T	chr10	105752348	105752349	coding_mRNA|ENSG00000065613.9|FTMT23900013037.1	6	+
chr10	105752332	105752347	1	16	Human_STR_188705	T	chr10	105752348	105752349	coding_mRNA|ENSG00000065613.9|FTMT23900013040.1	6	+
chr10	105785605	105785632	5	5.6	Human_STR_188721	GTTTT	chr10	105785623	105785624	coding_mRNA|ENSG00000065613.9|FTMT24000005907.1	6	+
chr6	84633862	84633878	1	17	Human_STR_1250880	T	chr6	84633881	84633882	coding_mRNA|ENSG00000065615.9|FTMT22300018188.1	6	+
chr6	84633862	84633878	1	17	Human_STR_1250880	T	chr6	84633881	84633882	coding_mRNA|ENSG00000065615.9|FTMT22300018190.1	6	+
chr6	84633862	84633878	1	17	Human_STR_1250880	T	chr6	84633881	84633882	coding_mRNA|ENSG00000065615.9|FTMT22300018209.1	6	+
chr6	84633862	84633878	1	17	Human_STR_1250880	T	chr6	84633881	84633882	coding_mRNA|ENSG00000065615.9|FTMT22300018210.1	6	+
chr10	106053322	106053343	1	22	Human_STR_188853	T	chr10	106053344	106053345	coding_mRNA|ENSG00000065621.10|FTMT23900009165.1	6	+
chr10	14641853	14641869	1	17	Human_STR_138354	A	chr10	14641849	14641850	coding_mRNA|ENSG00000065809.9|ENCT00000052907.1	6	-
chr10	14597894	14597925	2	16	Human_STR_138327	AC	chr10	14597900	14597901	coding_mRNA|ENSG00000065809.9|ENST00000494865.1	6	-
chr6	84018197	84018209	1	13	Human_STR_1250593	A	chr6	84018194	84018195	coding_mRNA|ENSG00000065833.7|ENCT00000387858.1	6	-
chr4	37892665	37892710	3	15.3333	Human_STR_1035645	CCT	chr4	37892707	37892708	coding_mRNA|ENSG00000065882.11|ENST00000261439.4	6	+
chr4	37892665	37892710	3	15.3333	Human_STR_1035645	CCT	chr4	37892707	37892708	coding_mRNA|ENSG00000065882.11|ENST00000402522.1	6	+
chr4	38134424	38134439	1	16	Human_STR_1035785	T	chr4	38134440	38134441	coding_mRNA|ENSG00000065882.11|ENST00000492180.1	6	+
chr4	37892665	37892710	3	15.3333	Human_STR_1035645	CCT	chr4	37892707	37892708	coding_mRNA|ENSG00000065882.11|ENST00000508802.1	6	+
chr7	40085186	40085199	1	14	Human_STR_1317618	T	chr7	40085200	40085201	coding_mRNA|ENSG00000065883.10|FTMT22700018685.1	6	+
chr7	40085186	40085199	1	14	Human_STR_1317618	T	chr7	40085200	40085201	coding_mRNA|ENSG00000065883.10|FTMT22700018686.1	6	+
chr7	40085186	40085199	1	14	Human_STR_1317618	T	chr7	40085200	40085201	coding_mRNA|ENSG00000065883.10|FTMT22700018687.1	6	+
chr7	40085186	40085199	1	14	Human_STR_1317618	T	chr7	40085200	40085201	coding_mRNA|ENSG00000065883.10|FTMT22700022286.1	6	+
chr7	40085186	40085199	1	14	Human_STR_1317618	T	chr7	40085200	40085201	coding_mRNA|ENSG00000065883.10|FTMT22700022287.1	6	+
chr1	43180212	43180227	1	16	Human_STR_30228	T	chr1	43180229	43180230	coding_mRNA|ENSG00000065978.13|HBMT00000013195.1	6	+
chr1	43180212	43180227	1	16	Human_STR_30228	T	chr1	43180229	43180230	coding_mRNA|ENSG00000065978.13|MICT00000009188.1	6	+
chr19	10581958	10581980	1	23	Human_STR_664244	T	chr19	10581981	10581982	coding_mRNA|ENSG00000065989.11|ENCT00000201664.1	6	+
chr19	10563599	10563615	2	8.5	Human_STR_664216	AC	chr19	10563607	10563608	coding_mRNA|ENSG00000065989.11|ENST00000344979.3	6	+
chr19	10563599	10563615	2	8.5	Human_STR_664216	AC	chr19	10563607	10563608	coding_mRNA|ENSG00000065989.11|ENST00000589073.1	6	+
chr19	10581958	10581980	1	23	Human_STR_664244	T	chr19	10581981	10581982	coding_mRNA|ENSG00000065989.11|FTMT27600000480.1	6	+
chr19	8068240	8068280	1	41	Human_STR_661508	A	chr19	8068237	8068238	coding_mRNA|ENSG00000066044.9|ENCT00000210991.1	6	-
chr19	8070425	8070442	3	6	Human_STR_661510	CGG	chr19	8070428	8070429	coding_mRNA|ENSG00000066044.9|FTMT27300022589.1	6	-
chr12	51053259	51053272	1	14	Human_STR_301411	T	chr12	51053273	51053274	coding_mRNA|ENSG00000066084.8|ENCT00000090975.1	6	+
chr12	51088438	51088455	1	18	Human_STR_301434	T	chr12	51088456	51088457	coding_mRNA|ENSG00000066084.8|FTMT24700036334.1	6	+
chr12	50485992	50486038	5	9.4	Human_STR_300784	CTTTT	chr12	50486041	50486042	coding_mRNA|ENSG00000066117.10|ENCT00000090883.1	6	+
chr12	50480263	50480284	3	7.33333	Human_STR_300779	GGT	chr12	50480282	50480283	coding_mRNA|ENSG00000066117.10|FTMT24700010367.1	6	+
chr12	50480263	50480284	3	7.33333	Human_STR_300779	GGT	chr12	50480282	50480283	coding_mRNA|ENSG00000066117.10|FTMT24700031718.1	6	+
chr12	50480263	50480284	3	7.33333	Human_STR_300779	GGT	chr12	50480282	50480283	coding_mRNA|ENSG00000066117.10|FTMT24700051642.1	6	+
chr12	50480263	50480284	3	7.33333	Human_STR_300779	GGT	chr12	50480282	50480283	coding_mRNA|ENSG00000066117.10|FTMT24700051643.1	6	+
chr12	50480263	50480284	3	7.33333	Human_STR_300779	GGT	chr12	50480282	50480283	coding_mRNA|ENSG00000066117.10|FTMT24700051645.1	6	+
chr1	44120124	44120148	1	25	Human_STR_30799	T	chr1	44120149	44120150	coding_mRNA|ENSG00000066135.8|FTMT20300074783.1	6	+
chr1	44120124	44120148	1	25	Human_STR_30799	T	chr1	44120149	44120150	coding_mRNA|ENSG00000066135.8|FTMT20300106637.1	6	+
chr1	41200854	41200868	1	15	Human_STR_29117	T	chr1	41200869	41200870	coding_mRNA|ENSG00000066136.15|ENST00000440226.3	6	+
chr1	41178331	41178354	1	24	Human_STR_29097	T	chr1	41178355	41178356	coding_mRNA|ENSG00000066136.15|FTMT20300106414.1	6	+
chr1	41200854	41200868	1	15	Human_STR_29117	T	chr1	41200869	41200870	coding_mRNA|ENSG00000066136.15|HBMT00000012821.1	6	+
chr1	41200854	41200868	1	15	Human_STR_29117	T	chr1	41200869	41200870	coding_mRNA|ENSG00000066136.15|HBMT00000012823.1	6	+
chr1	41200854	41200868	1	15	Human_STR_29117	T	chr1	41200869	41200870	coding_mRNA|ENSG00000066136.15|HBMT00000012845.1	6	+
chr1	41200854	41200868	1	15	Human_STR_29117	T	chr1	41200869	41200870	coding_mRNA|ENSG00000066136.15|HBMT00000012846.1	6	+
chr1	41200854	41200868	1	15	Human_STR_29117	T	chr1	41200869	41200870	coding_mRNA|ENSG00000066136.15|HBMT00000012852.1	6	+
chr11	47401587	47401936	4	87.5	Human_STR_228318	ATCC	chr11	47401889	47401890	coding_mRNA|ENSG00000066336.7|HBMT00000245965.1	6	-
chr11	47401587	47401936	4	87.5	Human_STR_228318	ATCC	chr11	47401889	47401890	coding_mRNA|ENSG00000066336.7|HBMT00000245966.1	6	-
chr14	92578494	92578522	6	4.83333	Human_STR_444064	AAAAAC	chr14	92578490	92578491	coding_mRNA|ENSG00000066427.17|ENCT00000136804.1	6	-
chr14	92578494	92578522	6	4.83333	Human_STR_444064	AAAAAC	chr14	92578490	92578491	coding_mRNA|ENSG00000066427.17|FTMT25300036745.1	6	-
chr10	123311193	123311204	1	12	Human_STR_197949	A	chr10	123311188	123311189	coding_mRNA|ENSG00000066468.16|HBMT00000176712.1	6	-
chr10	123311193	123311204	1	12	Human_STR_197949	A	chr10	123311188	123311189	coding_mRNA|ENSG00000066468.16|HBMT00000176713.1	6	-
chr10	123311193	123311204	1	12	Human_STR_197949	A	chr10	123311188	123311189	coding_mRNA|ENSG00000066468.16|HBMT00000176714.1	6	-
chr10	123311193	123311204	1	12	Human_STR_197949	A	chr10	123311188	123311189	coding_mRNA|ENSG00000066468.16|HBMT00000176715.1	6	-
chr10	123311193	123311204	1	12	Human_STR_197949	A	chr10	123311188	123311189	coding_mRNA|ENSG00000066468.16|HBMT00000176722.1	6	-
chr1	70636993	70637016	1	24	Human_STR_46310	A	chr1	70636990	70636991	coding_mRNA|ENSG00000066557.5|ENCT00000027123.1	6	-
chr1	70656361	70656403	1	43	Human_STR_46322	A	chr1	70656358	70656359	coding_mRNA|ENSG00000066557.5|ENCT00000027137.1	6	-
chr5	128557893	128557908	1	16	Human_STR_1175144	T	chr5	128557909	128557910	coding_mRNA|ENSG00000066583.7|ENCT00000349779.1	6	+
chr14	100316434	100316448	1	15	Human_STR_448378	T	chr14	100316449	100316450	coding_mRNA|ENSG00000066629.12|FTMT25500003900.1	6	+
chr14	100316434	100316448	1	15	Human_STR_448378	T	chr14	100316449	100316450	coding_mRNA|ENSG00000066629.12|FTMT25500015643.1	6	+
chr14	100316434	100316448	1	15	Human_STR_448378	T	chr14	100316449	100316450	coding_mRNA|ENSG00000066629.12|FTMT25500015656.1	6	+
chr14	100316434	100316448	1	15	Human_STR_448378	T	chr14	100316449	100316450	coding_mRNA|ENSG00000066629.12|FTMT25500037128.1	6	+
chr14	100316434	100316448	1	15	Human_STR_448378	T	chr14	100316449	100316450	coding_mRNA|ENSG00000066629.12|HBMT00000436871.1	6	+
chr6	126450062	126450078	1	17	Human_STR_1272029	T	chr6	126450079	126450080	coding_mRNA|ENSG00000066651.13|FTMT22300053474.1	6	+
chr6	126412350	126412366	1	17	Human_STR_1272017	A	chr6	126412360	126412361	coding_mRNA|ENSG00000066651.13|FTMT22400009772.1	6	+
chr6	126437164	126437180	1	17	Human_STR_1272026	T	chr6	126437181	126437182	coding_mRNA|ENSG00000066651.13|FTMT22400009774.1	6	+
chr16	20749633	20749650	1	18	Human_STR_516590	A	chr16	20749630	20749631	coding_mRNA|ENSG00000066654.8|ENST00000570231.1	6	-
chr16	20749633	20749650	1	18	Human_STR_516590	A	chr16	20749630	20749631	coding_mRNA|ENSG00000066654.8|FTMT26100001903.1	6	-
chr16	20749633	20749650	1	18	Human_STR_516590	A	chr16	20749630	20749631	coding_mRNA|ENSG00000066654.8|FTMT26100006644.1	6	-
chr16	20749633	20749650	1	18	Human_STR_516590	A	chr16	20749630	20749631	coding_mRNA|ENSG00000066654.8|HBMT00000557987.1	6	-
chr16	20749633	20749650	1	18	Human_STR_516590	A	chr16	20749630	20749631	coding_mRNA|ENSG00000066654.8|HBMT00000557988.1	6	-
chr9	103189533	103189554	3	7.33333	Human_STR_1503013	CCG	chr9	103189558	103189559	coding_mRNA|ENSG00000066697.10|ENCT00000448842.1	6	+
chr9	103189533	103189554	3	7.33333	Human_STR_1503013	CCG	chr9	103189558	103189559	coding_mRNA|ENSG00000066697.10|ENCT00000448848.1	6	+
chr9	103189533	103189554	3	7.33333	Human_STR_1503013	CCG	chr9	103189558	103189559	coding_mRNA|ENSG00000066697.10|ENST00000374885.1	6	+
chr14	96806375	96806511	2	68.5	Human_STR_446399	AT	chr14	96806379	96806380	coding_mRNA|ENSG00000066739.7|ENCT00000137110.1	6	-
chr14	96800847	96800857	1	11	Human_STR_446394	A	chr14	96800842	96800843	coding_mRNA|ENSG00000066739.7|FTMT25300007379.1	6	-
chr14	96800847	96800857	1	11	Human_STR_446394	A	chr14	96800842	96800843	coding_mRNA|ENSG00000066739.7|FTMT25300011408.1	6	-
chr14	96800847	96800857	1	11	Human_STR_446394	A	chr14	96800842	96800843	coding_mRNA|ENSG00000066739.7|FTMT25300016175.1	6	-
chr14	96800847	96800857	1	11	Human_STR_446394	A	chr14	96800842	96800843	coding_mRNA|ENSG00000066739.7|FTMT25300030674.1	6	-
chr14	96800847	96800857	1	11	Human_STR_446394	A	chr14	96800842	96800843	coding_mRNA|ENSG00000066739.7|FTMT25300043758.1	6	-
chr8	68255574	68255595	3	7.33333	Human_STR_1421303	AGG	chr8	68255572	68255573	coding_mRNA|ENSG00000066777.4|FTMT22900003059.1	6	-
chr8	68255574	68255595	3	7.33333	Human_STR_1421303	AGG	chr8	68255572	68255573	coding_mRNA|ENSG00000066777.4|FTMT22900006037.1	6	-
chr8	68255574	68255595	3	7.33333	Human_STR_1421303	AGG	chr8	68255572	68255573	coding_mRNA|ENSG00000066777.4|FTMT22900021158.1	6	-
chr8	68255574	68255595	3	7.33333	Human_STR_1421303	AGG	chr8	68255572	68255573	coding_mRNA|ENSG00000066777.4|FTMT22900023708.1	6	-
chr8	68255574	68255595	3	7.33333	Human_STR_1421303	AGG	chr8	68255572	68255573	coding_mRNA|ENSG00000066777.4|FTMT22900023717.1	6	-
chr10	3124170	3124201	1	32	Human_STR_130967	T	chr10	3124202	3124203	coding_mRNA|ENSG00000067057.12|FTMT23900022911.1	6	+
chr10	1107779	1107793	1	15	Human_STR_129916	A	chr10	1107776	1107777	coding_mRNA|ENSG00000067064.6|MICT00000035331.1	6	-
chr10	1107779	1107793	1	15	Human_STR_129916	A	chr10	1107776	1107777	coding_mRNA|ENSG00000067064.6|MICT00000035333.1	6	-
chr10	1107779	1107793	1	15	Human_STR_129916	A	chr10	1107776	1107777	coding_mRNA|ENSG00000067064.6|MICT00000035334.1	6	-
chr10	1107779	1107793	1	15	Human_STR_129916	A	chr10	1107776	1107777	coding_mRNA|ENSG00000067064.6|MICT00000035335.1	6	-
chr10	1107779	1107793	1	15	Human_STR_129916	A	chr10	1107776	1107777	coding_mRNA|ENSG00000067064.6|MICT00000035336.1	6	-
chr2	231373027	231373046	1	20	Human_STR_825766	T	chr2	231373047	231373048	coding_mRNA|ENSG00000067066.12|ENCT00000236948.1	6	+
chr17	37335534	37335556	1	23	Human_STR_581058	A	chr17	37335531	37335532	coding_mRNA|ENSG00000067191.11|ENCT00000183277.1	6	-
chr1	93169490	93169506	1	17	Human_STR_57607	A	chr1	93169487	93169488	coding_mRNA|ENSG00000067208.10|FTMT20100010630.1	6	-
chr1	93128515	93128529	1	15	Human_STR_57580	A	chr1	93128512	93128513	coding_mRNA|ENSG00000067208.10|FTMT20100040091.1	6	-
chr1	93169490	93169506	1	17	Human_STR_57607	A	chr1	93169487	93169488	coding_mRNA|ENSG00000067208.10|FTMT20100109664.1	6	-
chr1	93169490	93169506	1	17	Human_STR_57607	A	chr1	93169487	93169488	coding_mRNA|ENSG00000067208.10|HBMT00000068299.1	6	-
chr1	93169490	93169506	1	17	Human_STR_57607	A	chr1	93169487	93169488	coding_mRNA|ENSG00000067208.10|HBMT00000068306.1	6	-
chr1	93169490	93169506	1	17	Human_STR_57607	A	chr1	93169487	93169488	coding_mRNA|ENSG00000067208.10|HBMT00000068307.1	6	-
chr1	94338983	94339004	1	22	Human_STR_58402	A	chr1	94338980	94338981	coding_mRNA|ENSG00000067334.9|ENST00000496535.2	6	-
chr15	43730927	43730954	1	28	Human_STR_465587	A	chr15	43730924	43730925	coding_mRNA|ENSG00000067369.9|ENCT00000148105.1	6	-
chr15	43730927	43730954	1	28	Human_STR_465587	A	chr15	43730924	43730925	coding_mRNA|ENSG00000067369.9|ENST00000417342.1	6	-
chr15	43730927	43730954	1	28	Human_STR_465587	A	chr15	43730924	43730925	coding_mRNA|ENSG00000067369.9|FTMT25700012475.1	6	-
chr15	43766654	43766672	1	19	Human_STR_465626	A	chr15	43766650	43766651	coding_mRNA|ENSG00000067369.9|FTMT25700016168.1	6	-
chr15	43802701	43802722	1	22	Human_STR_465662	A	chr15	43802698	43802699	coding_mRNA|ENSG00000067369.9|FTMT25700034020.1	6	-
chr15	43739687	43739724	1	38	Human_STR_465595	A	chr15	43739684	43739685	coding_mRNA|ENSG00000067369.9|FTMT25700034951.1	6	-
chr15	43739687	43739724	1	38	Human_STR_465595	A	chr15	43739684	43739685	coding_mRNA|ENSG00000067369.9|FTMT25700036277.1	6	-
chr15	43730927	43730954	1	28	Human_STR_465587	A	chr15	43730924	43730925	coding_mRNA|ENSG00000067369.9|FTMT25700041582.1	6	-
chr15	43739687	43739724	1	38	Human_STR_465595	A	chr15	43739684	43739685	coding_mRNA|ENSG00000067369.9|FTMT25700045692.1	6	-
chr15	43730927	43730954	1	28	Human_STR_465587	A	chr15	43730924	43730925	coding_mRNA|ENSG00000067369.9|FTMT25700049566.1	6	-
chr15	43802701	43802722	1	22	Human_STR_465662	A	chr15	43802698	43802699	coding_mRNA|ENSG00000067369.9|FTMT25700055581.1	6	-
chr15	43730927	43730954	1	28	Human_STR_465587	A	chr15	43730924	43730925	coding_mRNA|ENSG00000067369.9|FTMT25700059323.1	6	-
chr15	43802701	43802722	1	22	Human_STR_465662	A	chr15	43802698	43802699	coding_mRNA|ENSG00000067369.9|FTMT25700059337.1	6	-
chr15	43802701	43802722	1	22	Human_STR_465662	A	chr15	43802698	43802699	coding_mRNA|ENSG00000067369.9|FTMT25700059344.1	6	-
chr15	43802701	43802722	1	22	Human_STR_465662	A	chr15	43802698	43802699	coding_mRNA|ENSG00000067369.9|FTMT25700059350.1	6	-
chr17	41568896	41568907	1	12	Human_STR_584890	T	chr17	41568908	41568909	coding_mRNA|ENSG00000067596.6|FTMT26700017252.1	6	+
chr12	79683671	79683687	1	17	Human_STR_317876	T	chr12	79683689	79683690	coding_mRNA|ENSG00000067715.9|FTMT24700033782.1	6	+
chr16	67063021	67063116	3	32	Human_STR_540210	CGG	chr16	67063051	67063052	coding_mRNA|ENSG00000067955.9|ENCT00000159746.1	6	+
chr16	67063021	67063116	3	32	Human_STR_540210	CGG	chr16	67063051	67063052	coding_mRNA|ENSG00000067955.9|ENST00000290858.6	6	+
chr16	67063021	67063116	3	32	Human_STR_540210	CGG	chr16	67063051	67063052	coding_mRNA|ENSG00000067955.9|ENST00000564034.1	6	+
chr16	67127272	67127297	1	26	Human_STR_540285	T	chr16	67127298	67127299	coding_mRNA|ENSG00000067955.9|ENST00000568858.1	6	+
chr16	67113419	67113441	1	23	Human_STR_540272	T	chr16	67113442	67113443	coding_mRNA|ENSG00000067955.9|FTMT26300011659.1	6	+
chr16	67113419	67113441	1	23	Human_STR_540272	T	chr16	67113442	67113443	coding_mRNA|ENSG00000067955.9|FTMT26300011660.1	6	+
chr16	67063021	67063116	3	32	Human_STR_540210	CGG	chr16	67063051	67063052	coding_mRNA|ENSG00000067955.9|HBMT00000546437.1	6	+
chr2	240218723	240218743	1	21	Human_STR_830916	A	chr2	240218720	240218721	coding_mRNA|ENSG00000068024.12|FTMT20500034744.1	6	-
chr2	240218723	240218743	1	21	Human_STR_830916	A	chr2	240218720	240218721	coding_mRNA|ENSG00000068024.12|FTMT20500103527.1	6	-
chr2	240218723	240218743	1	21	Human_STR_830916	A	chr2	240218720	240218721	coding_mRNA|ENSG00000068024.12|FTMT20500103536.1	6	-
chr17	41157441	41157466	1	26	Human_STR_584457	T	chr17	41157467	41157468	coding_mRNA|ENSG00000068079.3|ENCT00000175181.1	6	+
chr17	58153202	58153219	1	18	Human_STR_597174	A	chr17	58153199	58153200	coding_mRNA|ENSG00000068097.10|ENCT00000185789.1	6	-
chr17	40830355	40830407	5	10.6	Human_STR_584113	CGGGG	chr17	40830372	40830373	coding_mRNA|ENSG00000068137.10|ENCT00000183920.1	6	-
chr17	40830355	40830407	5	10.6	Human_STR_584113	CGGGG	chr17	40830372	40830373	coding_mRNA|ENSG00000068137.10|ENCT00000183921.1	6	-
chr17	40830355	40830407	5	10.6	Human_STR_584113	CGGGG	chr17	40830372	40830373	coding_mRNA|ENSG00000068137.10|ENCT00000183930.1	6	-
chr17	40830152	40830169	2	9	Human_STR_584112	CG	chr17	40830163	40830164	coding_mRNA|ENSG00000068137.10|MICT00000147843.1	6	-
chr15	100161049	100161066	1	18	Human_STR_499578	T	chr15	100161067	100161068	coding_mRNA|ENSG00000068305.13|ENCT00000145900.1	6	+
chr15	100161049	100161066	1	18	Human_STR_499578	T	chr15	100161067	100161068	coding_mRNA|ENSG00000068305.13|FTMT25900002838.1	6	+
chr10	134351554	134351571	3	6	Human_STR_203055	CCG	chr10	134351566	134351567	coding_mRNA|ENSG00000068383.14|ENCT00000051655.1	6	+
chr10	134351554	134351571	3	6	Human_STR_203055	CCG	chr10	134351566	134351567	coding_mRNA|ENSG00000068383.14|FTMT23900002682.1	6	+
chr10	134351554	134351571	3	6	Human_STR_203055	CCG	chr10	134351566	134351567	coding_mRNA|ENSG00000068383.14|FTMT23900003831.1	6	+
chr10	134351554	134351571	3	6	Human_STR_203055	CCG	chr10	134351566	134351567	coding_mRNA|ENSG00000068383.14|FTMT23900007444.1	6	+
chr10	134351554	134351571	3	6	Human_STR_203055	CCG	chr10	134351566	134351567	coding_mRNA|ENSG00000068383.14|FTMT23900007694.1	6	+
chrX	48980283	48980310	5	5.6	Human_STR_1555706	GTTTT	chrX	48980278	48980279	coding_mRNA|ENSG00000068394.9|FTMT28900002383.1	6	-
chrX	48980283	48980310	5	5.6	Human_STR_1555706	GTTTT	chrX	48980278	48980279	coding_mRNA|ENSG00000068394.9|FTMT28900026266.1	6	-
chrX	48981615	48981656	1	42	Human_STR_1555708	A	chrX	48981612	48981613	coding_mRNA|ENSG00000068394.9|FTMT28900027489.1	6	-
chrX	48981615	48981656	1	42	Human_STR_1555708	A	chrX	48981612	48981613	coding_mRNA|ENSG00000068394.9|HBMT00001547146.1	6	-
chr2	86564807	86564824	3	6	Human_STR_751484	CGG	chr2	86564805	86564806	coding_mRNA|ENSG00000068615.12|ENST00000165698.5	6	-
chr2	86564807	86564824	3	6	Human_STR_751484	CGG	chr2	86564805	86564806	coding_mRNA|ENSG00000068615.12|ENST00000535845.1	6	-
chr2	86564807	86564824	3	6	Human_STR_751484	CGG	chr2	86564805	86564806	coding_mRNA|ENSG00000068615.12|ENST00000541910.1	6	-
chr2	86564807	86564824	3	6	Human_STR_751484	CGG	chr2	86564805	86564806	coding_mRNA|ENSG00000068615.12|MICT00000193321.1	6	-
chr2	86564807	86564824	3	6	Human_STR_751484	CGG	chr2	86564805	86564806	coding_mRNA|ENSG00000068615.12|MICT00000193322.1	6	-
chr2	47205702	47205714	1	13	Human_STR_729497	A	chr2	47205707	47205708	coding_mRNA|ENSG00000068724.11|FTMT20700073586.1	6	+
chr3	48732379	48732398	3	6.66667	Human_STR_937767	AGG	chr3	48732397	48732398	coding_mRNA|ENSG00000068745.10|FTMT20900000203.1	6	-
chr2	48757258	48757309	3	17.3333	Human_STR_730714	CCT	chr2	48757307	48757308	coding_mRNA|ENSG00000068781.16|HBMT00000766181.1	6	+
chr5	61603201	61603211	1	11	Human_STR_1141398	T	chr5	61603212	61603213	coding_mRNA|ENSG00000068796.12|MICT00000283151.1	6	+
chr2	54143379	54143398	1	20	Human_STR_733226	A	chr2	54143376	54143377	coding_mRNA|ENSG00000068878.10|ENCT00000242182.1	6	-
chr2	54151051	54151082	1	32	Human_STR_733229	A	chr2	54151048	54151049	coding_mRNA|ENSG00000068878.10|ENCT00000242187.1	6	-
chr2	54163848	54163864	1	17	Human_STR_733237	A	chr2	54163845	54163846	coding_mRNA|ENSG00000068878.10|FTMT20500028149.1	6	-
chr2	54163848	54163864	1	17	Human_STR_733237	A	chr2	54163845	54163846	coding_mRNA|ENSG00000068878.10|FTMT20500046280.1	6	-
chr2	54014263	54014300	3	12.6667	Human_STR_733110	CCT	chr2	54014278	54014279	coding_mRNA|ENSG00000068912.9|FTMT20700035704.1	6	+
chr5	134369504	134369518	3	5	Human_STR_1178610	CGG	chr5	134369504	134369505	coding_mRNA|ENSG00000069011.11|FTMT21700009505.1	6	-
chr5	66818180	66818277	2	49	Human_STR_1143963	AT/AC	chr5	66818196	66818197	coding_mRNA|ENSG00000069020.14|ENCT00000345259.1	6	+
chr5	66395641	66395657	1	17	Human_STR_1143723	T	chr5	66395658	66395659	coding_mRNA|ENSG00000069020.14|FTMT21900016541.1	6	+
chr5	65892669	65892687	3	6.33333	Human_STR_1143504	CCG	chr5	65892678	65892679	coding_mRNA|ENSG00000069020.14|HBMT00001139687.1	6	+
chr1	229619444	229619468	1	25	Human_STR_117561	A	chr1	229619441	229619442	coding_mRNA|ENSG00000069248.9|ENCT00000038976.1	6	-
chr1	229641312	229641340	1	29	Human_STR_117579	A	chr1	229641309	229641310	coding_mRNA|ENSG00000069248.9|ENCT00000038984.1	6	-
chr1	229622651	229622670	1	20	Human_STR_117564	A	chr1	229622648	229622649	coding_mRNA|ENSG00000069248.9|FTMT20100034700.1	6	-
chr16	47004643	47004668	1	26	Human_STR_528234	A	chr16	47004640	47004641	coding_mRNA|ENSG00000069345.7|ENCT00000166260.1	6	-
chr19	45257080	45257097	1	18	Human_STR_690636	G	chr19	45257096	45257097	coding_mRNA|ENSG00000069399.8|ENCT00000206480.1	6	+
chr19	45257080	45257097	1	18	Human_STR_690636	G	chr19	45257096	45257097	coding_mRNA|ENSG00000069399.8|ENCT00000206481.1	6	+
chr11	68451991	68452010	3	6.66667	Human_STR_238983	CGG	chr11	68452011	68452012	coding_mRNA|ENSG00000069482.6|ENCT00000068763.1	6	+
chr11	68451991	68452010	3	6.66667	Human_STR_238983	CGG	chr11	68452011	68452012	coding_mRNA|ENSG00000069482.6|ENST00000265643.3	6	+
chr11	68451991	68452010	3	6.66667	Human_STR_238983	CGG	chr11	68452011	68452012	coding_mRNA|ENSG00000069482.6|HBMT00000224849.1	6	+
chr12	9840466	9840494	5	5.8	Human_STR_280366	ATTTT	chr12	9840495	9840496	coding_mRNA|ENSG00000069493.10|ENST00000460309.1	6	+
chr12	9840787	9840810	1	24	Human_STR_280367	T	chr12	9840811	9840812	coding_mRNA|ENSG00000069493.10|MICT00000073655.1	6	+
chr15	61490875	61490889	1	15	Human_STR_476331	A	chr15	61490872	61490873	coding_mRNA|ENSG00000069667.11|ENCT00000149750.1	6	-
chr15	61521503	61521545	1	43	Human_STR_476350	A	chr15	61521500	61521501	coding_mRNA|ENSG00000069667.11|ENST00000335670.6	6	-
chr15	61319206	61319218	1	13	Human_STR_476238	A	chr15	61319203	61319204	coding_mRNA|ENSG00000069667.11|FTMT25700019055.1	6	-
chr15	61319206	61319218	1	13	Human_STR_476238	A	chr15	61319203	61319204	coding_mRNA|ENSG00000069667.11|FTMT25700019056.1	6	-
chr15	61521503	61521545	1	43	Human_STR_476350	A	chr15	61521500	61521501	coding_mRNA|ENSG00000069667.11|FTMT25700019617.1	6	-
chr15	61321346	61321356	1	11	Human_STR_476240	A	chr15	61321343	61321344	coding_mRNA|ENSG00000069667.11|FTMT25700038729.1	6	-
chr15	61319206	61319218	1	13	Human_STR_476238	A	chr15	61319203	61319204	coding_mRNA|ENSG00000069667.11|FTMT25700038731.1	6	-
chr15	61319206	61319218	1	13	Human_STR_476238	A	chr15	61319203	61319204	coding_mRNA|ENSG00000069667.11|FTMT25700038732.1	6	-
chr15	61521503	61521545	1	43	Human_STR_476350	A	chr15	61521500	61521501	coding_mRNA|ENSG00000069667.11|FTMT25700046488.1	6	-
chr3	141632042	141632054	1	13	Human_STR_984871	T	chr3	141632055	141632056	coding_mRNA|ENSG00000069849.6|FTMT21100010422.1	6	+
chr3	141632042	141632054	1	13	Human_STR_984871	T	chr3	141632055	141632056	coding_mRNA|ENSG00000069849.6|FTMT21100024384.1	6	+
chr15	56285811	56285868	3	19.3333	Human_STR_473157	AGG	chr15	56285809	56285810	coding_mRNA|ENSG00000069869.11|ENST00000435532.3	6	-
chr15	56285811	56285868	3	19.3333	Human_STR_473157	AGG	chr15	56285809	56285810	coding_mRNA|ENSG00000069869.11|ENST00000502612.1	6	-
chr15	56243793	56243819	1	27	Human_STR_473113	A	chr15	56243790	56243791	coding_mRNA|ENSG00000069869.11|ENST00000507063.1	6	-
chr15	56285811	56285868	3	19.3333	Human_STR_473157	AGG	chr15	56285809	56285810	coding_mRNA|ENSG00000069869.11|ENST00000508075.1	6	-
chr15	56285811	56285868	3	19.3333	Human_STR_473157	AGG	chr15	56285809	56285810	coding_mRNA|ENSG00000069869.11|ENST00000557845.1	6	-
chr15	56243793	56243819	1	27	Human_STR_473113	A	chr15	56243790	56243791	coding_mRNA|ENSG00000069869.11|FTMT25700034049.1	6	-
chr15	52337113	52337139	1	27	Human_STR_470978	T	chr15	52337140	52337141	coding_mRNA|ENSG00000069956.7|FTMT25900000563.1	6	+
chr15	52337113	52337139	1	27	Human_STR_470978	T	chr15	52337140	52337141	coding_mRNA|ENSG00000069956.7|FTMT25900002036.1	6	+
chr15	55509862	55509893	1	32	Human_STR_472503	A	chr15	55509859	55509860	coding_mRNA|ENSG00000069974.11|ENCT00000149160.1	6	-
chr11	592215	592232	1	18	Human_STR_203841	T	chr11	592233	592234	coding_mRNA|ENSG00000070047.7|FTMT24300005748.1	6	+
chr11	576493	576517	3	8.33333	Human_STR_203828	CGG	chr11	576502	576503	coding_mRNA|ENSG00000070047.7|FTMT24300014319.1	6	+
chr11	592215	592232	1	18	Human_STR_203841	T	chr11	592233	592234	coding_mRNA|ENSG00000070047.7|FTMT24300020110.1	6	+
chr11	592215	592232	1	18	Human_STR_203841	T	chr11	592233	592234	coding_mRNA|ENSG00000070047.7|FTMT24300024232.1	6	+
chr11	592215	592232	1	18	Human_STR_203841	T	chr11	592233	592234	coding_mRNA|ENSG00000070047.7|FTMT24300024233.1	6	+
chr11	592215	592232	1	18	Human_STR_203841	T	chr11	592233	592234	coding_mRNA|ENSG00000070047.7|FTMT24300024234.1	6	+
chr11	576493	576517	3	8.33333	Human_STR_203828	CGG	chr11	576502	576503	coding_mRNA|ENSG00000070047.7|FTMT24300027967.1	6	+
chr9	111680927	111680938	1	12	Human_STR_1507425	A	chr9	111680922	111680923	coding_mRNA|ENSG00000070061.10|FTMT23300021459.1	6	-
chr9	111680927	111680938	1	12	Human_STR_1507425	A	chr9	111680922	111680923	coding_mRNA|ENSG00000070061.10|FTMT23300021461.1	6	-
chr3	149775393	149775408	1	16	Human_STR_989077	A	chr3	149775390	149775391	coding_mRNA|ENSG00000070087.9|ENCT00000310149.1	6	-
chr9	112184973	112184986	1	14	Human_STR_1507777	A	chr9	112184969	112184970	coding_mRNA|ENSG00000070159.9|FTMT23300022111.1	6	-
chr14	65258284	65258309	1	26	Human_STR_427544	A	chr14	65258281	65258282	coding_mRNA|ENSG00000070182.13|ENCT00000134832.1	6	-
chr9	108007009	108007035	3	9	Human_STR_1505404	CCG	chr9	108007027	108007028	coding_mRNA|ENSG00000070214.11|FTMT23500004668.1	6	+
chr9	108007009	108007035	3	9	Human_STR_1505404	CCG	chr9	108007027	108007028	coding_mRNA|ENSG00000070214.11|FTMT23500025155.1	6	+
chr9	108130481	108130493	1	13	Human_STR_1505472	T	chr9	108130494	108130495	coding_mRNA|ENSG00000070214.11|FTMT23500026371.1	6	+
chr9	108108274	108108289	1	16	Human_STR_1505464	A	chr9	108108281	108108282	coding_mRNA|ENSG00000070214.11|FTMT23500026698.1	6	+
chr9	108007009	108007035	3	9	Human_STR_1505404	CCG	chr9	108007027	108007028	coding_mRNA|ENSG00000070214.11|FTMT23500034836.1	6	+
chr9	108165257	108165281	1	25	Human_STR_1505497	T	chr9	108165282	108165283	coding_mRNA|ENSG00000070214.11|HBMT00001469495.1	6	+
chr14	57046141	57046153	1	13	Human_STR_422830	T	chr14	57046153	57046154	coding_mRNA|ENSG00000070269.9|MICT00000104922.1	6	+
chr17	2154563	2154576	1	14	Human_STR_557956	A	chr17	2154560	2154561	coding_mRNA|ENSG00000070366.9|FTMT26500027215.1	6	-
chr14	57699956	57699969	1	14	Human_STR_423234	A	chr14	57699953	57699954	coding_mRNA|ENSG00000070367.11|ENST00000554934.1	6	-
chr19	676611	676631	3	7	Human_STR_653973	CGG	chr19	676629	676630	coding_mRNA|ENSG00000070404.5|MICT00000165311.1	6	+
chr19	654643	654679	1	37	Human_STR_653954	A	chr19	654640	654641	coding_mRNA|ENSG00000070423.13|ENCT00000209579.1	6	-
chr17	2293247	2293257	1	11	Human_STR_558066	A	chr17	2293244	2293245	coding_mRNA|ENSG00000070444.10|HBMT00000615462.1	6	-
chr17	74664021	74664035	1	15	Human_STR_609693	A	chr17	74664017	74664018	coding_mRNA|ENSG00000070526.10|FTMT26600004537.1	6	-
chr17	74664021	74664035	1	15	Human_STR_609693	A	chr17	74664017	74664018	coding_mRNA|ENSG00000070526.10|MICT00000154960.1	6	-
chr17	74664021	74664035	1	15	Human_STR_609693	A	chr17	74664017	74664018	coding_mRNA|ENSG00000070526.10|MICT00000154962.1	6	-
chr17	74664021	74664035	1	15	Human_STR_609693	A	chr17	74664017	74664018	coding_mRNA|ENSG00000070526.10|MICT00000154963.1	6	-
chr17	74664021	74664035	1	15	Human_STR_609693	A	chr17	74664017	74664018	coding_mRNA|ENSG00000070526.10|MICT00000154964.1	6	-
chr9	37650956	37650976	6	3.5	Human_STR_1481469	AGCCCG	chr9	37650972	37650973	coding_mRNA|ENSG00000070601.5|ENST00000377765.3	6	+
chr9	37650956	37650976	6	3.5	Human_STR_1481469	AGCCCG	chr9	37650972	37650973	coding_mRNA|ENSG00000070601.5|FTMT23500039727.1	6	+
chr9	37650956	37650976	6	3.5	Human_STR_1481469	AGCCCG	chr9	37650972	37650973	coding_mRNA|ENSG00000070601.5|FTMT23500047047.1	6	+
chr8	101696498	101696525	1	28	Human_STR_1438693	A	chr8	101696495	101696496	coding_mRNA|ENSG00000070756.9|ENCT00000438580.1	6	-
chr8	101688619	101688631	1	13	Human_STR_1438686	A	chr8	101688616	101688617	coding_mRNA|ENSG00000070756.9|FTMT23000004959.1	6	-
chr8	101700657	101700674	1	18	Human_STR_1438698	A	chr8	101700654	101700655	coding_mRNA|ENSG00000070756.9|MICT00000348495.1	6	-
chr16	58231680	58231698	3	6.33333	Human_STR_534931	CGG	chr16	58231686	58231687	coding_mRNA|ENSG00000070770.4|ENCT00000167001.1	6	-
chr16	58232001	58232027	3	9	Human_STR_534934	AGG	chr16	58232009	58232010	coding_mRNA|ENSG00000070770.4|ENST00000262506.3	6	-
chr16	58232001	58232027	3	9	Human_STR_534934	AGG	chr16	58232009	58232010	coding_mRNA|ENSG00000070770.4|ENST00000565188.1	6	-
chr16	58231680	58231698	3	6.33333	Human_STR_534931	CGG	chr16	58231686	58231687	coding_mRNA|ENSG00000070770.4|FTMT26100001249.1	6	-
chr16	58232001	58232027	3	9	Human_STR_534934	AGG	chr16	58232009	58232010	coding_mRNA|ENSG00000070770.4|FTMT26100015540.1	6	-
chr16	58231680	58231698	3	6.33333	Human_STR_534931	CGG	chr16	58231686	58231687	coding_mRNA|ENSG00000070770.4|FTMT26100038261.1	6	-
chr16	58231680	58231698	3	6.33333	Human_STR_534931	CGG	chr16	58231686	58231687	coding_mRNA|ENSG00000070770.4|HBMT00000561845.1	6	-
chr16	58232001	58232027	3	9	Human_STR_534934	AGG	chr16	58232009	58232010	coding_mRNA|ENSG00000070770.4|MICT00000133403.1	6	-
chr5	149670243	149670263	1	21	Human_STR_1187324	A	chr5	149670240	149670241	coding_mRNA|ENSG00000070808.11|FTMT21800010595.1	6	-
chr5	149670243	149670263	1	21	Human_STR_1187324	A	chr5	149670240	149670241	coding_mRNA|ENSG00000070808.11|HBMT00001171312.1	6	-
chr3	8892239	8892312	4	18.5	Human_STR_916111	CCCT/CCTT/CTTT	chr3	8892242	8892243	coding_mRNA|ENSG00000070950.5|ENCT00000300023.1	6	-
chr12	90103079	90103120	3	14	Human_STR_322911	CCG	chr12	90103092	90103093	coding_mRNA|ENSG00000070961.10|ENCT00000105058.1	6	-
chr12	90103079	90103120	3	14	Human_STR_322911	CCG	chr12	90103092	90103093	coding_mRNA|ENSG00000070961.10|ENST00000551310.1	6	-
chr12	90103079	90103120	3	14	Human_STR_322911	CCG	chr12	90103092	90103093	coding_mRNA|ENSG00000070961.10|FTMT24500001288.1	6	-
chr12	90103079	90103120	3	14	Human_STR_322911	CCG	chr12	90103092	90103093	coding_mRNA|ENSG00000070961.10|FTMT24500003649.1	6	-
chr12	90103079	90103120	3	14	Human_STR_322911	CCG	chr12	90103092	90103093	coding_mRNA|ENSG00000070961.10|FTMT24500009270.1	6	-
chr12	90017097	90017107	1	11	Human_STR_322863	A	chr12	90017095	90017096	coding_mRNA|ENSG00000070961.10|FTMT24500039564.1	6	-
chr12	90104254	90104268	1	15	Human_STR_322913	A	chr12	90104251	90104252	coding_mRNA|ENSG00000070961.10|FTMT24600004350.1	6	-
chr12	90105286	90105299	2	7	Human_STR_322915	GT	chr12	90105288	90105289	coding_mRNA|ENSG00000070961.10|FTMT24600004351.1	6	-
chr12	90105286	90105299	2	7	Human_STR_322915	GT	chr12	90105288	90105289	coding_mRNA|ENSG00000070961.10|MICT00000083664.1	6	-
chr12	90105286	90105299	2	7	Human_STR_322915	GT	chr12	90105288	90105289	coding_mRNA|ENSG00000070961.10|MICT00000083665.1	6	-
chr2	106389516	106389527	1	12	Human_STR_759706	T	chr2	106389528	106389529	coding_mRNA|ENSG00000071051.9|ENCT00000227878.1	6	+
chr2	106389516	106389527	1	12	Human_STR_759706	T	chr2	106389528	106389529	coding_mRNA|ENSG00000071051.9|ENCT00000227879.1	6	+
chr2	106497393	106497424	1	32	Human_STR_759761	T	chr2	106497425	106497426	coding_mRNA|ENSG00000071051.9|FTMT20700030962.1	6	+
chr2	106389516	106389527	1	12	Human_STR_759706	T	chr2	106389528	106389529	coding_mRNA|ENSG00000071051.9|FTMT20700063854.1	6	+
chr2	106389516	106389527	1	12	Human_STR_759706	T	chr2	106389528	106389529	coding_mRNA|ENSG00000071051.9|HBMT00000774222.1	6	+
chr2	106389516	106389527	1	12	Human_STR_759706	T	chr2	106389528	106389529	coding_mRNA|ENSG00000071051.9|HBMT00000774224.1	6	+
chr7	17953378	17953405	1	28	Human_STR_1306042	A	chr7	17953375	17953376	coding_mRNA|ENSG00000071189.17|ENCT00000409539.1	6	-
chr7	120590803	120590829	1	27	Human_STR_1363655	T	chr7	120590830	120590831	coding_mRNA|ENSG00000071243.11|ENCT00000404469.1	6	+
chr7	120590803	120590829	1	27	Human_STR_1363655	T	chr7	120590830	120590831	coding_mRNA|ENSG00000071243.11|ENST00000315870.5	6	+
chr7	120590803	120590829	1	27	Human_STR_1363655	T	chr7	120590830	120590831	coding_mRNA|ENSG00000071243.11|ENST00000339121.5	6	+
chr7	120590803	120590829	1	27	Human_STR_1363655	T	chr7	120590830	120590831	coding_mRNA|ENSG00000071243.11|ENST00000427726.1	6	+
chr7	120590803	120590829	1	27	Human_STR_1363655	T	chr7	120590830	120590831	coding_mRNA|ENSG00000071243.11|ENST00000445699.1	6	+
chr7	120590803	120590829	1	27	Human_STR_1363655	T	chr7	120590830	120590831	coding_mRNA|ENSG00000071243.11|HBMT00001323829.1	6	+
chr19	1652411	1652426	3	5.33333	Human_STR_654807	CGG	chr19	1652415	1652416	coding_mRNA|ENSG00000071564.10|ENCT00000209801.1	6	-
chr19	1652618	1652672	5	11	Human_STR_654808	CCCCG	chr19	1652613	1652614	coding_mRNA|ENSG00000071564.10|ENST00000262965.5	6	-
chr19	1652618	1652672	5	11	Human_STR_654808	CCCCG	chr19	1652613	1652614	coding_mRNA|ENSG00000071564.10|ENST00000587235.1	6	-
chr19	1652618	1652672	5	11	Human_STR_654808	CCCCG	chr19	1652613	1652614	coding_mRNA|ENSG00000071564.10|HBMT00000723626.1	6	-
chr19	1652618	1652672	5	11	Human_STR_654808	CCCCG	chr19	1652613	1652614	coding_mRNA|ENSG00000071564.10|HBMT00000723672.1	6	-
chr19	1652618	1652672	5	11	Human_STR_654808	CCCCG	chr19	1652613	1652614	coding_mRNA|ENSG00000071564.10|HBMT00000723739.1	6	-
chr19	1652411	1652426	3	5.33333	Human_STR_654807	CGG	chr19	1652415	1652416	coding_mRNA|ENSG00000071564.10|MICT00000165764.1	6	-
chr19	1652411	1652426	3	5.33333	Human_STR_654807	CGG	chr19	1652415	1652416	coding_mRNA|ENSG00000071564.10|MICT00000165765.1	6	-
chr19	1427578	1427598	6	3.5	Human_STR_654621	GTTTTT	chr19	1427601	1427602	coding_mRNA|ENSG00000071626.12|FTMT27500027126.1	6	+
chr19	1591698	1591711	1	14	Human_STR_654767	A	chr19	1591695	1591696	coding_mRNA|ENSG00000071655.13|FTMT27300025320.1	6	-
chr19	1589344	1589367	1	24	Human_STR_654764	A	chr19	1589341	1589342	coding_mRNA|ENSG00000071655.13|FTMT27300026621.1	6	-
chr19	1592687	1592732	3	15.3333	Human_STR_654769	CCG	chr19	1592704	1592705	coding_mRNA|ENSG00000071655.13|HBMT00000723413.1	6	-
chr12	85280364	85280381	1	18	Human_STR_320605	A	chr12	85280361	85280362	coding_mRNA|ENSG00000072041.12|FTMT24500052022.1	6	-
chr12	85285921	85285937	1	17	Human_STR_320609	A	chr12	85285918	85285919	coding_mRNA|ENSG00000072041.12|FTMT24500059416.1	6	-
chr19	14316983	14317016	1	34	Human_STR_668472	A	chr19	14316980	14316981	coding_mRNA|ENSG00000072071.12|ENCT00000212158.1	6	-
chr19	14316983	14317016	1	34	Human_STR_668472	A	chr19	14316980	14316981	coding_mRNA|ENSG00000072071.12|ENST00000340736.6	6	-
chr19	14316983	14317016	1	34	Human_STR_668472	A	chr19	14316980	14316981	coding_mRNA|ENSG00000072071.12|ENST00000361434.3	6	-
chr19	14316983	14317016	1	34	Human_STR_668472	A	chr19	14316980	14316981	coding_mRNA|ENSG00000072071.12|HBMT00000731023.1	6	-
chr19	14316983	14317016	1	34	Human_STR_668472	A	chr19	14316980	14316981	coding_mRNA|ENSG00000072071.12|HBMT00000731026.1	6	-
chr19	14316983	14317016	1	34	Human_STR_668472	A	chr19	14316980	14316981	coding_mRNA|ENSG00000072071.12|MICT00000169457.1	6	-
chr14	68237181	68237198	1	18	Human_STR_429358	A	chr14	68237178	68237179	coding_mRNA|ENSG00000072121.11|ENST00000394455.2	6	-
chr14	68237181	68237198	1	18	Human_STR_429358	A	chr14	68237178	68237179	coding_mRNA|ENSG00000072121.11|FTMT25300034155.1	6	-
chrX	83442984	83443017	3	11.3333	Human_STR_1570099	CCG	chrX	83442979	83442980	coding_mRNA|ENSG00000072133.6|FTMT28900025097.1	6	-
chrX	83442984	83443017	3	11.3333	Human_STR_1570099	CCG	chrX	83442979	83442980	coding_mRNA|ENSG00000072133.6|FTMT28900028012.1	6	-
chrX	83442984	83443017	3	11.3333	Human_STR_1570099	CCG	chrX	83442979	83442980	coding_mRNA|ENSG00000072133.6|FTMT28900030552.1	6	-
chrX	83442984	83443017	3	11.3333	Human_STR_1570099	CCG	chrX	83442979	83442980	coding_mRNA|ENSG00000072133.6|FTMT28900030553.1	6	-
chrX	83442984	83443017	3	11.3333	Human_STR_1570099	CCG	chrX	83442979	83442980	coding_mRNA|ENSG00000072133.6|HBMT00001549967.1	6	-
chr17	19158874	19158895	1	22	Human_STR_570595	T	chr17	19158896	19158897	coding_mRNA|ENSG00000072134.11|ENCT00000172861.1	6	+
chr2	131119568	131119578	1	11	Human_STR_772942	T	chr2	131119579	131119580	coding_mRNA|ENSG00000072135.8|MICT00000199181.1	6	+
chr2	131119568	131119578	1	11	Human_STR_772942	T	chr2	131119579	131119580	coding_mRNA|ENSG00000072135.8|MICT00000199182.1	6	+
chr2	131119568	131119578	1	11	Human_STR_772942	T	chr2	131119579	131119580	coding_mRNA|ENSG00000072135.8|MICT00000199183.1	6	+
chr2	131124624	131124651	1	28	Human_STR_772949	T	chr2	131124652	131124653	coding_mRNA|ENSG00000072135.8|MICT00000199185.1	6	+
chr2	128432860	128432889	6	5	Human_STR_771402	GGGGGT	chr2	128432869	128432870	coding_mRNA|ENSG00000072163.14|ENST00000409808.2	6	-
chr2	220306581	220306617	3	12.3333	Human_STR_819494	CCG	chr2	220306619	220306620	coding_mRNA|ENSG00000072195.10|ENCT00000236064.1	6	+
chr2	220331802	220331820	4	4.75	Human_STR_819508	CTGT	chr2	220331808	220331809	coding_mRNA|ENSG00000072195.10|FTMT20700024925.1	6	+
chr3	195801750	195801768	1	19	Human_STR_1014286	A	chr3	195801747	195801748	coding_mRNA|ENSG00000072274.8|ENCT00000313427.1	6	-
chrX	111326003	111326088	2	43	Human_STR_1583246	GT/AG	chrX	111326009	111326010	coding_mRNA|ENSG00000072315.3|ENST00000262839.2	6	-
chr10	60121556	60121573	1	18	Human_STR_160952	T	chr10	60121574	60121575	coding_mRNA|ENSG00000072401.10|FTMT23900003115.1	6	+
chr10	60121556	60121573	1	18	Human_STR_160952	T	chr10	60121574	60121575	coding_mRNA|ENSG00000072401.10|FTMT23900008741.1	6	+
chr10	60121556	60121573	1	18	Human_STR_160952	T	chr10	60121574	60121575	coding_mRNA|ENSG00000072401.10|FTMT23900012165.1	6	+
chr10	60121556	60121573	1	18	Human_STR_160952	T	chr10	60121574	60121575	coding_mRNA|ENSG00000072401.10|FTMT23900012166.1	6	+
chr14	67745784	67745794	1	11	Human_STR_429003	T	chr14	67745795	67745796	coding_mRNA|ENSG00000072415.4|FTMT25500014116.1	6	+
chr14	67720900	67720918	1	19	Human_STR_428986	T	chr14	67720919	67720920	coding_mRNA|ENSG00000072415.4|FTMT25500015941.1	6	+
chr14	67720900	67720918	1	19	Human_STR_428986	T	chr14	67720919	67720920	coding_mRNA|ENSG00000072415.4|FTMT25500036429.1	6	+
chr14	67720671	67720691	1	21	Human_STR_428985	T	chr14	67720692	67720693	coding_mRNA|ENSG00000072415.4|HBMT00000431763.1	6	+
chr14	67720900	67720918	1	19	Human_STR_428986	T	chr14	67720919	67720920	coding_mRNA|ENSG00000072415.4|HBMT00000431764.1	6	+
chr14	67720900	67720918	1	19	Human_STR_428986	T	chr14	67720919	67720920	coding_mRNA|ENSG00000072415.4|HBMT00000431765.1	6	+
chr14	67720900	67720918	1	19	Human_STR_428986	T	chr14	67720919	67720920	coding_mRNA|ENSG00000072415.4|HBMT00000431766.1	6	+
chr10	62692272	62692290	1	19	Human_STR_162245	A	chr10	62692269	62692270	coding_mRNA|ENSG00000072422.12|ENCT00000056554.1	6	-
chr10	62692272	62692290	1	19	Human_STR_162245	A	chr10	62692269	62692270	coding_mRNA|ENSG00000072422.12|FTMT23700047179.1	6	-
chr11	63606920	63606939	5	4	Human_STR_235148	CCCTT	chr11	63606919	63606920	coding_mRNA|ENSG00000072518.16|FTMT24300015098.1	6	+
chr12	72665503	72665529	2	13.5	Human_STR_314442	AC	chr12	72665524	72665525	coding_mRNA|ENSG00000072657.4|FTMT24700005754.1	6	+
chr16	68129251	68129273	1	23	Human_STR_541222	T	chr16	68129274	68129275	coding_mRNA|ENSG00000072736.14|FTMT26300045350.1	6	+
chr17	7123470	7123490	5	4.2	Human_STR_561976	CCCGG	chr17	7123486	7123487	coding_mRNA|ENSG00000072778.15|ENST00000577433.1	6	+
chr17	7123470	7123490	5	4.2	Human_STR_561976	CCCGG	chr17	7123486	7123487	coding_mRNA|ENSG00000072778.15|FTMT26700019050.1	6	+
chr17	7123470	7123490	5	4.2	Human_STR_561976	CCCGG	chr17	7123486	7123487	coding_mRNA|ENSG00000072778.15|FTMT26700028938.1	6	+
chr17	7123470	7123490	5	4.2	Human_STR_561976	CCCGG	chr17	7123486	7123487	coding_mRNA|ENSG00000072778.15|FTMT26700035354.1	6	+
chr17	7248621	7248660	1	40	Human_STR_562075	T	chr17	7248661	7248662	coding_mRNA|ENSG00000072818.7|ENST00000570439.1	6	+
chr16	15784195	15784238	1	44	Human_STR_512625	T	chr16	15784239	15784240	coding_mRNA|ENSG00000072864.8|HBMT00000535977.1	6	+
chr16	15784195	15784238	1	44	Human_STR_512625	T	chr16	15784239	15784240	coding_mRNA|ENSG00000072864.8|HBMT00000535979.1	6	+
chr16	15784195	15784238	1	44	Human_STR_512625	T	chr16	15784239	15784240	coding_mRNA|ENSG00000072864.8|HBMT00000535981.1	6	+
chr16	15784195	15784238	1	44	Human_STR_512625	T	chr16	15784239	15784240	coding_mRNA|ENSG00000072864.8|HBMT00000535982.1	6	+
chr16	15784195	15784238	1	44	Human_STR_512625	T	chr16	15784239	15784240	coding_mRNA|ENSG00000072864.8|HBMT00000535983.1	6	+
chr19	16312200	16312227	1	28	Human_STR_670499	T	chr19	16312228	16312229	coding_mRNA|ENSG00000072958.4|ENCT00000202607.1	6	+
chr19	16312200	16312227	1	28	Human_STR_670499	T	chr19	16312228	16312229	coding_mRNA|ENSG00000072958.4|ENCT00000202608.1	6	+
chr12	125391813	125391827	1	15	Human_STR_348102	A	chr12	125391810	125391811	coding_mRNA|ENSG00000073060.11|ENCT00000108544.1	6	-
chr3	127317637	127317649	1	13	Human_STR_977223	T	chr3	127317650	127317651	coding_mRNA|ENSG00000073111.9|ENST00000480910.1	6	+
chr3	127317637	127317649	1	13	Human_STR_977223	T	chr3	127317650	127317651	coding_mRNA|ENSG00000073111.9|HBMT00000983110.1	6	+
chr22	50640291	50640309	6	3.16667	Human_STR_911464	AACCCT	chr22	50640313	50640314	coding_mRNA|ENSG00000073169.9|FTMT28700001243.1	6	+
chr22	50640291	50640309	6	3.16667	Human_STR_911464	AACCCT	chr22	50640313	50640314	coding_mRNA|ENSG00000073169.9|FTMT28700007080.1	6	+
chr22	50639807	50639826	6	3.33333	Human_STR_911463	AGGCCG	chr22	50639830	50639831	coding_mRNA|ENSG00000073169.9|FTMT28700008947.1	6	+
chr22	50639807	50639826	6	3.33333	Human_STR_911463	AGGCCG	chr22	50639830	50639831	coding_mRNA|ENSG00000073169.9|FTMT28700010107.1	6	+
chr22	50639807	50639826	6	3.33333	Human_STR_911463	AGGCCG	chr22	50639830	50639831	coding_mRNA|ENSG00000073169.9|HBMT00000946092.1	6	+
chr22	50639807	50639826	6	3.33333	Human_STR_911463	AGGCCG	chr22	50639830	50639831	coding_mRNA|ENSG00000073169.9|HBMT00000946094.1	6	+
chr22	50639807	50639826	6	3.33333	Human_STR_911463	AGGCCG	chr22	50639830	50639831	coding_mRNA|ENSG00000073169.9|HBMT00000946096.1	6	+
chr3	189507449	189507468	2	10	Human_STR_1010868	AG	chr3	189507448	189507449	coding_mRNA|ENSG00000073282.8|ENST00000354600.5	6	+
chr3	189507449	189507468	2	10	Human_STR_1010868	AG	chr3	189507448	189507449	coding_mRNA|ENSG00000073282.8|ENST00000392461.3	6	+
chr3	189507449	189507468	2	10	Human_STR_1010868	AG	chr3	189507448	189507449	coding_mRNA|ENSG00000073282.8|ENST00000392463.2	6	+
chr3	189507449	189507468	2	10	Human_STR_1010868	AG	chr3	189507448	189507449	coding_mRNA|ENSG00000073282.8|ENST00000434928.1	6	+
chr3	189507449	189507468	2	10	Human_STR_1010868	AG	chr3	189507448	189507449	coding_mRNA|ENSG00000073282.8|ENST00000437221.1	6	+
chr3	189507449	189507468	2	10	Human_STR_1010868	AG	chr3	189507448	189507449	coding_mRNA|ENSG00000073282.8|ENST00000449992.1	6	+
chr3	189507449	189507468	2	10	Human_STR_1010868	AG	chr3	189507448	189507449	coding_mRNA|ENSG00000073282.8|ENST00000456148.1	6	+
chr3	189507449	189507468	2	10	Human_STR_1010868	AG	chr3	189507448	189507449	coding_mRNA|ENSG00000073282.8|ENST00000460036.1	6	+
chr4	113303446	113303466	1	21	Human_STR_1072690	T	chr4	113303467	113303468	coding_mRNA|ENSG00000073331.13|ENST00000504745.1	6	+
chr15	85525199	85525217	3	6.33333	Human_STR_491111	CCG	chr15	85525207	85525208	coding_mRNA|ENSG00000073417.10|ENST00000339708.5	6	+
chr15	85525199	85525217	3	6.33333	Human_STR_491111	CCG	chr15	85525207	85525208	coding_mRNA|ENSG00000073417.10|ENST00000394553.1	6	+
chr15	85525199	85525217	3	6.33333	Human_STR_491111	CCG	chr15	85525207	85525208	coding_mRNA|ENSG00000073417.10|ENST00000478717.1	6	+
chr15	85525199	85525217	3	6.33333	Human_STR_491111	CCG	chr15	85525207	85525208	coding_mRNA|ENSG00000073417.10|ENST00000485596.1	6	+
chr15	85525199	85525217	3	6.33333	Human_STR_491111	CCG	chr15	85525207	85525208	coding_mRNA|ENSG00000073417.10|ENST00000559742.1	6	+
chr15	85524923	85524942	3	6.66667	Human_STR_491110	CGG	chr15	85524934	85524935	coding_mRNA|ENSG00000073417.10|HBMT00000492105.1	6	+
chr15	85524923	85524942	3	6.66667	Human_STR_491110	CGG	chr15	85524934	85524935	coding_mRNA|ENSG00000073417.10|HBMT00000492106.1	6	+
chr15	85524923	85524942	3	6.66667	Human_STR_491110	CGG	chr15	85524934	85524935	coding_mRNA|ENSG00000073417.10|HBMT00000492107.1	6	+
chr15	85524923	85524942	3	6.66667	Human_STR_491110	CGG	chr15	85524934	85524935	coding_mRNA|ENSG00000073417.10|HBMT00000492108.1	6	+
chr15	85524923	85524942	3	6.66667	Human_STR_491110	CGG	chr15	85524934	85524935	coding_mRNA|ENSG00000073417.10|HBMT00000492114.1	6	+
chr17	38802102	38802128	1	27	Human_STR_582496	A	chr17	38802105	38802106	coding_mRNA|ENSG00000073584.14|ENST00000544009.1	6	-
chr17	38802102	38802128	1	27	Human_STR_582496	A	chr17	38802105	38802106	coding_mRNA|ENSG00000073584.14|FTMT26500041184.1	6	-
chr12	432377	432410	1	34	Human_STR_274270	A	chr12	432373	432374	coding_mRNA|ENSG00000073614.7|ENST00000541335.1	6	-
chr12	432377	432410	1	34	Human_STR_274270	A	chr12	432373	432374	coding_mRNA|ENSG00000073614.7|FTMT24500012762.1	6	-
chr12	432377	432410	1	34	Human_STR_274270	A	chr12	432373	432374	coding_mRNA|ENSG00000073614.7|FTMT24500024015.1	6	-
chr12	432377	432410	1	34	Human_STR_274270	A	chr12	432373	432374	coding_mRNA|ENSG00000073614.7|FTMT24500025467.1	6	-
chr12	499287	499310	1	24	Human_STR_274319	A	chr12	499284	499285	coding_mRNA|ENSG00000073614.7|FTMT24500025469.1	6	-
chr12	432377	432410	1	34	Human_STR_274270	A	chr12	432373	432374	coding_mRNA|ENSG00000073614.7|FTMT24500058154.1	6	-
chr3	135684511	135684541	3	10.3333	Human_STR_981400	AGG	chr3	135684534	135684535	coding_mRNA|ENSG00000073711.6|ENCT00000294456.1	6	+
chr3	135684511	135684541	3	10.3333	Human_STR_981400	AGG	chr3	135684534	135684535	coding_mRNA|ENSG00000073711.6|ENST00000264977.3	6	+
chr3	135684879	135684900	5	4.4	Human_STR_981401	CGGTG	chr3	135684897	135684898	coding_mRNA|ENSG00000073711.6|MICT00000251062.1	6	+
chr3	185543008	185543036	2	14.5	Human_STR_1008572	CT	chr3	185543005	185543006	coding_mRNA|ENSG00000073792.11|FTMT20900050514.1	6	-
chr3	185154789	185154820	1	32	Human_STR_1008215	A	chr3	185154815	185154816	coding_mRNA|ENSG00000073803.9|ENST00000420577.1	6	+
chr3	185154789	185154820	1	32	Human_STR_1008215	A	chr3	185154815	185154816	coding_mRNA|ENSG00000073803.9|ENST00000477582.1	6	+
chr3	185154789	185154820	1	32	Human_STR_1008215	A	chr3	185154815	185154816	coding_mRNA|ENSG00000073803.9|FTMT21100046193.1	6	+
chr3	186658573	186658589	1	17	Human_STR_1009344	T	chr3	186658590	186658591	coding_mRNA|ENSG00000073849.10|FTMT21100048172.1	6	+
chr3	186708439	186708455	1	17	Human_STR_1009374	T	chr3	186708456	186708457	coding_mRNA|ENSG00000073849.10|HBMT00000991489.1	6	+
chr3	186708439	186708455	1	17	Human_STR_1009374	T	chr3	186708456	186708457	coding_mRNA|ENSG00000073849.10|HBMT00000991491.1	6	+
chr3	186708439	186708455	1	17	Human_STR_1009374	T	chr3	186708456	186708457	coding_mRNA|ENSG00000073849.10|HBMT00000991492.1	6	+
chr3	186708439	186708455	1	17	Human_STR_1009374	T	chr3	186708456	186708457	coding_mRNA|ENSG00000073849.10|HBMT00000991494.1	6	+
chr3	186708439	186708455	1	17	Human_STR_1009374	T	chr3	186708456	186708457	coding_mRNA|ENSG00000073849.10|HBMT00000991495.1	6	+
chr2	121712730	121712757	1	28	Human_STR_767831	T	chr2	121712758	121712759	coding_mRNA|ENSG00000074047.16|HBMT00000776255.1	6	+
chr4	6565351	6565374	4	6	Human_STR_1019604	CGGG	chr4	6565358	6565359	coding_mRNA|ENSG00000074211.9|HBMT00001079797.1	6	-
chr4	6565351	6565374	4	6	Human_STR_1019604	CGGG	chr4	6565358	6565359	coding_mRNA|ENSG00000074211.9|HBMT00001079799.1	6	-
chr4	6565351	6565374	4	6	Human_STR_1019604	CGGG	chr4	6565358	6565359	coding_mRNA|ENSG00000074211.9|HBMT00001079800.1	6	-
chr11	85968383	85968400	1	18	Human_STR_249066	T	chr11	85968401	85968402	coding_mRNA|ENSG00000074266.13|FTMT24300019727.1	6	+
chr5	175966689	175966701	1	13	Human_STR_1202088	A	chr5	175966695	175966696	coding_mRNA|ENSG00000074276.6|MICT00000294095.1	6	+
chr5	176057496	176057521	6	4.33333	Human_STR_1202157	CCGGCT	chr5	176057511	176057512	coding_mRNA|ENSG00000074317.6|ENCT00000365703.1	6	-
chr5	176057496	176057521	6	4.33333	Human_STR_1202157	CCGGCT	chr5	176057511	176057512	coding_mRNA|ENSG00000074317.6|FTMT21700037201.1	6	-
chr15	63674489	63674504	4	4	Human_STR_477480	GTTT	chr15	63674494	63674495	coding_mRNA|ENSG00000074410.9|FTMT25700004159.1	6	-
chr15	63674489	63674504	4	4	Human_STR_477480	GTTT	chr15	63674494	63674495	coding_mRNA|ENSG00000074410.9|FTMT25800002353.1	6	-
chr15	63674489	63674504	4	4	Human_STR_477480	GTTT	chr15	63674494	63674495	coding_mRNA|ENSG00000074410.9|MICT00000117859.1	6	-
chr15	63674489	63674504	4	4	Human_STR_477480	GTTT	chr15	63674494	63674495	coding_mRNA|ENSG00000074410.9|MICT00000117862.1	6	-
chr3	127432936	127432948	1	13	Human_STR_977298	A	chr3	127432933	127432934	coding_mRNA|ENSG00000074416.9|HBMT00001010752.1	6	-
chr3	127432936	127432948	1	13	Human_STR_977298	A	chr3	127432933	127432934	coding_mRNA|ENSG00000074416.9|MICT00000249993.1	6	-
chr12	96111443	96111456	1	14	Human_STR_326831	A	chr12	96111440	96111441	coding_mRNA|ENSG00000074527.7|FTMT24500013046.1	6	-
chr12	96111443	96111456	1	14	Human_STR_326831	A	chr12	96111440	96111441	coding_mRNA|ENSG00000074527.7|FTMT24500024365.1	6	-
chr18	56530843	56530892	3	16.6667	Human_STR_642690	CCG/AGC	chr18	56530857	56530858	coding_mRNA|ENSG00000074657.9|ENST00000589288.1	6	+
chr18	56584936	56584947	1	12	Human_STR_642733	T	chr18	56584948	56584949	coding_mRNA|ENSG00000074657.9|FTMT27100006050.1	6	+
chr18	56584936	56584947	1	12	Human_STR_642733	T	chr18	56584948	56584949	coding_mRNA|ENSG00000074657.9|FTMT27100010310.1	6	+
chr18	56584936	56584947	1	12	Human_STR_642733	T	chr18	56584948	56584949	coding_mRNA|ENSG00000074657.9|FTMT27100018133.1	6	+
chr18	56530843	56530892	3	16.6667	Human_STR_642690	CCG/AGC	chr18	56530889	56530890	coding_mRNA|ENSG00000074657.9|FTMT27100019155.1	6	+
chr18	56530843	56530892	3	16.6667	Human_STR_642690	CCG/AGC	chr18	56530857	56530858	coding_mRNA|ENSG00000074657.9|MICT00000162905.1	6	+
chr6	154568824	154568836	1	13	Human_STR_1287223	A	chr6	154568821	154568822	coding_mRNA|ENSG00000074706.9|ENST00000519344.1	6	-
chr6	154568824	154568836	1	13	Human_STR_1287223	A	chr6	154568821	154568822	coding_mRNA|ENSG00000074706.9|FTMT22100015111.1	6	-
chr17	4046937	4046953	2	8.5	Human_STR_559508	AG	chr17	4046942	4046943	coding_mRNA|ENSG00000074755.10|FTMT26500051961.1	6	-
chr1	17866273	17866293	4	5.25	Human_STR_11344	CGGG	chr1	17866295	17866296	coding_mRNA|ENSG00000074964.12|ENCT00000002215.1	6	+
chr1	17866273	17866293	4	5.25	Human_STR_11344	CGGG	chr1	17866295	17866296	coding_mRNA|ENSG00000074964.12|ENCT00000002216.1	6	+
chr1	17866273	17866293	4	5.25	Human_STR_11344	CGGG	chr1	17866295	17866296	coding_mRNA|ENSG00000074964.12|ENCT00000002217.1	6	+
chr1	17866273	17866293	4	5.25	Human_STR_11344	CGGG	chr1	17866295	17866296	coding_mRNA|ENSG00000074964.12|ENCT00000002218.1	6	+
chr12	108557917	108557939	1	23	Human_STR_333971	T	chr12	108557940	108557941	coding_mRNA|ENSG00000075035.5|ENCT00000095691.1	6	+
chr1	21502720	21502773	3	18	Human_STR_13707	CCG	chr1	21502720	21502721	coding_mRNA|ENSG00000075151.15|FTMT20100009032.1	6	-
chr1	21502720	21502773	3	18	Human_STR_13707	CCG	chr1	21502720	21502721	coding_mRNA|ENSG00000075151.15|FTMT20100009681.1	6	-
chr1	21502720	21502773	3	18	Human_STR_13707	CCG	chr1	21502720	21502721	coding_mRNA|ENSG00000075151.15|FTMT20100021909.1	6	-
chr1	21502720	21502773	3	18	Human_STR_13707	CCG	chr1	21502720	21502721	coding_mRNA|ENSG00000075151.15|FTMT20100022040.1	6	-
chr1	21502720	21502773	3	18	Human_STR_13707	CCG	chr1	21502720	21502721	coding_mRNA|ENSG00000075151.15|FTMT20100030007.1	6	-
chr1	21439640	21439667	1	28	Human_STR_13633	A	chr1	21439637	21439638	coding_mRNA|ENSG00000075151.15|FTMT20100076262.1	6	-
chr1	21439640	21439667	1	28	Human_STR_13633	A	chr1	21439637	21439638	coding_mRNA|ENSG00000075151.15|FTMT20100089854.1	6	-
chr7	83824732	83824766	2	17.5	Human_STR_1343279	GT	chr7	83824743	83824744	coding_mRNA|ENSG00000075213.6|ENST00000436949.1	6	-
chr7	83824107	83824129	1	23	Human_STR_1343276	A	chr7	83824104	83824105	coding_mRNA|ENSG00000075213.6|FTMT22500032309.1	6	-
chr7	80545057	80545075	1	19	Human_STR_1341604	A	chr7	80545054	80545055	coding_mRNA|ENSG00000075223.9|FTMT22500009977.1	6	-
chr11	108002082	108002099	1	18	Human_STR_259711	T	chr11	108002100	108002101	coding_mRNA|ENSG00000075239.9|FTMT24300006571.1	6	+
chr2	71668241	71668265	1	25	Human_STR_743604	T	chr2	71668266	71668267	coding_mRNA|ENSG00000075292.14|HBMT00000769197.1	6	+
chr2	71668241	71668265	1	25	Human_STR_743604	T	chr2	71668266	71668267	coding_mRNA|ENSG00000075292.14|MICT00000191622.1	6	+
chr7	87459582	87459594	1	13	Human_STR_1345007	A	chr7	87459579	87459580	coding_mRNA|ENSG00000075303.8|ENCT00000413968.1	6	-
chr1	178062896	178062960	3	21.6667	Human_STR_88974	CCG	chr1	178062941	178062942	coding_mRNA|ENSG00000075391.12|FTMT20300110502.1	6	+
chr1	178062896	178062960	3	21.6667	Human_STR_88974	CCG	chr1	178062941	178062942	coding_mRNA|ENSG00000075391.12|FTMT20300110504.1	6	+
chr1	178062896	178062960	3	21.6667	Human_STR_88974	CCG	chr1	178062941	178062942	coding_mRNA|ENSG00000075391.12|FTMT20300110505.1	6	+
chr1	178340458	178340512	2	27.5	Human_STR_89146	AC	chr1	178340508	178340509	coding_mRNA|ENSG00000075391.12|MICT00000025694.1	6	+
chr1	178340458	178340512	2	27.5	Human_STR_89146	AC	chr1	178340508	178340509	coding_mRNA|ENSG00000075391.12|MICT00000025695.1	6	+
chr14	103953666	103953676	1	11	Human_STR_450918	T	chr14	103953677	103953678	coding_mRNA|ENSG00000075413.13|ENCT00000130256.1	6	+
chr14	103964808	103964822	1	15	Human_STR_450928	T	chr14	103964823	103964824	coding_mRNA|ENSG00000075413.13|ENCT00000130258.1	6	+
chr14	103964808	103964822	1	15	Human_STR_450928	T	chr14	103964823	103964824	coding_mRNA|ENSG00000075413.13|ENST00000555235.1	6	+
chr14	103980872	103980889	1	18	Human_STR_450943	T	chr14	103980890	103980891	coding_mRNA|ENSG00000075413.13|FTMT25600004551.1	6	+
chr3	171757415	171757456	3	14	Human_STR_1000213	CGG	chr3	171757437	171757438	coding_mRNA|ENSG00000075420.8|ENST00000469491.1	6	+
chr3	171763557	171763598	2	21	Human_STR_1000217	CT/AT	chr3	171763589	171763590	coding_mRNA|ENSG00000075420.8|FTMT21100026356.1	6	+
chr3	172028364	172028378	3	5	Human_STR_1000360	GGT	chr3	172028379	172028380	coding_mRNA|ENSG00000075420.8|FTMT21100026357.1	6	+
chr3	171775474	171775490	1	17	Human_STR_1000230	T	chr3	171775491	171775492	coding_mRNA|ENSG00000075420.8|FTMT21100027953.1	6	+
chr4	48596037	48596049	1	13	Human_STR_1042083	A	chr4	48596034	48596035	coding_mRNA|ENSG00000075539.9|ENCT00000331100.1	6	-
chr4	48555670	48555698	1	29	Human_STR_1042055	A	chr4	48555667	48555668	coding_mRNA|ENSG00000075539.9|FTMT21300027592.1	6	-
chr4	48601042	48601053	1	12	Human_STR_1042086	A	chr4	48601037	48601038	coding_mRNA|ENSG00000075539.9|FTMT21300032017.1	6	-
chr4	48596037	48596049	1	13	Human_STR_1042083	A	chr4	48596034	48596035	coding_mRNA|ENSG00000075539.9|FTMT21300032684.1	6	-
chr4	48601042	48601053	1	12	Human_STR_1042086	A	chr4	48601037	48601038	coding_mRNA|ENSG00000075539.9|FTMT21300038300.1	6	-
chr4	48555670	48555698	1	29	Human_STR_1042055	A	chr4	48555667	48555668	coding_mRNA|ENSG00000075539.9|FTMT21300044840.1	6	-
chr4	48601042	48601053	1	12	Human_STR_1042086	A	chr4	48601037	48601038	coding_mRNA|ENSG00000075539.9|HBMT00001083063.1	6	-
chr4	48601042	48601053	1	12	Human_STR_1042086	A	chr4	48601037	48601038	coding_mRNA|ENSG00000075539.9|HBMT00001083120.1	6	-
chr4	48601042	48601053	1	12	Human_STR_1042086	A	chr4	48601037	48601038	coding_mRNA|ENSG00000075539.9|HBMT00001083127.1	6	-
chr3	171505984	171505996	1	13	Human_STR_1000041	A	chr3	171505981	171505982	coding_mRNA|ENSG00000075651.11|ENCT00000311507.1	6	-
chr3	171456094	171456114	1	21	Human_STR_1000020	A	chr3	171456090	171456091	coding_mRNA|ENSG00000075651.11|FTMT20900011909.1	6	-
chr3	171406828	171406851	6	4	Human_STR_999989	AAAAAG	chr3	171406825	171406826	coding_mRNA|ENSG00000075651.11|FTMT20900044570.1	6	-
chr3	171456094	171456114	1	21	Human_STR_1000020	A	chr3	171456090	171456091	coding_mRNA|ENSG00000075651.11|FTMT20900071833.1	6	-
chr3	196765009	196765043	1	35	Human_STR_1015191	A	chr3	196765006	196765007	coding_mRNA|ENSG00000075711.16|ENCT00000313580.1	6	-
chr3	196802189	196802212	1	24	Human_STR_1015225	A	chr3	196802186	196802187	coding_mRNA|ENSG00000075711.16|ENCT00000313590.1	6	-
chr3	197022349	197022365	1	17	Human_STR_1015358	A	chr3	197022346	197022347	coding_mRNA|ENSG00000075711.16|ENCT00000313597.1	6	-
chr3	197022349	197022365	1	17	Human_STR_1015358	A	chr3	197022346	197022347	coding_mRNA|ENSG00000075711.16|FTMT20900018039.1	6	-
chr3	197022349	197022365	1	17	Human_STR_1015358	A	chr3	197022346	197022347	coding_mRNA|ENSG00000075711.16|FTMT20900018045.1	6	-
chr3	197022349	197022365	1	17	Human_STR_1015358	A	chr3	197022346	197022347	coding_mRNA|ENSG00000075711.16|FTMT20900018046.1	6	-
chr3	197022349	197022365	1	17	Human_STR_1015358	A	chr3	197022346	197022347	coding_mRNA|ENSG00000075711.16|FTMT20900018049.1	6	-
chr3	196987622	196987655	1	34	Human_STR_1015329	A	chr3	196987619	196987620	coding_mRNA|ENSG00000075711.16|FTMT20900062712.1	6	-
chr12	108946249	108946262	1	14	Human_STR_334173	A	chr12	108946246	108946247	coding_mRNA|ENSG00000075856.7|ENCT00000106617.1	6	-
chr10	102506730	102506755	5	5.2	Human_STR_185995	CCCTT	chr10	102506756	102506757	coding_mRNA|ENSG00000075891.17|MICT00000047400.1	6	+
chr3	45046048	45046072	1	25	Human_STR_935068	T	chr3	45046073	45046074	coding_mRNA|ENSG00000075914.8|ENST00000486727.1	6	+
chr3	45046048	45046072	1	25	Human_STR_935068	T	chr3	45046073	45046074	coding_mRNA|ENSG00000075914.8|FTMT21100004977.1	6	+
chr3	45046048	45046072	1	25	Human_STR_935068	T	chr3	45046073	45046074	coding_mRNA|ENSG00000075914.8|FTMT21100017677.1	6	+
chr3	12613343	12613369	1	27	Human_STR_918542	T	chr3	12613370	12613371	coding_mRNA|ENSG00000075975.11|FTMT21100006369.1	6	+
chr12	56914518	56914529	1	12	Human_STR_305702	T	chr12	56914529	56914530	coding_mRNA|ENSG00000076067.7|ENCT00000091938.1	6	+
chr12	56915692	56915739	4	12	Human_STR_305705	CCCT	chr12	56915740	56915741	coding_mRNA|ENSG00000076067.7|ENCT00000091957.1	6	+
chr12	56955458	56955473	1	16	Human_STR_305762	T	chr12	56955474	56955475	coding_mRNA|ENSG00000076067.7|ENCT00000091962.1	6	+
chr12	56915762	56915781	2	10	Human_STR_305706	CT	chr12	56915781	56915782	coding_mRNA|ENSG00000076067.7|ENST00000542360.1	6	+
chr12	56915762	56915781	2	10	Human_STR_305706	CT	chr12	56915781	56915782	coding_mRNA|ENSG00000076067.7|ENST00000549945.1	6	+
chr12	56915762	56915781	2	10	Human_STR_305706	CT	chr12	56915781	56915782	coding_mRNA|ENSG00000076067.7|ENST00000550726.1	6	+
chr12	56915762	56915781	2	10	Human_STR_305706	CT	chr12	56915781	56915782	coding_mRNA|ENSG00000076067.7|ENST00000551369.1	6	+
chr12	56915692	56915739	4	12	Human_STR_305705	CCCT	chr12	56915740	56915741	coding_mRNA|ENSG00000076067.7|ENST00000552247.2	6	+
chr12	56915762	56915781	2	10	Human_STR_305706	CT	chr12	56915781	56915782	coding_mRNA|ENSG00000076067.7|ENST00000552916.1	6	+
chr12	56915692	56915739	4	12	Human_STR_305705	CCCT	chr12	56915740	56915741	coding_mRNA|ENSG00000076067.7|FTMT24700011489.1	6	+
chr12	56955458	56955473	1	16	Human_STR_305762	T	chr12	56955474	56955475	coding_mRNA|ENSG00000076067.7|HBMT00000309062.1	6	+
chr12	57018401	57018418	1	18	Human_STR_305818	A	chr12	57018396	57018397	coding_mRNA|ENSG00000076108.7|ENCT00000102682.1	6	-
chr3	47445898	47445915	1	18	Human_STR_936541	T	chr3	47445916	47445917	coding_mRNA|ENSG00000076201.10|HBMT00000972262.1	6	+
chr3	47445898	47445915	1	18	Human_STR_936541	T	chr3	47445916	47445917	coding_mRNA|ENSG00000076201.10|HBMT00000972263.1	6	+
chr3	47445898	47445915	1	18	Human_STR_936541	T	chr3	47445916	47445917	coding_mRNA|ENSG00000076201.10|HBMT00000972264.1	6	+
chr3	47445898	47445915	1	18	Human_STR_936541	T	chr3	47445916	47445917	coding_mRNA|ENSG00000076201.10|HBMT00000972265.1	6	+
chr3	37055669	37055733	4	16.25	Human_STR_930901	GGGT	chr3	37055732	37055733	coding_mRNA|ENSG00000076242.10|FTMT21100031039.1	6	+
chr1	208417645	208417681	3	12.3333	Human_STR_105710	CGG	chr1	208417648	208417649	coding_mRNA|ENSG00000076356.6|ENST00000367033.3	6	-
chr1	208417645	208417681	3	12.3333	Human_STR_105710	CGG	chr1	208417648	208417649	coding_mRNA|ENSG00000076356.6|ENST00000486969.1	6	-
chr1	208417645	208417681	3	12.3333	Human_STR_105710	CGG	chr1	208417648	208417649	coding_mRNA|ENSG00000076356.6|HBMT00000085599.1	6	-
chr1	208417645	208417681	3	12.3333	Human_STR_105710	CGG	chr1	208417648	208417649	coding_mRNA|ENSG00000076356.6|HBMT00000085600.1	6	-
chr1	208417645	208417681	3	12.3333	Human_STR_105710	CGG	chr1	208417648	208417649	coding_mRNA|ENSG00000076356.6|HBMT00000085614.1	6	-
chr8	81034254	81034269	1	16	Human_STR_1427870	A	chr8	81034251	81034252	coding_mRNA|ENSG00000076554.11|FTMT22900020780.1	6	-
chr8	81034254	81034269	1	16	Human_STR_1427870	A	chr8	81034251	81034252	coding_mRNA|ENSG00000076554.11|FTMT22900020781.1	6	-
chr8	81034254	81034269	1	16	Human_STR_1427870	A	chr8	81034251	81034252	coding_mRNA|ENSG00000076554.11|FTMT22900036437.1	6	-
chr10	104934342	104934362	1	21	Human_STR_188061	A	chr10	104934339	104934340	coding_mRNA|ENSG00000076685.14|ENCT00000059515.1	6	-
chr10	104941093	104941106	1	14	Human_STR_188066	A	chr10	104941090	104941091	coding_mRNA|ENSG00000076685.14|ENST00000467380.1	6	-
chr10	104941093	104941106	1	14	Human_STR_188066	A	chr10	104941090	104941091	coding_mRNA|ENSG00000076685.14|FTMT23700006073.1	6	-
chr10	104945407	104945436	1	30	Human_STR_188074	A	chr10	104945404	104945405	coding_mRNA|ENSG00000076685.14|FTMT23700015461.1	6	-
chr10	104941093	104941106	1	14	Human_STR_188066	A	chr10	104941090	104941091	coding_mRNA|ENSG00000076685.14|FTMT23700037340.1	6	-
chr10	104941093	104941106	1	14	Human_STR_188066	A	chr10	104941090	104941091	coding_mRNA|ENSG00000076685.14|HBMT00000173994.1	6	-
chr10	104941093	104941106	1	14	Human_STR_188066	A	chr10	104941090	104941091	coding_mRNA|ENSG00000076685.14|HBMT00000173996.1	6	-
chrX	132458579	132458597	1	19	Human_STR_1593763	A	chrX	132458576	132458577	coding_mRNA|ENSG00000076716.7|ENCT00000481909.1	6	-
chr19	7660764	7660794	3	10.3333	Human_STR_661182	CGG	chr19	7660759	7660760	coding_mRNA|ENSG00000076826.5|ENCT00000201210.1	6	+
chr19	7660764	7660794	3	10.3333	Human_STR_661182	CGG	chr19	7660759	7660760	coding_mRNA|ENSG00000076826.5|ENST00000160298.4	6	+
chr19	7660764	7660794	3	10.3333	Human_STR_661182	CGG	chr19	7660759	7660760	coding_mRNA|ENSG00000076826.5|ENST00000446248.2	6	+
chr19	7660764	7660794	3	10.3333	Human_STR_661182	CGG	chr19	7660759	7660760	coding_mRNA|ENSG00000076826.5|HBMT00000697924.1	6	+
chr19	7660764	7660794	3	10.3333	Human_STR_661182	CGG	chr19	7660759	7660760	coding_mRNA|ENSG00000076826.5|HBMT00000697928.1	6	+
chr19	7660832	7660849	5	3.6	Human_STR_661183	AGCCC	chr19	7660847	7660848	coding_mRNA|ENSG00000076826.5|HBMT00000697932.1	6	+
chr1	21978319	21978333	3	5	Human_STR_14089	CCG	chr1	21978329	21978330	coding_mRNA|ENSG00000076864.15|ENST00000290101.4	6	-
chr1	21978319	21978333	3	5	Human_STR_14089	CCG	chr1	21978329	21978330	coding_mRNA|ENSG00000076864.15|ENST00000359708.4	6	-
chr1	21978319	21978333	3	5	Human_STR_14089	CCG	chr1	21978329	21978330	coding_mRNA|ENSG00000076864.15|ENST00000471600.2	6	-
chr1	21978319	21978333	3	5	Human_STR_14089	CCG	chr1	21978329	21978330	coding_mRNA|ENSG00000076864.15|HBMT00000055406.1	6	-
chr1	21978319	21978333	3	5	Human_STR_14089	CCG	chr1	21978329	21978330	coding_mRNA|ENSG00000076864.15|HBMT00000055410.1	6	-
chr2	234268141	234268155	1	15	Human_STR_827869	T	chr2	234268157	234268158	coding_mRNA|ENSG00000077044.5|FTMT20700090162.1	6	+
chr1	202464227	202464240	1	14	Human_STR_102462	T	chr1	202464242	202464243	coding_mRNA|ENSG00000077157.16|FTMT20300058229.1	6	+
chr2	183584526	183584543	1	18	Human_STR_799498	T	chr2	183584544	183584545	coding_mRNA|ENSG00000077232.12|FTMT20700034095.1	6	+
chr2	183584526	183584543	1	18	Human_STR_799498	T	chr2	183584544	183584545	coding_mRNA|ENSG00000077232.12|FTMT20700065083.1	6	+
chr16	27378765	27378780	1	16	Human_STR_522034	T	chr16	27378781	27378782	coding_mRNA|ENSG00000077238.9|ENCT00000157623.1	6	+
chr16	27344521	27344533	1	13	Human_STR_522010	T	chr16	27344534	27344535	coding_mRNA|ENSG00000077238.9|FTMT26300044128.1	6	+
chr1	78187984	78188008	1	25	Human_STR_49833	A	chr1	78187981	78187982	coding_mRNA|ENSG00000077254.10|FTMT20100022969.1	6	-
chr1	78197795	78197811	1	17	Human_STR_49841	A	chr1	78197792	78197793	coding_mRNA|ENSG00000077254.10|FTMT20100043486.1	6	-
chr1	78187984	78188008	1	25	Human_STR_49833	A	chr1	78187981	78187982	coding_mRNA|ENSG00000077254.10|FTMT20100109283.1	6	-
chrX	110340586	110340602	1	17	Human_STR_1582763	T	chrX	110340603	110340604	coding_mRNA|ENSG00000077264.10|ENST00000518291.1	6	+
chrX	110187656	110187684	3	9.66667	Human_STR_1582696	CCT	chrX	110187685	110187686	coding_mRNA|ENSG00000077264.10|FTMT29100018511.1	6	+
chr19	41260006	41260021	1	16	Human_STR_687824	T	chr19	41260022	41260023	coding_mRNA|ENSG00000077312.4|ENCT00000205631.1	6	+
chr19	41261149	41261186	1	38	Human_STR_687825	T	chr19	41261187	41261188	coding_mRNA|ENSG00000077312.4|ENCT00000205632.1	6	+
chr2	172584624	172584634	1	11	Human_STR_793980	T	chr2	172584635	172584636	coding_mRNA|ENSG00000077380.11|FTMT20700017024.1	6	+
chr2	172584624	172584634	1	11	Human_STR_793980	T	chr2	172584635	172584636	coding_mRNA|ENSG00000077380.11|FTMT20700033996.1	6	+
chr2	172584624	172584634	1	11	Human_STR_793980	T	chr2	172584635	172584636	coding_mRNA|ENSG00000077380.11|FTMT20700066554.1	6	+
chr2	172584624	172584634	1	11	Human_STR_793980	T	chr2	172584635	172584636	coding_mRNA|ENSG00000077380.11|FTMT20700088693.1	6	+
chr2	172584624	172584634	1	11	Human_STR_793980	T	chr2	172584635	172584636	coding_mRNA|ENSG00000077380.11|FTMT20700088694.1	6	+
chr11	95522732	95522750	3	6.33333	Human_STR_253583	CCT	chr11	95522742	95522743	coding_mRNA|ENSG00000077458.8|ENCT00000082230.1	6	-
chr11	95522732	95522750	3	6.33333	Human_STR_253583	CCT	chr11	95522742	95522743	coding_mRNA|ENSG00000077458.8|ENST00000536839.1	6	-
chr11	95522732	95522750	3	6.33333	Human_STR_253583	CCT	chr11	95522742	95522743	coding_mRNA|ENSG00000077458.8|FTMT24100010020.1	6	-
chr11	74348459	74348496	1	38	Human_STR_242752	T	chr11	74348497	74348498	coding_mRNA|ENSG00000077514.4|ENCT00000069353.1	6	+
chr11	74315577	74315587	1	11	Human_STR_242734	T	chr11	74315588	74315589	coding_mRNA|ENSG00000077514.4|ENST00000531615.1	6	+
chr4	129731128	129731159	3	10.6667	Human_STR_1080924	CGG	chr4	129731162	129731163	coding_mRNA|ENSG00000077684.11|FTMT21500002365.1	6	+
chr4	129731128	129731159	3	10.6667	Human_STR_1080924	CGG	chr4	129731132	129731133	coding_mRNA|ENSG00000077684.11|FTMT21500005721.1	6	+
chr4	129731128	129731159	3	10.6667	Human_STR_1080924	CGG	chr4	129731132	129731133	coding_mRNA|ENSG00000077684.11|FTMT21500005722.1	6	+
chr4	129731128	129731159	3	10.6667	Human_STR_1080924	CGG	chr4	129731162	129731163	coding_mRNA|ENSG00000077684.11|FTMT21500009609.1	6	+
chr4	129731128	129731159	3	10.6667	Human_STR_1080924	CGG	chr4	129731162	129731163	coding_mRNA|ENSG00000077684.11|FTMT21500021971.1	6	+
chr4	129731128	129731159	3	10.6667	Human_STR_1080924	CGG	chr4	129731162	129731163	coding_mRNA|ENSG00000077684.11|FTMT21500022800.1	6	+
chr4	129737498	129737517	1	20	Human_STR_1080934	T	chr4	129737518	129737519	coding_mRNA|ENSG00000077684.11|FTMT21500036973.1	6	+
chr4	129731128	129731159	3	10.6667	Human_STR_1080924	CGG	chr4	129731162	129731163	coding_mRNA|ENSG00000077684.11|FTMT21500042695.1	6	+
chr18	44435067	44435094	1	28	Human_STR_636341	A	chr18	44435064	44435065	coding_mRNA|ENSG00000078043.11|FTMT26900006531.1	6	-
chr18	44435067	44435094	1	28	Human_STR_636341	A	chr18	44435064	44435065	coding_mRNA|ENSG00000078043.11|FTMT26900016521.1	6	-
chr10	21462779	21462796	3	6	Human_STR_142429	CGG	chr10	21462792	21462793	coding_mRNA|ENSG00000078114.14|ENST00000464278.1	6	-
chr10	21462779	21462796	3	6	Human_STR_142429	CGG	chr10	21462792	21462793	coding_mRNA|ENSG00000078114.14|FTMT23700007996.1	6	-
chr10	21462779	21462796	3	6	Human_STR_142429	CGG	chr10	21462792	21462793	coding_mRNA|ENSG00000078114.14|FTMT23700008455.1	6	-
chr10	21462779	21462796	3	6	Human_STR_142429	CGG	chr10	21462792	21462793	coding_mRNA|ENSG00000078114.14|FTMT23700046544.1	6	-
chr4	39764557	39764583	1	27	Human_STR_1037084	T	chr4	39764584	39764585	coding_mRNA|ENSG00000078140.9|ENCT00000318488.1	6	+
chr4	39764557	39764583	1	27	Human_STR_1037084	T	chr4	39764584	39764585	coding_mRNA|ENSG00000078140.9|ENCT00000318489.1	6	+
chr4	39764557	39764583	1	27	Human_STR_1037084	T	chr4	39764584	39764585	coding_mRNA|ENSG00000078140.9|HBMT00001060709.1	6	+
chr18	39593078	39593096	1	19	Human_STR_633927	T	chr18	39593097	39593098	coding_mRNA|ENSG00000078142.7|FTMT27100009171.1	6	+
chr4	40093223	40093245	1	23	Human_STR_1037526	T	chr4	40093246	40093247	coding_mRNA|ENSG00000078177.9|FTMT21500036807.1	6	+
chr4	40093223	40093245	1	23	Human_STR_1037526	T	chr4	40093246	40093247	coding_mRNA|ENSG00000078177.9|FTMT21500036808.1	6	+
chr6	158513797	158513817	1	21	Human_STR_1289543	A	chr6	158513808	158513809	coding_mRNA|ENSG00000078269.9|FTMT22300003048.1	6	+
chr6	158494934	158494946	1	13	Human_STR_1289521	T	chr6	158494946	158494947	coding_mRNA|ENSG00000078269.9|FTMT22300004758.1	6	+
chr6	158509067	158509110	1	44	Human_STR_1289536	T	chr6	158509111	158509112	coding_mRNA|ENSG00000078269.9|FTMT22300006520.1	6	+
chr6	158509067	158509110	1	44	Human_STR_1289536	T	chr6	158509111	158509112	coding_mRNA|ENSG00000078269.9|FTMT22300029988.1	6	+
chr14	102228015	102228052	3	12.6667	Human_STR_449391	CCG	chr14	102228045	102228046	coding_mRNA|ENSG00000078304.15|ENCT00000129982.1	6	+
chr14	102352618	102352634	1	17	Human_STR_449486	A	chr14	102352625	102352626	coding_mRNA|ENSG00000078304.15|ENCT00000130009.1	6	+
chr14	102352618	102352634	1	17	Human_STR_449486	A	chr14	102352625	102352626	coding_mRNA|ENSG00000078304.15|ENCT00000130010.1	6	+
chr14	102276206	102276216	1	11	Human_STR_449439	T	chr14	102276217	102276218	coding_mRNA|ENSG00000078304.15|ENST00000334743.5	6	+
chr14	102228119	102228219	3	33.6667	Human_STR_449392	CGG	chr14	102228131	102228132	coding_mRNA|ENSG00000078304.15|ENST00000422945.2	6	+
chr14	102276206	102276216	1	11	Human_STR_449439	T	chr14	102276217	102276218	coding_mRNA|ENSG00000078304.15|ENST00000445439.3	6	+
chr14	102276206	102276216	1	11	Human_STR_449439	T	chr14	102276202	102276203	coding_mRNA|ENSG00000078304.15|ENST00000553730.1	6	+
chr14	102276206	102276216	1	11	Human_STR_449439	T	chr14	102276217	102276218	coding_mRNA|ENSG00000078304.15|ENST00000557095.1	6	+
chr14	102276206	102276216	1	11	Human_STR_449439	T	chr14	102276217	102276218	coding_mRNA|ENSG00000078304.15|ENST00000557714.1	6	+
chr14	102228015	102228052	3	12.6667	Human_STR_449391	CCG	chr14	102228045	102228046	coding_mRNA|ENSG00000078304.15|FTMT25500000863.1	6	+
chr14	102352618	102352634	1	17	Human_STR_449486	A	chr14	102352625	102352626	coding_mRNA|ENSG00000078304.15|FTMT25500013921.1	6	+
chr14	102276206	102276216	1	11	Human_STR_449439	T	chr14	102276202	102276203	coding_mRNA|ENSG00000078304.15|FTMT25500014437.1	6	+
chr14	102375019	102375031	1	13	Human_STR_449505	T	chr14	102375032	102375033	coding_mRNA|ENSG00000078304.15|HBMT00000437655.1	6	+
chr14	102228015	102228052	3	12.6667	Human_STR_449391	CCG	chr14	102228045	102228046	coding_mRNA|ENSG00000078304.15|MICT00000110606.1	6	+
chr16	7104215	7104260	1	46	Human_STR_505966	G/T	chr16	7104261	7104262	coding_mRNA|ENSG00000078328.15|ENCT00000155755.1	6	+
chr16	6069075	6069108	2	17	Human_STR_505166	AC	chr16	6069081	6069082	coding_mRNA|ENSG00000078328.15|ENST00000547605.1	6	+
chr16	6069075	6069108	2	17	Human_STR_505166	AC	chr16	6069081	6069082	coding_mRNA|ENSG00000078328.15|ENST00000550418.1	6	+
chr16	6069075	6069108	2	17	Human_STR_505166	AC	chr16	6069081	6069082	coding_mRNA|ENSG00000078328.15|ENST00000553186.1	6	+
chr16	7354195	7354248	2	27	Human_STR_506176	AG	chr16	7354236	7354237	coding_mRNA|ENSG00000078328.15|FTMT26300034959.1	6	+
chr16	7128865	7128890	1	26	Human_STR_505985	T	chr16	7128891	7128892	coding_mRNA|ENSG00000078328.15|HBMT00000533933.1	6	+
chr16	7378629	7378646	1	18	Human_STR_506201	T	chr16	7378647	7378648	coding_mRNA|ENSG00000078328.15|HBMT00000534246.1	6	+
chr16	7378629	7378646	1	18	Human_STR_506201	T	chr16	7378647	7378648	coding_mRNA|ENSG00000078328.15|HBMT00000534257.1	6	+
chr16	7378629	7378646	1	18	Human_STR_506201	T	chr16	7378647	7378648	coding_mRNA|ENSG00000078328.15|HBMT00000534262.1	6	+
chr16	7378629	7378646	1	18	Human_STR_506201	T	chr16	7378647	7378648	coding_mRNA|ENSG00000078328.15|HBMT00000534266.1	6	+
chr16	7378629	7378646	1	18	Human_STR_506201	T	chr16	7378647	7378648	coding_mRNA|ENSG00000078328.15|HBMT00000534268.1	6	+
chr1	1749745	1749768	1	24	Human_STR_873	A	chr1	1749742	1749743	coding_mRNA|ENSG00000078369.13|ENST00000471354.1	6	-
chr1	1784126	1784139	1	14	Human_STR_916	A	chr1	1784121	1784122	coding_mRNA|ENSG00000078369.13|FTMT20100015994.1	6	-
chr1	1813866	1813889	1	24	Human_STR_944	A	chr1	1813863	1813864	coding_mRNA|ENSG00000078369.13|FTMT20100020396.1	6	-
chr1	1784126	1784139	1	14	Human_STR_916	A	chr1	1784121	1784122	coding_mRNA|ENSG00000078369.13|FTMT20100066040.1	6	-
chr7	27209213	27209250	3	12.6667	Human_STR_1311008	CCG	chr7	27209231	27209232	coding_mRNA|ENSG00000078399.11|HBMT00001334579.1	6	-
chr6	12287882	12288006	2	62.5	Human_STR_1212292	CT/AC/CG	chr6	12288010	12288011	coding_mRNA|ENSG00000078401.6|FTMT22300043364.1	6	+
chr6	12287882	12288006	2	62.5	Human_STR_1212292	CT/AC/CG	chr6	12288010	12288011	coding_mRNA|ENSG00000078401.6|FTMT22400001083.1	6	+
chr6	12287882	12288006	2	62.5	Human_STR_1212292	CT/AC/CG	chr6	12288010	12288011	coding_mRNA|ENSG00000078401.6|MICT00000297558.1	6	+
chr10	22017796	22017813	1	18	Human_STR_143007	T	chr10	22017814	22017815	coding_mRNA|ENSG00000078403.12|FTMT23900000070.1	6	+
chr10	21959174	21959192	5	3.8	Human_STR_142962	CTTTT	chr10	21959196	21959197	coding_mRNA|ENSG00000078403.12|FTMT23900002485.1	6	+
chr10	21962248	21962269	1	22	Human_STR_142965	T	chr10	21962270	21962271	coding_mRNA|ENSG00000078403.12|FTMT23900003428.1	6	+
chr10	21959174	21959192	5	3.8	Human_STR_142962	CTTTT	chr10	21959196	21959197	coding_mRNA|ENSG00000078403.12|FTMT23900005281.1	6	+
chr10	21884240	21884255	4	4	Human_STR_142885	ATTT	chr10	21884259	21884260	coding_mRNA|ENSG00000078403.12|FTMT23900006588.1	6	+
chr10	22015611	22015635	1	25	Human_STR_143006	T	chr10	22015638	22015639	coding_mRNA|ENSG00000078403.12|FTMT23900022938.1	6	+
chr10	21959174	21959192	5	3.8	Human_STR_142962	CTTTT	chr10	21959196	21959197	coding_mRNA|ENSG00000078403.12|FTMT23900027682.1	6	+
chr10	21962248	21962269	1	22	Human_STR_142965	T	chr10	21962270	21962271	coding_mRNA|ENSG00000078403.12|FTMT23900029236.1	6	+
chr10	21884240	21884255	4	4	Human_STR_142885	ATTT	chr10	21884259	21884260	coding_mRNA|ENSG00000078403.12|FTMT23900037055.1	6	+
chr10	21900292	21900304	1	13	Human_STR_142910	T	chr10	21900306	21900307	coding_mRNA|ENSG00000078403.12|FTMT23900038838.1	6	+
chr7	31092055	31092070	3	5.33333	Human_STR_1313063	CGG	chr7	31092073	31092074	coding_mRNA|ENSG00000078549.10|ENST00000304166.4	6	+
chr7	31146305	31146327	3	7.66667	Human_STR_1313077	CCT	chr7	31146308	31146309	coding_mRNA|ENSG00000078549.10|FTMT22800002020.1	6	+
chr1	52337188	52337217	1	30	Human_STR_36076	A	chr1	52337185	52337186	coding_mRNA|ENSG00000078618.15|ENCT00000025817.1	6	-
chr8	17799030	17799050	1	21	Human_STR_1394709	T	chr8	17799053	17799054	coding_mRNA|ENSG00000078674.13|ENCT00000422570.1	6	+
chr8	17882643	17882661	1	19	Human_STR_1394753	T	chr8	17882663	17882664	coding_mRNA|ENSG00000078674.13|FTMT23100007693.1	6	+
chr8	17799030	17799050	1	21	Human_STR_1394709	T	chr8	17799053	17799054	coding_mRNA|ENSG00000078674.13|FTMT23100014867.1	6	+
chr8	17848556	17848568	1	13	Human_STR_1394738	T	chr8	17848571	17848572	coding_mRNA|ENSG00000078674.13|FTMT23100018984.1	6	+
chr8	17799030	17799050	1	21	Human_STR_1394709	T	chr8	17799053	17799054	coding_mRNA|ENSG00000078674.13|FTMT23100024578.1	6	+
chr8	17799030	17799050	1	21	Human_STR_1394709	T	chr8	17799053	17799054	coding_mRNA|ENSG00000078674.13|FTMT23100024936.1	6	+
chr8	17799030	17799050	1	21	Human_STR_1394709	T	chr8	17799053	17799054	coding_mRNA|ENSG00000078674.13|FTMT23100024937.1	6	+
chr8	17848556	17848568	1	13	Human_STR_1394738	T	chr8	17848571	17848572	coding_mRNA|ENSG00000078674.13|FTMT23100036682.1	6	+
chr17	76087408	76087422	1	15	Human_STR_610796	A	chr17	76087415	76087416	coding_mRNA|ENSG00000078687.12|ENST00000592251.1	6	+
chr17	76087408	76087422	1	15	Human_STR_610796	A	chr17	76087415	76087416	coding_mRNA|ENSG00000078687.12|FTMT26700003371.1	6	+
chr17	76087408	76087422	1	15	Human_STR_610796	A	chr17	76087415	76087416	coding_mRNA|ENSG00000078687.12|FTMT26700003372.1	6	+
chr17	75998166	75998180	1	15	Human_STR_610742	T	chr17	75998181	75998182	coding_mRNA|ENSG00000078687.12|FTMT26700003768.1	6	+
chr17	75998166	75998180	1	15	Human_STR_610742	T	chr17	75998181	75998182	coding_mRNA|ENSG00000078687.12|FTMT26700013736.1	6	+
chr17	75998166	75998180	1	15	Human_STR_610742	T	chr17	75998181	75998182	coding_mRNA|ENSG00000078687.12|FTMT26700018651.1	6	+
chr17	76119846	76119919	4	18.5	Human_STR_610818	GGGT	chr17	76119920	76119921	coding_mRNA|ENSG00000078687.12|FTMT26800004956.1	6	+
chr20	32137668	32137687	1	20	Human_STR_848590	T	chr20	32137689	32137690	coding_mRNA|ENSG00000078699.17|ENCT00000260654.1	6	+
chr20	32137668	32137687	1	20	Human_STR_848590	T	chr20	32137689	32137690	coding_mRNA|ENSG00000078699.17|ENCT00000260655.1	6	+
chr20	32137668	32137687	1	20	Human_STR_848590	T	chr20	32137689	32137690	coding_mRNA|ENSG00000078699.17|ENCT00000260656.1	6	+
chr20	32144811	32144838	1	28	Human_STR_848597	T	chr20	32144839	32144840	coding_mRNA|ENSG00000078699.17|ENCT00000260660.1	6	+
chr20	32181198	32181219	1	22	Human_STR_848635	T	chr20	32181220	32181221	coding_mRNA|ENSG00000078699.17|ENCT00000260669.1	6	+
chr20	32187989	32188017	1	29	Human_STR_848640	T	chr20	32188018	32188019	coding_mRNA|ENSG00000078699.17|ENST00000359606.3	6	+
chr20	32184726	32184755	1	30	Human_STR_848637	T	chr20	32184756	32184757	coding_mRNA|ENSG00000078699.17|FTMT27900009653.1	6	+
chr20	32205980	32205994	1	15	Human_STR_848653	T	chr20	32205995	32205996	coding_mRNA|ENSG00000078699.17|FTMT27900013229.1	6	+
chr8	93107844	93107857	2	7	Human_STR_1433706	AG	chr8	93107860	93107861	coding_mRNA|ENSG00000079102.12|ENST00000517919.1	6	-
chr8	93107844	93107857	2	7	Human_STR_1433706	AG	chr8	93107860	93107861	coding_mRNA|ENSG00000079102.12|ENST00000519847.1	6	-
chr2	179233532	179233543	1	12	Human_STR_797659	T	chr2	179233544	179233545	coding_mRNA|ENSG00000079156.12|ENCT00000232578.1	6	+
chr2	216972361	216972373	2	6.5	Human_STR_817439	CT	chr2	216972363	216972364	coding_mRNA|ENSG00000079246.11|ENCT00000235618.1	6	+
chr2	216972361	216972373	2	6.5	Human_STR_817439	CT	chr2	216972363	216972364	coding_mRNA|ENSG00000079246.11|ENCT00000235619.1	6	+
chr2	216972176	216972187	2	6	Human_STR_817438	AC	chr2	216972176	216972177	coding_mRNA|ENSG00000079246.11|ENST00000392133.3	6	+
chr2	217068572	217068588	1	17	Human_STR_817493	T	chr2	217068589	217068590	coding_mRNA|ENSG00000079246.11|ENST00000485763.1	6	+
chr2	217068572	217068588	1	17	Human_STR_817493	T	chr2	217068589	217068590	coding_mRNA|ENSG00000079246.11|FTMT20700016311.1	6	+
chr2	218843625	218843659	4	8.75	Human_STR_818393	AAGG	chr2	218843628	218843629	coding_mRNA|ENSG00000079308.12|ENST00000413280.1	6	-
chr2	218843625	218843659	4	8.75	Human_STR_818393	AAGG	chr2	218843628	218843629	coding_mRNA|ENSG00000079308.12|FTMT20500032547.1	6	-
chr10	71926583	71926600	1	18	Human_STR_167913	A	chr10	71926580	71926581	coding_mRNA|ENSG00000079332.10|FTMT23700033066.1	6	-
chr19	42788710	42788730	1	21	Human_STR_689034	G	chr19	42788729	42788730	coding_mRNA|ENSG00000079432.3|ENCT00000205872.1	6	+
chr19	42792902	42792912	1	11	Human_STR_689035	T	chr19	42792913	42792914	coding_mRNA|ENSG00000079432.3|FTMT27500014242.1	6	+
chr19	42788710	42788730	1	21	Human_STR_689034	G	chr19	42788729	42788730	coding_mRNA|ENSG00000079432.3|HBMT00000711781.1	6	+
chr8	11700446	11700468	1	23	Human_STR_1391359	T	chr8	11700469	11700470	coding_mRNA|ENSG00000079459.8|FTMT23200000755.1	6	+
chrX	67653531	67653546	4	4	Human_STR_1562495	CCGG	chrX	67653547	67653548	coding_mRNA|ENSG00000079482.11|FTMT28900030368.1	6	-
chr1	64051899	64051913	1	15	Human_STR_42945	T	chr1	64051914	64051915	coding_mRNA|ENSG00000079739.11|HBMT00000017893.1	6	+
chr1	64051899	64051913	1	15	Human_STR_42945	T	chr1	64051914	64051915	coding_mRNA|ENSG00000079739.11|MICT00000012444.1	6	+
chr2	15702232	15702270	1	39	Human_STR_711092	T	chr2	15702271	15702272	coding_mRNA|ENSG00000079785.10|ENCT00000220444.1	6	+
chr6	131211617	131211631	1	15	Human_STR_1274222	A	chr6	131211614	131211615	coding_mRNA|ENSG00000079819.12|FTMT22100035721.1	6	-
chr6	72953672	72953684	1	13	Human_STR_1245332	T	chr6	72953685	72953686	coding_mRNA|ENSG00000079841.14|FTMT22300056911.1	6	+
chr6	72953672	72953684	1	13	Human_STR_1245332	T	chr6	72953685	72953686	coding_mRNA|ENSG00000079841.14|FTMT22300056912.1	6	+
chr6	72953672	72953684	1	13	Human_STR_1245332	T	chr6	72953685	72953686	coding_mRNA|ENSG00000079841.14|FTMT22300056913.1	6	+
chr6	72953672	72953684	1	13	Human_STR_1245332	T	chr6	72953685	72953686	coding_mRNA|ENSG00000079841.14|FTMT22300056916.1	6	+
chr6	72953672	72953684	1	13	Human_STR_1245332	T	chr6	72953685	72953686	coding_mRNA|ENSG00000079841.14|FTMT22300056918.1	6	+
chr3	97200512	97200549	5	7.6	Human_STR_962300	CCCCG	chr3	97200552	97200553	coding_mRNA|ENSG00000080224.13|HBMT00000978564.1	6	+
chr9	3421020	3421036	1	17	Human_STR_1463321	A	chr9	3421017	3421018	coding_mRNA|ENSG00000080298.11|ENCT00000452576.1	6	-
chr9	3421020	3421036	1	17	Human_STR_1463321	A	chr9	3421017	3421018	coding_mRNA|ENSG00000080298.11|FTMT23300008377.1	6	-
chr9	3421020	3421036	1	17	Human_STR_1463321	A	chr9	3421017	3421018	coding_mRNA|ENSG00000080298.11|FTMT23300027217.1	6	-
chr9	3421020	3421036	1	17	Human_STR_1463321	A	chr9	3421017	3421018	coding_mRNA|ENSG00000080298.11|FTMT23300036203.1	6	-
chr9	3421020	3421036	1	17	Human_STR_1463321	A	chr9	3421017	3421018	coding_mRNA|ENSG00000080298.11|FTMT23300045992.1	6	-
chr9	3524557	3524569	1	13	Human_STR_1463374	A	chr9	3524554	3524555	coding_mRNA|ENSG00000080298.11|HBMT00001478405.1	6	-
chr2	152357108	152357127	1	20	Human_STR_783668	T	chr2	152357128	152357129	coding_mRNA|ENSG00000080345.13|ENCT00000230814.1	6	+
chr12	72156882	72156909	2	14	Human_STR_314193	AC	chr12	72156897	72156898	coding_mRNA|ENSG00000080371.4|FTMT24700005752.1	6	+
chr12	72163724	72163737	1	14	Human_STR_314197	T	chr12	72163738	72163739	coding_mRNA|ENSG00000080371.4|FTMT24700043574.1	6	+
chr4	72101952	72101967	1	16	Human_STR_1052463	T	chr4	72101968	72101969	coding_mRNA|ENSG00000080493.9|FTMT21500016778.1	6	+
chr9	2039755	2039837	3	27.6667	Human_STR_1462699	AGC	chr9	2039841	2039842	coding_mRNA|ENSG00000080503.15|FTMT23500046534.1	6	+
chrX	107068909	107068956	2	24	Human_STR_1581377	AC	chrX	107068936	107068937	coding_mRNA|ENSG00000080561.9|ENCT00000470531.1	6	+
chrX	107068909	107068956	2	24	Human_STR_1581377	AC	chrX	107068936	107068937	coding_mRNA|ENSG00000080561.9|ENCT00000470532.1	6	+
chrX	107068909	107068956	2	24	Human_STR_1581377	AC	chrX	107068936	107068937	coding_mRNA|ENSG00000080561.9|FTMT29100028608.1	6	+
chrX	107068909	107068956	2	24	Human_STR_1581377	AC	chrX	107068921	107068922	coding_mRNA|ENSG00000080561.9|HBMT00001538607.1	6	+
chr19	10117130	10117140	1	11	Human_STR_663662	T	chr19	10117127	10117128	coding_mRNA|ENSG00000080573.6|FTMT27300017562.1	6	-
chr16	30709506	30709530	3	8.33333	Human_STR_525309	GGT	chr16	30709516	30709517	coding_mRNA|ENSG00000080603.12|ENCT00000158158.1	6	+
chr16	30709506	30709530	3	8.33333	Human_STR_525309	GGT	chr16	30709516	30709517	coding_mRNA|ENSG00000080603.12|ENST00000411466.2	6	+
chr16	30730836	30730846	1	11	Human_STR_525327	T	chr16	30730847	30730848	coding_mRNA|ENSG00000080603.12|FTMT26300017314.1	6	+
chr16	30747237	30747250	1	14	Human_STR_525335	T	chr16	30747251	30747252	coding_mRNA|ENSG00000080603.12|FTMT26300023495.1	6	+
chr16	30709506	30709530	3	8.33333	Human_STR_525309	GGT	chr16	30709516	30709517	coding_mRNA|ENSG00000080603.12|FTMT26300044412.1	6	+
chr16	30709506	30709530	3	8.33333	Human_STR_525309	GGT	chr16	30709516	30709517	coding_mRNA|ENSG00000080603.12|FTMT26300044419.1	6	+
chr16	30709506	30709530	3	8.33333	Human_STR_525309	GGT	chr16	30709516	30709517	coding_mRNA|ENSG00000080603.12|HBMT00000541411.1	6	+
chr16	30710040	30710063	4	6	Human_STR_525310	AGCG	chr16	30710043	30710044	coding_mRNA|ENSG00000080603.12|MICT00000130411.1	6	+
chr16	30710040	30710063	4	6	Human_STR_525310	AGCG	chr16	30710043	30710044	coding_mRNA|ENSG00000080603.12|MICT00000130413.1	6	+
chr16	30710040	30710063	4	6	Human_STR_525310	AGCG	chr16	30710043	30710044	coding_mRNA|ENSG00000080603.12|MICT00000130414.1	6	+
chr9	2709562	2709579	1	18	Human_STR_1462983	A	chr9	2709559	2709560	coding_mRNA|ENSG00000080608.9|ENCT00000452451.1	6	-
chr15	78913354	78913385	4	8	Human_STR_487525	CGGG	chr15	78913358	78913359	coding_mRNA|ENSG00000080644.11|ENCT00000151372.1	6	-
chr14	73692879	73692894	1	16	Human_STR_432650	T	chr14	73692895	73692896	coding_mRNA|ENSG00000080815.14|ENCT00000127630.1	6	+
chr14	73634537	73634554	1	18	Human_STR_432594	T	chr14	73634555	73634556	coding_mRNA|ENSG00000080815.14|ENST00000406768.1	6	+
chr14	73616030	73616042	1	13	Human_STR_432567	T	chr14	73616043	73616044	coding_mRNA|ENSG00000080815.14|FTMT25500013612.1	6	+
chr14	73692879	73692894	1	16	Human_STR_432650	T	chr14	73692895	73692896	coding_mRNA|ENSG00000080815.14|FTMT25600003048.1	6	+
chr20	35695536	35695551	1	16	Human_STR_851813	A	chr20	35695533	35695534	coding_mRNA|ENSG00000080839.7|FTMT27700022139.1	6	-
chr11	133783221	133783231	1	11	Human_STR_273668	A	chr11	133783218	133783219	coding_mRNA|ENSG00000080854.10|FTMT24100014448.1	6	-
chr11	133789014	133789029	1	16	Human_STR_273670	G	chr11	133789012	133789013	coding_mRNA|ENSG00000080854.10|FTMT24100028908.1	6	-
chr11	133789014	133789029	1	16	Human_STR_273670	G	chr11	133789012	133789013	coding_mRNA|ENSG00000080854.10|FTMT24100046575.1	6	-
chr18	2588412	2588424	1	13	Human_STR_615483	T	chr18	2588425	2588426	coding_mRNA|ENSG00000080986.8|FTMT27100000366.1	6	+
chr6	108389033	108389055	1	23	Human_STR_1262863	A	chr6	108389030	108389031	coding_mRNA|ENSG00000081087.10|ENCT00000389517.1	6	-
chr6	108562348	108562373	1	26	Human_STR_1263005	A	chr6	108562345	108562346	coding_mRNA|ENSG00000081087.10|ENCT00000389532.1	6	-
chr18	63491272	63491283	1	12	Human_STR_646455	T	chr18	63491284	63491285	coding_mRNA|ENSG00000081138.9|ENCT00000193868.1	6	+
chr3	100937842	100937860	1	19	Human_STR_963970	A	chr3	100937839	100937840	coding_mRNA|ENSG00000081148.11|ENCT00000306084.1	6	-
chr3	101294323	101294335	1	13	Human_STR_964163	T	chr3	101294337	101294338	coding_mRNA|ENSG00000081154.7|ENCT00000291733.1	6	+
chr3	101294323	101294335	1	13	Human_STR_964163	T	chr3	101294337	101294338	coding_mRNA|ENSG00000081154.7|ENCT00000291734.1	6	+
chr3	101294323	101294335	1	13	Human_STR_964163	T	chr3	101294337	101294338	coding_mRNA|ENSG00000081154.7|ENCT00000291735.1	6	+
chr3	101295254	101295289	1	36	Human_STR_964166	T	chr3	101295290	101295291	coding_mRNA|ENSG00000081154.7|ENCT00000291736.1	6	+
chr3	101297974	101297984	1	11	Human_STR_964167	T	chr3	101297985	101297986	coding_mRNA|ENSG00000081154.7|HBMT00000979210.1	6	+
chr5	88132820	88132841	1	22	Human_STR_1156157	A	chr5	88132817	88132818	coding_mRNA|ENSG00000081189.9|ENCT00000359703.1	6	-
chr5	88175190	88175213	2	12	Human_STR_1156184	AT	chr5	88175199	88175200	coding_mRNA|ENSG00000081189.9|ENCT00000359705.1	6	-
chr1	198665335	198665346	2	6	Human_STR_99914	AT	chr1	198665330	198665331	coding_mRNA|ENSG00000081237.14|ENCT00000016011.1	6	+
chr1	198665335	198665346	2	6	Human_STR_99914	AT	chr1	198665330	198665331	coding_mRNA|ENSG00000081237.14|FTMT20300034673.1	6	+
chr1	198665335	198665346	2	6	Human_STR_99914	AT	chr1	198665330	198665331	coding_mRNA|ENSG00000081237.14|FTMT20300034675.1	6	+
chr12	125611126	125611142	1	17	Human_STR_348327	T	chr12	125611143	125611144	coding_mRNA|ENSG00000081760.12|ENST00000536118.1	6	+
chr7	122056351	122056363	1	13	Human_STR_1364423	A	chr7	122056347	122056348	coding_mRNA|ENSG00000081803.11|FTMT22500044607.1	6	-
chr1	54395674	54395691	1	18	Human_STR_37651	A	chr1	54395671	54395672	coding_mRNA|ENSG00000081870.7|HBMT00000064276.1	6	-
chr18	60533462	60533495	1	34	Human_STR_644853	T	chr18	60533496	60533497	coding_mRNA|ENSG00000081913.9|ENCT00000193633.1	6	+
chr7	150945669	150945688	2	10	Human_STR_1380889	CT	chr7	150945672	150945673	coding_mRNA|ENSG00000082014.12|MICT00000336011.1	6	-
chr11	100935063	100935102	1	40	Human_STR_256065	A	chr11	100935060	100935061	coding_mRNA|ENSG00000082175.10|ENCT00000082449.1	6	-
chr11	100935063	100935102	1	40	Human_STR_256065	A	chr11	100935060	100935061	coding_mRNA|ENSG00000082175.10|ENST00000533207.1	6	-
chr2	135676052	135676092	5	8.2	Human_STR_775126	CCCCT	chr2	135676086	135676087	coding_mRNA|ENSG00000082258.8|ENCT00000229952.1	6	+
chr2	135676052	135676092	5	8.2	Human_STR_775126	CCCCT	chr2	135676086	135676087	coding_mRNA|ENSG00000082258.8|ENCT00000229956.1	6	+
chr2	135703217	135703234	5	3.6	Human_STR_775141	GTTTT	chr2	135703236	135703237	coding_mRNA|ENSG00000082258.8|FTMT20700020922.1	6	+
chr2	165580180	165580191	1	12	Human_STR_790152	A	chr2	165580177	165580178	coding_mRNA|ENSG00000082438.11|ENCT00000249578.1	6	-
chrX	69672316	69672338	6	3.83333	Human_STR_1563510	AGCGGC	chrX	69672339	69672340	coding_mRNA|ENSG00000082458.7|FTMT29100005070.1	6	+
chrX	69672316	69672338	6	3.83333	Human_STR_1563510	AGCGGC	chrX	69672339	69672340	coding_mRNA|ENSG00000082458.7|FTMT29100005071.1	6	+
chrX	69672316	69672338	6	3.83333	Human_STR_1563510	AGCGGC	chrX	69672339	69672340	coding_mRNA|ENSG00000082458.7|FTMT29100010657.1	6	+
chrX	69672316	69672338	6	3.83333	Human_STR_1563510	AGCGGC	chrX	69672339	69672340	coding_mRNA|ENSG00000082458.7|FTMT29100013296.1	6	+
chrX	69674967	69675011	3	15	Human_STR_1563511	CCT	chrX	69674992	69674993	coding_mRNA|ENSG00000082458.7|FTMT29100018780.1	6	+
chrX	69674967	69675011	3	15	Human_STR_1563511	CCT	chrX	69674992	69674993	coding_mRNA|ENSG00000082458.7|FTMT29100031238.1	6	+
chrX	69674967	69675011	3	15	Human_STR_1563511	CCT	chrX	69674992	69674993	coding_mRNA|ENSG00000082458.7|FTMT29100031241.1	6	+
chrX	69674967	69675011	3	15	Human_STR_1563511	CCT	chrX	69674992	69674993	coding_mRNA|ENSG00000082458.7|MICT00000376014.1	6	+
chrX	69674967	69675011	3	15	Human_STR_1563511	CCT	chrX	69674992	69674993	coding_mRNA|ENSG00000082458.7|MICT00000376015.1	6	+
chr1	215119221	215119244	1	24	Human_STR_109504	T	chr1	215119245	215119246	coding_mRNA|ENSG00000082482.9|ENCT00000017564.1	6	+
chr1	215256538	215256552	1	15	Human_STR_109576	C	chr1	215256551	215256552	coding_mRNA|ENSG00000082482.9|FTMT20300011788.1	6	+
chr1	215256538	215256552	1	15	Human_STR_109576	C	chr1	215256551	215256552	coding_mRNA|ENSG00000082482.9|FTMT20300064928.1	6	+
chr1	215119221	215119244	1	24	Human_STR_109504	T	chr1	215119245	215119246	coding_mRNA|ENSG00000082482.9|FTMT20300072169.1	6	+
chr1	210411267	210411285	1	19	Human_STR_106698	T	chr1	210411286	210411287	coding_mRNA|ENSG00000082497.7|ENST00000482421.1	6	+
chr1	210411267	210411285	1	19	Human_STR_106698	T	chr1	210411286	210411287	coding_mRNA|ENSG00000082497.7|ENST00000483884.1	6	+
chr1	210405996	210406010	4	3.75	Human_STR_106695	AGGG	chr1	210405994	210405995	coding_mRNA|ENSG00000082497.7|HBMT00000043302.1	6	+
chr1	210405996	210406010	4	3.75	Human_STR_106695	AGGG	chr1	210405994	210405995	coding_mRNA|ENSG00000082497.7|HBMT00000043304.1	6	+
chr1	211500152	211500170	3	6.33333	Human_STR_107270	CCG	chr1	211500174	211500175	coding_mRNA|ENSG00000082512.10|ENST00000261464.5	6	+
chr1	211500152	211500170	3	6.33333	Human_STR_107270	CCG	chr1	211500174	211500175	coding_mRNA|ENSG00000082512.10|ENST00000427925.2	6	+
chr1	211500152	211500170	3	6.33333	Human_STR_107270	CCG	chr1	211500174	211500175	coding_mRNA|ENSG00000082512.10|ENST00000494355.1	6	+
chr1	211500152	211500170	3	6.33333	Human_STR_107270	CCG	chr1	211500174	211500175	coding_mRNA|ENSG00000082512.10|FTMT20300013463.1	6	+
chr1	211500152	211500170	3	6.33333	Human_STR_107270	CCG	chr1	211500174	211500175	coding_mRNA|ENSG00000082512.10|FTMT20300082955.1	6	+
chr8	54164210	54164229	5	4	Human_STR_1414003	CGGGG	chr8	54164210	54164211	coding_mRNA|ENSG00000082556.6|ENST00000265572.3	6	-
chr8	54164210	54164229	5	4	Human_STR_1414003	CGGGG	chr8	54164210	54164211	coding_mRNA|ENSG00000082556.6|MICT00000343876.1	6	-
chr3	119622926	119622943	6	3	Human_STR_973169	AAAAAT	chr3	119622924	119622925	coding_mRNA|ENSG00000082701.10|ENCT00000307728.1	6	-
chr3	119665839	119665851	1	13	Human_STR_973203	A	chr3	119665836	119665837	coding_mRNA|ENSG00000082701.10|ENCT00000307758.1	6	-
chr3	119719669	119719685	1	17	Human_STR_973247	A	chr3	119719666	119719667	coding_mRNA|ENSG00000082701.10|ENCT00000307789.1	6	-
chr3	119804656	119804667	1	12	Human_STR_973299	A	chr3	119804652	119804653	coding_mRNA|ENSG00000082701.10|ENCT00000307833.1	6	-
chr3	119812745	119812768	4	6	Human_STR_973306	AGGG	chr3	119812748	119812749	coding_mRNA|ENSG00000082701.10|FTMT20900023743.1	6	-
chr3	124618701	124618730	1	30	Human_STR_975849	A	chr3	124618698	124618699	coding_mRNA|ENSG00000082781.7|ENCT00000308297.1	6	-
chr3	124618701	124618730	1	30	Human_STR_975849	A	chr3	124618698	124618699	coding_mRNA|ENSG00000082781.7|HBMT00001009856.1	6	-
chr12	1100411	1100445	3	11.6667	Human_STR_274917	CGG	chr12	1100428	1100429	coding_mRNA|ENSG00000082805.15|ENST00000440394.3	6	+
chr12	1100411	1100445	3	11.6667	Human_STR_274917	CGG	chr12	1100428	1100429	coding_mRNA|ENSG00000082805.15|ENST00000545948.1	6	+
chr12	1100411	1100445	3	11.6667	Human_STR_274917	CGG	chr12	1100428	1100429	coding_mRNA|ENSG00000082805.15|ENST00000592048.1	6	+
chr12	1553693	1553717	5	5	Human_STR_275331	ATTTT	chr12	1553721	1553722	coding_mRNA|ENSG00000082805.15|FTMT24700032176.1	6	+
chr12	1100411	1100445	3	11.6667	Human_STR_274917	CGG	chr12	1100428	1100429	coding_mRNA|ENSG00000082805.15|FTMT24700054305.1	6	+
chr12	1613273	1613288	1	16	Human_STR_275373	T	chr12	1613289	1613290	coding_mRNA|ENSG00000082805.15|FTMT24800000034.1	6	+
chr12	1100411	1100445	3	11.6667	Human_STR_274917	CGG	chr12	1100428	1100429	coding_mRNA|ENSG00000082805.15|HBMT00000295661.1	6	+
chr12	1100411	1100445	3	11.6667	Human_STR_274917	CGG	chr12	1100428	1100429	coding_mRNA|ENSG00000082805.15|MICT00000071379.1	6	+
chr12	1100411	1100445	3	11.6667	Human_STR_274917	CGG	chr12	1100428	1100429	coding_mRNA|ENSG00000082805.15|MICT00000071384.1	6	+
chr2	61726051	61726061	1	11	Human_STR_737445	A	chr2	61726048	61726049	coding_mRNA|ENSG00000082898.12|ENST00000475744.1	6	-
chr2	61765177	61765189	1	13	Human_STR_737495	C	chr2	61765173	61765174	coding_mRNA|ENSG00000082898.12|HBMT00000805698.1	6	-
chr2	61765177	61765189	1	13	Human_STR_737495	C	chr2	61765173	61765174	coding_mRNA|ENSG00000082898.12|HBMT00000805699.1	6	-
chr6	90347395	90347405	1	11	Human_STR_1253819	A	chr6	90347392	90347393	coding_mRNA|ENSG00000083099.6|ENCT00000388348.1	6	-
chr8	41847570	41847580	1	11	Human_STR_1409414	A	chr8	41847567	41847568	coding_mRNA|ENSG00000083168.5|ENCT00000434751.1	6	-
chr8	41847570	41847580	1	11	Human_STR_1409414	A	chr8	41847567	41847568	coding_mRNA|ENSG00000083168.5|ENCT00000434752.1	6	-
chr8	41834752	41834770	3	6.33333	Human_STR_1409407	ATG	chr8	41834763	41834764	coding_mRNA|ENSG00000083168.5|ENST00000470574.1	6	-
chr9	88909190	88909210	1	21	Human_STR_1494805	A	chr9	88909187	88909188	coding_mRNA|ENSG00000083223.13|ENCT00000457595.1	6	-
chr5	72140902	72140914	1	13	Human_STR_1147421	T	chr5	72140915	72140916	coding_mRNA|ENSG00000083312.13|FTMT21900034395.1	6	+
chr13	73523439	73523471	1	33	Human_STR_381572	T	chr13	73523472	73523473	coding_mRNA|ENSG00000083535.11|ENCT00000114062.1	6	+
chr13	73535173	73535196	1	24	Human_STR_381584	T	chr13	73535197	73535198	coding_mRNA|ENSG00000083535.11|ENCT00000114063.1	6	+
chr13	61064185	61064206	1	22	Human_STR_375617	T	chr13	61064207	61064208	coding_mRNA|ENSG00000083544.9|ENCT00000113360.1	6	+
chr13	60971392	60971418	5	5.4	Human_STR_375563	CTTTT	chr13	60971420	60971421	coding_mRNA|ENSG00000083544.9|ENST00000535286.1	6	+
chr13	61064185	61064206	1	22	Human_STR_375617	T	chr13	61064207	61064208	coding_mRNA|ENSG00000083544.9|FTMT25100015743.1	6	+
chr13	33322603	33322617	1	15	Human_STR_361367	T	chr13	33322618	33322619	coding_mRNA|ENSG00000083642.14|ENCT00000111450.1	6	+
chr13	33322603	33322617	1	15	Human_STR_361367	T	chr13	33322618	33322619	coding_mRNA|ENSG00000083642.14|ENCT00000111451.1	6	+
chr13	33249059	33249099	1	41	Human_STR_361331	T	chr13	33249100	33249101	coding_mRNA|ENSG00000083642.14|FTMT25100009194.1	6	+
chr13	33249059	33249099	1	41	Human_STR_361331	T	chr13	33249100	33249101	coding_mRNA|ENSG00000083642.14|FTMT25100009195.1	6	+
chr13	33249059	33249099	1	41	Human_STR_361331	T	chr13	33249100	33249101	coding_mRNA|ENSG00000083642.14|FTMT25100021143.1	6	+
chr13	33249059	33249099	1	41	Human_STR_361331	T	chr13	33249100	33249101	coding_mRNA|ENSG00000083642.14|FTMT25100021144.1	6	+
chr13	33249059	33249099	1	41	Human_STR_361331	T	chr13	33249100	33249101	coding_mRNA|ENSG00000083642.14|FTMT25100021145.1	6	+
chr13	33332209	33332222	1	14	Human_STR_361372	T	chr13	33332223	33332224	coding_mRNA|ENSG00000083642.14|FTMT25100022961.1	6	+
chr5	41805526	41805541	1	16	Human_STR_1133317	A	chr5	41805523	41805524	coding_mRNA|ENSG00000083720.8|ENCT00000357053.1	6	-
chr5	41805526	41805541	1	16	Human_STR_1133317	A	chr5	41805523	41805524	coding_mRNA|ENSG00000083720.8|ENCT00000357062.1	6	-
chrX	55778528	55778540	1	13	Human_STR_1559022	T	chrX	55778541	55778542	coding_mRNA|ENSG00000083750.8|FTMT29100003121.1	6	+
chrX	55778528	55778540	1	13	Human_STR_1559022	T	chrX	55778541	55778542	coding_mRNA|ENSG00000083750.8|FTMT29100005221.1	6	+
chrX	55778528	55778540	1	13	Human_STR_1559022	T	chrX	55778541	55778542	coding_mRNA|ENSG00000083750.8|FTMT29100007044.1	6	+
chrX	55778528	55778540	1	13	Human_STR_1559022	T	chrX	55778541	55778542	coding_mRNA|ENSG00000083750.8|FTMT29100028572.1	6	+
chr12	91371944	91371966	6	3.83333	Human_STR_323562	CCTCTT	chr12	91371946	91371947	coding_mRNA|ENSG00000083782.3|ENCT00000105082.1	6	-
chr16	50814746	50814758	1	13	Human_STR_530497	T	chr16	50814761	50814762	coding_mRNA|ENSG00000083799.13|FTMT26300006827.1	6	+
[truncated: 17,963 more rows]

## Sheet: FANTOM enhancers
chr10	100020225	100020244	1	20	Human_STR_184338	G	chr10	100020230	100020246	chr10:100020230-100020246	2
chr10	100020225	100020244	1	20	Human_STR_184338	G	chr10	100020230	100020246	chr10:100020230-100020246	2
chr10	101105408	101105419	2	6	Human_STR_184905	AG	chr10	101105244	101105424	chr10:101105244-101105424	2
chr10	101475397	101475412	1	16	Human_STR_185161	A	chr10	101475394	101475766	chr10:101475394-101475766	145
chr10	101475744	101475763	1	20	Human_STR_185162	T	chr10	101475394	101475766	chr10:101475394-101475766	145
chr10	101666332	101666362	2	15.5	Human_STR_185293	CT	chr10	101666342	101666477	chr10:101666342-101666477	2
chr10	102393529	102393549	1	21	Human_STR_185906	A	chr10	102393526	102393544	chr10:102393526-102393544	4
chr10	102393529	102393549	1	21	Human_STR_185906	A	chr10	102393526	102393544	chr10:102393526-102393544	4
chr10	102501167	102501187	1	21	Human_STR_185991	A	chr10	102501164	102501306	chr10:102501164-102501306	2
chr10	102831123	102831148	1	26	Human_STR_186204	T	chr10	102831127	102831150	chr10:102831127-102831150	2
chr10	102831123	102831148	1	26	Human_STR_186204	T	chr10	102831127	102831150	chr10:102831127-102831150	2
chr10	103081682	103081711	1	30	Human_STR_186389	T	chr10	103081687	103081713	chr10:103081687-103081713	5
chr10	103081682	103081711	1	30	Human_STR_186389	T	chr10	103081687	103081713	chr10:103081687-103081713	5
chr10	103238539	103238566	1	28	Human_STR_186546	A	chr10	103238536	103238713	chr10:103238536-103238713	3
chr10	103238699	103238716	1	18	Human_STR_186547	A	chr10	103238536	103238713	chr10:103238536-103238713	3
chr10	103514543	103514565	1	23	Human_STR_186752	A	chr10	103514539	103514868	chr10:103514539-103514868	2
chr10	103514858	103514875	1	18	Human_STR_186753	A	chr10	103514539	103514868	chr10:103514539-103514868	2
chr10	103807244	103807259	1	16	Human_STR_187034	T	chr10	103807032	103807259	chr10:103807032-103807259	2
chr10	103877774	103877797	4	6	Human_STR_187122	AGGC	chr10	103877464	103877788	chr10:103877464-103877788	88
chr10	103938258	103938269	1	12	Human_STR_187183	T	chr10	103937930	103938271	chr10:103937930-103938271	3
chr10	10413074	10413093	1	20	Human_STR_135351	A	chr10	10413071	10413088	chr10:10413071-10413088	4
chr10	10413074	10413093	1	20	Human_STR_135351	A	chr10	10413071	10413088	chr10:10413071-10413088	4
chr10	104238096	104238120	1	25	Human_STR_187435	A	chr10	104238092	104238376	chr10:104238092-104238376	2
chr10	104238355	104238374	1	20	Human_STR_187436	T	chr10	104238092	104238376	chr10:104238092-104238376	2
chr10	104370150	104370177	6	4.66667	Human_STR_187557	AAAAAG	chr10	104370147	104370568	chr10:104370147-104370568	3
chr10	104472835	104472853	1	19	Human_STR_187651	T	chr10	104472705	104472855	chr10:104472705-104472855	19
chr10	104533609	104533633	1	25	Human_STR_187709	A	chr10	104533606	104534005	chr10:104533606-104534005	138
chr10	104769432	104769455	1	24	Human_STR_187951	A	chr10	104769429	104769711	chr10:104769429-104769711	17
chr10	104769697	104769709	1	13	Human_STR_187952	T	chr10	104769429	104769711	chr10:104769429-104769711	17
chr10	104892623	104892633	1	11	Human_STR_188024	A	chr10	104892620	104892981	chr10:104892620-104892981	107
chr10	104903360	104903389	1	30	Human_STR_188031	T	chr10	104903006	104903392	chr10:104903006-104903392	7
chr10	105001947	105001966	1	20	Human_STR_188141	T	chr10	105001544	105001968	chr10:105001544-105001968	203
chr10	105014626	105014644	1	19	Human_STR_188155	T	chr10	105014349	105014646	chr10:105014349-105014646	3
chr10	10558698	10558710	1	13	Human_STR_135419	A	chr10	10558695	10559022	chr10:10558695-10559022	7
chr10	105667586	105667598	1	13	Human_STR_188650	A	chr10	105667581	105667905	chr10:105667581-105667905	2
chr10	105667887	105667902	1	16	Human_STR_188651	A	chr10	105667581	105667905	chr10:105667581-105667905	2
chr10	106138672	106138687	1	16	Human_STR_188891	A	chr10	106138669	106138680	chr10:106138669-106138680	10
chr10	106138672	106138687	1	16	Human_STR_188891	A	chr10	106138669	106138680	chr10:106138669-106138680	10
chr10	106383717	106383736	1	20	Human_STR_189003	T	chr10	106383721	106383738	chr10:106383721-106383738	4
chr10	106383717	106383736	1	20	Human_STR_189003	T	chr10	106383721	106383738	chr10:106383721-106383738	4
chr10	106441001	106441016	2	8	Human_STR_189039	AG	chr10	106440718	106441002	chr10:106440718-106441002	12
chr10	106464984	106465002	1	19	Human_STR_189050	T	chr10	106464990	106465004	chr10:106464990-106465004	2
chr10	106464984	106465002	1	19	Human_STR_189050	T	chr10	106464990	106465004	chr10:106464990-106465004	2
chr10	106539896	106539908	1	13	Human_STR_189088	T	chr10	106539827	106539911	chr10:106539827-106539911	2
chr10	10747330	10747346	1	17	Human_STR_135497	A	chr10	10747328	10747568	chr10:10747328-10747568	2
chr10	10754111	10754136	1	26	Human_STR_135499	A	chr10	10754108	10754441	chr10:10754108-10754441	15
chr10	107870047	107870060	1	14	Human_STR_189666	A	chr10	107870046	107870052	chr10:107870046-107870052	2
chr10	107870047	107870060	1	14	Human_STR_189666	A	chr10	107870046	107870052	chr10:107870046-107870052	2
chr10	108152040	108152062	1	23	Human_STR_189814	A	chr10	108152037	108152234	chr10:108152037-108152234	2
chr10	108152212	108152238	1	27	Human_STR_189815	A	chr10	108152037	108152234	chr10:108152037-108152234	2
chr10	108349456	108349475	1	20	Human_STR_189919	A	chr10	108349452	108349469	chr10:108349452-108349469	2
chr10	108349456	108349475	1	20	Human_STR_189919	A	chr10	108349452	108349469	chr10:108349452-108349469	2
chr10	108496361	108496379	1	19	Human_STR_190015	A	chr10	108496360	108496741	chr10:108496360-108496741	2
chr10	108512833	108512843	1	11	Human_STR_190028	A	chr10	108512830	108513223	chr10:108512830-108513223	2
chr10	108585028	108585047	1	20	Human_STR_190081	T	chr10	108585026	108585350	chr10:108585026-108585350	2
chr10	108623346	108623360	1	15	Human_STR_190105	T	chr10	108623319	108623362	chr10:108623319-108623362	2
chr10	108672835	108672846	1	12	Human_STR_190145	A	chr10	108672828	108672839	chr10:108672828-108672839	4
chr10	108852642	108852664	1	23	Human_STR_190267	A	chr10	108852638	108852656	chr10:108852638-108852656	2
chr10	108852642	108852664	1	23	Human_STR_190267	A	chr10	108852638	108852656	chr10:108852638-108852656	2
chr10	109240793	109240810	1	18	Human_STR_190437	A	chr10	109240790	109240804	chr10:109240790-109240804	2
chr10	109240793	109240810	1	18	Human_STR_190437	A	chr10	109240790	109240804	chr10:109240790-109240804	2
chr10	109593798	109593818	1	21	Human_STR_190607	T	chr10	109593803	109593820	chr10:109593803-109593820	8
chr10	109593798	109593818	1	21	Human_STR_190607	T	chr10	109593803	109593820	chr10:109593803-109593820	8
chr10	109673404	109673428	1	25	Human_STR_190640	A	chr10	109673400	109673693	chr10:109673400-109673693	18
chr10	111136145	111136160	1	16	Human_STR_191321	A	chr10	111136138	111136155	chr10:111136138-111136155	2
chr10	111846780	111846802	1	23	Human_STR_191643	T	chr10	111846788	111847153	chr10:111846788-111847153	2
chr10	112010769	112010794	1	26	Human_STR_191769	A	chr10	112010766	112010816	chr10:112010766-112010816	2
chr10	112080198	112080212	1	15	Human_STR_191818	T	chr10	112080196	112080214	chr10:112080196-112080214	2
chr10	112080198	112080212	1	15	Human_STR_191818	T	chr10	112080196	112080214	chr10:112080196-112080214	2
chr10	112169659	112169699	1	41	Human_STR_191864	A	chr10	112169656	112169922	chr10:112169656-112169922	49
chr10	112608143	112608155	1	13	Human_STR_192142	T	chr10	112608148	112608494	chr10:112608148-112608494	2
chr10	112608483	112608502	1	20	Human_STR_192143	A	chr10	112608148	112608494	chr10:112608148-112608494	2
chr10	113892542	113892558	2	8.5	Human_STR_192696	CT	chr10	113892514	113892549	chr10:113892514-113892549	2
chr10	114693935	114693962	1	28	Human_STR_193193	T	chr10	114693939	114693964	chr10:114693939-114693964	4
chr10	114693935	114693962	1	28	Human_STR_193193	T	chr10	114693939	114693964	chr10:114693939-114693964	4
chr10	115060758	115060784	4	6.75	Human_STR_193456	CTTT	chr10	115060326	115060767	chr10:115060326-115060767	37
chr10	115732077	115732098	1	22	Human_STR_193778	A	chr10	115732074	115732090	chr10:115732074-115732090	2
chr10	115732077	115732098	1	22	Human_STR_193778	A	chr10	115732074	115732090	chr10:115732074-115732090	2
chr10	117502750	117502766	1	17	Human_STR_194724	A	chr10	117502747	117502760	chr10:117502747-117502760	2
chr10	117502750	117502766	1	17	Human_STR_194724	A	chr10	117502747	117502760	chr10:117502747-117502760	2
chr10	117830271	117830292	1	22	Human_STR_194851	T	chr10	117830248	117830294	chr10:117830248-117830294	2
chr10	117936218	117936266	4	12.25	Human_STR_194895	CCCT/CCTT	chr10	117936217	117936402	chr10:117936217-117936402	2
chr10	118714612	118714631	1	20	Human_STR_195293	A	chr10	118714609	118714623	chr10:118714609-118714623	2
chr10	118714612	118714631	1	20	Human_STR_195293	A	chr10	118714609	118714623	chr10:118714609-118714623	2
chr10	119028318	119028425	2	54	Human_STR_195484	GT	chr10	119028396	119028853	chr10:119028396-119028853	11
chr10	119028461	119028911	6	75.1667	Human_STR_195485	ACACAT	chr10	119028396	119028853	chr10:119028396-119028853	11
chr10	119686101	119686123	1	23	Human_STR_195821	A	chr10	119686098	119686357	chr10:119686098-119686357	2
chr10	11980842	11980881	1	40	Human_STR_136206	T	chr10	11980539	11980883	chr10:11980539-11980883	2
chr10	11983564	11983574	1	11	Human_STR_136208	A	chr10	11983561	11983569	chr10:11983561-11983569	4
chr10	11983564	11983574	1	11	Human_STR_136208	A	chr10	11983561	11983569	chr10:11983561-11983569	4
chr10	12003089	12003107	1	19	Human_STR_136221	A	chr10	12002775	12003103	chr10:12002775-12003103	2
chr10	120245144	120245454	2	155.5	Human_STR_196103	AC	chr10	120244875	120245269	chr10:120244875-120245269	2
chr10	12091196	12091223	1	28	Human_STR_136302	T	chr10	12091046	12091225	chr10:12091046-12091225	2
chr10	121153374	121154336	2	481.5	Human_STR_196714	GT	chr10	121153244	121153752	chr10:121153244-121153752	2
chr10	121153374	121154336	2	481.5	Human_STR_196714	GT	chr10	121154195	121154697	chr10:121154195-121154697	19
chr10	121264835	121264859	1	25	Human_STR_196771	T	chr10	121264797	121264861	chr10:121264797-121264861	2
chr10	121503159	121503181	1	23	Human_STR_197009	G	chr10	121503034	121503182	chr10:121503034-121503182	7
chr10	121656289	121656301	1	13	Human_STR_197110	T	chr10	121655971	121656303	chr10:121655971-121656303	4
chr10	121829906	121829946	5	8.2	Human_STR_197226	CTTTT	chr10	121829686	121829950	chr10:121829686-121829950	2
chr10	121923102	121923117	1	16	Human_STR_197271	T	chr10	121923103	121923120	chr10:121923103-121923120	2
chr10	121923102	121923117	1	16	Human_STR_197271	T	chr10	121923103	121923120	chr10:121923103-121923120	2
chr10	122507457	122507487	1	31	Human_STR_197540	A	chr10	122507454	122507575	chr10:122507454-122507575	2
chr10	123207275	123207302	5	5.6	Human_STR_197895	CTTTT	chr10	123207217	123207307	chr10:123207217-123207307	2
chr10	123268992	123269023	1	32	Human_STR_197927	T	chr10	123268724	123269025	chr10:123268724-123269025	12
chr10	123418267	123418280	1	14	Human_STR_198020	T	chr10	123418268	123418559	chr10:123418268-123418559	2
chr10	123483667	123483688	1	22	Human_STR_198062	A	chr10	123483664	123483774	chr10:123483664-123483774	2
chr10	123494194	123494211	1	18	Human_STR_198070	A	chr10	123494191	123494316	chr10:123494191-123494316	2
chr10	123626362	123626381	1	20	Human_STR_198154	A	chr10	123626359	123626403	chr10:123626359-123626403	15
chr10	12375221	12375250	1	30	Human_STR_136647	A	chr10	12375218	12375432	chr10:12375218-12375432	4
chr10	123763913	123763929	1	17	Human_STR_198280	A	chr10	123763910	123763923	chr10:123763910-123763923	2
chr10	123763913	123763929	1	17	Human_STR_198280	A	chr10	123763910	123763923	chr10:123763910-123763923	2
chr10	123777334	123777382	1	49	Human_STR_198296	A	chr10	123777331	123777486	chr10:123777331-123777486	18
chr10	123777471	123777483	1	13	Human_STR_198297	T	chr10	123777331	123777486	chr10:123777331-123777486	18
chr10	1241330	1241354	1	25	Human_STR_129985	T	chr10	1240958	1241356	chr10:1240958-1241356	19
chr10	124196510	124196529	1	20	Human_STR_198554	T	chr10	124196519	124196712	chr10:124196519-124196712	3
chr10	124228030	124228044	4	3.75	Human_STR_198578	GGGT	chr10	124227704	124228047	chr10:124227704-124228047	53
chr10	12431836	12431847	1	12	Human_STR_136726	T	chr10	12431599	12431849	chr10:12431599-12431849	2
chr10	12503687	12503706	1	20	Human_STR_136786	A	chr10	12503684	12504010	chr10:12503684-12504010	9
chr10	125204215	125204238	2	12	Human_STR_198970	AG	chr10	125204221	125204417	chr10:125204221-125204417	3
chr10	125409550	125409563	1	14	Human_STR_199058	T	chr10	125409553	125409565	chr10:125409553-125409565	2
chr10	125409550	125409563	1	14	Human_STR_199058	T	chr10	125409553	125409565	chr10:125409553-125409565	2
chr10	125860127	125860138	2	6	Human_STR_199238	AG	chr10	125860137	125860465	chr10:125860137-125860465	7
chr10	125935066	125935094	1	29	Human_STR_199248	A	chr10	125935063	125935400	chr10:125935063-125935400	11
chr10	125935392	125935407	1	16	Human_STR_199249	A	chr10	125935063	125935400	chr10:125935063-125935400	11
chr10	125974534	125974546	2	6.5	Human_STR_199259	AC	chr10	125974313	125974551	chr10:125974313-125974551	89
chr10	125994683	125994904	3	74	Human_STR_199266	ATC	chr10	125994221	125994735	chr10:125994221-125994735	25
chr10	126212845	126212863	1	19	Human_STR_199432	T	chr10	126212520	126212862	chr10:126212520-126212862	2
chr10	126251504	126251526	1	23	Human_STR_199449	A	chr10	126251501	126251899	chr10:126251501-126251899	11
chr10	126349626	126349646	1	21	Human_STR_199487	A	chr10	126349618	126349650	chr10:126349618-126349650	4
chr10	126975229	126975241	1	13	Human_STR_199929	T	chr10	126974990	126975243	chr10:126974990-126975243	2
chr10	127130069	127130080	1	12	Human_STR_200014	A	chr10	127130064	127130207	chr10:127130064-127130207	6
chr10	12751323	12751335	1	13	Human_STR_136976	T	chr10	12751328	12751588	chr10:12751328-12751588	6
chr10	127535802	127535817	4	4	Human_STR_200185	AGGG	chr10	127535706	127535819	chr10:127535706-127535819	11
chr10	127576772	127576789	1	18	Human_STR_200213	T	chr10	127576777	127576887	chr10:127576777-127576887	2
chr10	127770933	127770956	1	24	Human_STR_200299	T	chr10	127770762	127770961	chr10:127770762-127770961	62
chr10	127813465	127813491	1	27	Human_STR_200312	A	chr10	127813462	127813834	chr10:127813462-127813834	18
chr10	127813798	127813832	1	35	Human_STR_200313	T	chr10	127813462	127813834	chr10:127813462-127813834	18
chr10	12791443	12791463	1	21	Human_STR_137006	A	chr10	12791439	12791458	chr10:12791439-12791458	2
chr10	12791443	12791463	1	21	Human_STR_137006	A	chr10	12791439	12791458	chr10:12791439-12791458	2
chr10	127919961	127919972	1	12	Human_STR_200365	A	chr10	127919956	127919968	chr10:127919956-127919968	6
chr10	127919961	127919972	1	12	Human_STR_200365	A	chr10	127919956	127919968	chr10:127919956-127919968	6
chr10	127933049	127933067	4	4.75	Human_STR_200370	ACTG	chr10	127932254	127933051	chr10:127932254-127933051	30
chr10	12823649	12823668	1	20	Human_STR_137025	T	chr10	12823373	12823670	chr10:12823373-12823670	7
chr10	128268329	128268340	1	12	Human_STR_200512	A	chr10	128268326	128268334	chr10:128268326-128268334	2
chr10	128268329	128268340	1	12	Human_STR_200512	A	chr10	128268326	128268334	chr10:128268326-128268334	2
chr10	12958427	12958446	1	20	Human_STR_137125	A	chr10	12958424	12958724	chr10:12958424-12958724	2
chr10	129721663	129721685	1	23	Human_STR_201132	T	chr10	129721316	129721687	chr10:129721316-129721687	2
chr10	12977063	12977073	1	11	Human_STR_137134	T	chr10	12976673	12977075	chr10:12976673-12977075	3
chr10	129786556	129786587	1	32	Human_STR_201157	T	chr10	129786361	129786590	chr10:129786361-129786590	9
chr10	130017282	130017303	1	22	Human_STR_201287	A	chr10	130017279	130017540	chr10:130017279-130017540	26
chr10	130875005	130875077	2	36.5	Human_STR_201650	GT	chr10	130875080	130875084	chr10:130875080-130875084	2
chr10	131436694	131436726	1	33	Human_STR_201882	A	chr10	131436691	131436981	chr10:131436691-131436981	13
chr10	131438212	131438226	1	15	Human_STR_201883	A	chr10	131438209	131438380	chr10:131438209-131438380	8
chr10	131438362	131438378	1	17	Human_STR_201884	T	chr10	131438209	131438380	chr10:131438209-131438380	8
chr10	131644198	131644213	1	16	Human_STR_201948	T	chr10	131644019	131644215	chr10:131644019-131644215	2
chr10	131688067	131688084	1	18	Human_STR_201962	A	chr10	131688064	131688242	chr10:131688064-131688242	28
chr10	131688211	131688240	1	30	Human_STR_201963	T	chr10	131688064	131688242	chr10:131688064-131688242	28
chr10	133794083	133794109	1	27	Human_STR_202797	A	chr10	133794080	133794414	chr10:133794080-133794414	3
chr10	134361413	134361425	1	13	Human_STR_203059	T	chr10	134360968	134361428	chr10:134360968-134361428	12
chr10	134362297	134362320	1	24	Human_STR_203060	T	chr10	134361912	134362323	chr10:134361912-134362323	5
chr10	134634006	134638805	2	2400	Human_STR_203152	GT/GT	chr10	134638718	134639092	chr10:134638718-134639092	2
chr10	13746908	13746921	1	14	Human_STR_137730	A	chr10	13746905	13747107	chr10:13746905-13747107	2
chr10	13829456	13829479	1	24	Human_STR_137797	T	chr10	13829023	13829481	chr10:13829023-13829481	285
chr10	13924807	13924823	1	17	Human_STR_137878	T	chr10	13924181	13924825	chr10:13924181-13924825	43
chr10	14015731	14015795	4	16.25	Human_STR_137952	AAGG/AAGG/AGGG	chr10	14015733	14016130	chr10:14015733-14016130	17
chr10	14155779	14155799	2	10.5	Human_STR_138049	GT	chr10	14155606	14155791	chr10:14155606-14155791	3
chr10	14217522	14217541	1	20	Human_STR_138084	T	chr10	14217181	14217543	chr10:14217181-14217543	12
chr10	14438256	14438285	1	30	Human_STR_138217	T	chr10	14438165	14438288	chr10:14438165-14438288	11
chr10	14612863	14612877	1	15	Human_STR_138338	T	chr10	14612513	14612879	chr10:14612513-14612879	9
chr10	14659754	14659772	1	19	Human_STR_138369	A	chr10	14659750	14660164	chr10:14659750-14660164	84
chr10	14697380	14697399	5	4	Human_STR_138401	CTTTT	chr10	14697070	14697400	chr10:14697070-14697400	10
chr10	15178827	15178842	1	16	Human_STR_138773	T	chr10	15178441	15178844	chr10:15178441-15178844	2
chr10	15191047	15191088	3	14	Human_STR_138782	ACC	chr10	15191044	15191371	chr10:15191044-15191371	39
chr10	15191299	15191374	3	25.3333	Human_STR_138784	ATC	chr10	15191044	15191371	chr10:15191044-15191371	39
chr10	15278285	15278300	1	16	Human_STR_138861	A	chr10	15278281	15278573	chr10:15278281-15278573	2
chr10	16906645	16906674	1	30	Human_STR_139895	T	chr10	16906337	16906676	chr10:16906337-16906676	11
chr10	17215772	17215791	1	20	Human_STR_140066	T	chr10	17215777	17215793	chr10:17215777-17215793	3
chr10	17215772	17215791	1	20	Human_STR_140066	T	chr10	17215777	17215793	chr10:17215777-17215793	3
chr10	17389953	17389974	1	22	Human_STR_140174	A	chr10	17389950	17390239	chr10:17389950-17390239	12
chr10	17390221	17390237	1	17	Human_STR_140175	T	chr10	17389950	17390239	chr10:17389950-17390239	12
chr10	17430512	17430529	2	9	Human_STR_140206	AG	chr10	17430166	17430520	chr10:17430166-17430520	25
chr10	17652632	17652645	1	14	Human_STR_140383	A	chr10	17652629	17652974	chr10:17652629-17652974	2
chr10	18534014	18534025	1	12	Human_STR_140670	T	chr10	18534018	18534028	chr10:18534018-18534028	6
chr10	18534014	18534025	1	12	Human_STR_140670	T	chr10	18534018	18534028	chr10:18534018-18534028	6
chr10	18579021	18579068	1	48	Human_STR_140693	T	chr10	18578722	18579070	chr10:18578722-18579070	3
chr10	18842235	18862445	5	4042.2	Human_STR_140900	AATGG/ATTCC	chr10	18860767	18861138	chr10:18860767-18861138	2
chr10	18842235	18862445	5	4042.2	Human_STR_140900	AATGG/ATTCC	chr10	18860767	18861138	chr10:18860767-18861138	2
chr10	18897568	18897584	1	17	Human_STR_140919	A	chr10	18897565	18897858	chr10:18897565-18897858	2
chr10	19267206	19267232	1	27	Human_STR_141135	T	chr10	19267078	19267235	chr10:19267078-19267235	2
chr10	20249120	20249144	1	25	Human_STR_141757	A	chr10	20249117	20249390	chr10:20249117-20249390	5
chr10	20450245	20450270	1	26	Human_STR_141884	A	chr10	20450242	20450397	chr10:20450242-20450397	14
chr10	20518447	20518466	1	20	Human_STR_141920	A	chr10	20518444	20518755	chr10:20518444-20518755	14
chr10	20762073	20762086	1	14	Human_STR_142053	T	chr10	20762079	20762171	chr10:20762079-20762171	2
chr10	20841975	20841993	1	19	Human_STR_142080	T	chr10	20841595	20841995	chr10:20841595-20841995	36
chr10	21276119	21276130	1	12	Human_STR_142312	T	chr10	21275860	21276132	chr10:21275860-21276132	2
chr10	21291933	21291952	1	20	Human_STR_142322	T	chr10	21291623	21291954	chr10:21291623-21291954	23
chr10	21436326	21436344	1	19	Human_STR_142416	T	chr10	21436057	21436346	chr10:21436057-21436346	15
chr10	21683969	21684003	1	35	Human_STR_142648	A	chr10	21683965	21683997	chr10:21683965-21683997	8
chr10	21683969	21684003	1	35	Human_STR_142648	A	chr10	21683965	21683997	chr10:21683965-21683997	8
chr10	21799683	21799713	1	31	Human_STR_142776	T	chr10	21799318	21799715	chr10:21799318-21799715	126
chr10	21809522	21809533	1	12	Human_STR_142790	T	chr10	21809167	21809536	chr10:21809167-21809536	19
chr10	22201917	22201933	1	17	Human_STR_143126	T	chr10	22201596	22201935	chr10:22201596-22201935	8
chr10	22540196	22540210	1	15	Human_STR_143307	A	chr10	22540192	22540343	chr10:22540192-22540343	28
chr10	22727181	22727192	1	12	Human_STR_143429	T	chr10	22726811	22727194	chr10:22726811-22727194	41
chr10	22870495	22870522	1	28	Human_STR_143505	A	chr10	22870490	22870524	chr10:22870490-22870524	2
chr10	22870495	22870522	1	28	Human_STR_143505	A	chr10	22870490	22870524	chr10:22870490-22870524	2
chr10	23344779	23344809	1	31	Human_STR_143777	T	chr10	23344774	23344811	chr10:23344774-23344811	35
chr10	23344779	23344809	1	31	Human_STR_143777	T	chr10	23344774	23344811	chr10:23344774-23344811	35
chr10	23932203	23932215	1	13	Human_STR_144161	T	chr10	23932138	23932217	chr10:23932138-23932217	3
chr10	24298311	24298321	1	11	Human_STR_144338	T	chr10	24298317	24298326	chr10:24298317-24298326	6
chr10	24298311	24298321	1	11	Human_STR_144338	T	chr10	24298317	24298326	chr10:24298317-24298326	6
chr10	24327677	24327698	1	22	Human_STR_144354	T	chr10	24327682	24328075	chr10:24327682-24328075	3
chr10	24993395	24993412	1	18	Human_STR_144818	T	chr10	24993053	24993414	chr10:24993053-24993414	15
chr10	25117515	25117543	1	29	Human_STR_144943	T	chr10	25117521	25117545	chr10:25117521-25117545	3
chr10	25117515	25117543	1	29	Human_STR_144943	T	chr10	25117521	25117545	chr10:25117521-25117545	3
chr10	25155917	25155952	4	9	Human_STR_144971	AAAG	chr10	25155940	25156492	chr10:25155940-25156492	38
chr10	25201198	25201224	1	27	Human_STR_145019	A	chr10	25201195	25201516	chr10:25201195-25201516	16
chr10	25602424	25602435	1	12	Human_STR_145269	A	chr10	25602421	25602556	chr10:25602421-25602556	4
chr10	25640630	25640654	1	25	Human_STR_145299	T	chr10	25640550	25640656	chr10:25640550-25640656	2
chr10	25815033	25815060	1	28	Human_STR_145368	A	chr10	25815030	25815346	chr10:25815030-25815346	3
chr10	25868081	25868094	1	14	Human_STR_145392	T	chr10	25868086	25868454	chr10:25868086-25868454	2
chr10	25975345	25975387	1	43	Human_STR_145437	A	chr10	25975342	25975493	chr10:25975342-25975493	10
chr10	26566919	26566930	1	12	Human_STR_145756	T	chr10	26566922	26567055	chr10:26566922-26567055	3
chr10	26573494	26573516	1	23	Human_STR_145758	T	chr10	26573499	26573518	chr10:26573499-26573518	3
chr10	26573494	26573516	1	23	Human_STR_145758	T	chr10	26573499	26573518	chr10:26573499-26573518	3
chr10	26625523	26625535	1	13	Human_STR_145789	A	chr10	26625520	26625572	chr10:26625520-26625572	6
chr10	26720121	26720134	1	14	Human_STR_145845	T	chr10	26719871	26720136	chr10:26719871-26720136	170
chr10	26789140	26789182	1	43	Human_STR_145903	A	chr10	26789137	26789225	chr10:26789137-26789225	3
chr10	27354655	27354682	1	28	Human_STR_146322	A	chr10	27354652	27354729	chr10:27354652-27354729	2
chr10	27669143	27669163	1	21	Human_STR_146583	A	chr10	27669140	27669156	chr10:27669140-27669156	2
chr10	27669143	27669163	1	21	Human_STR_146583	A	chr10	27669140	27669156	chr10:27669140-27669156	2
chr10	28002939	28002958	1	20	Human_STR_146793	A	chr10	28002936	28003088	chr10:28002936-28003088	9
chr10	28230253	28230267	1	15	Human_STR_146913	A	chr10	28230250	28230547	chr10:28230250-28230547	19
chr10	28230526	28230545	1	20	Human_STR_146915	T	chr10	28230250	28230547	chr10:28230250-28230547	19
chr10	28733038	28733051	1	14	Human_STR_147272	A	chr10	28733034	28733315	chr10:28733034-28733315	3
chr10	29010922	29010939	1	18	Human_STR_147538	A	chr10	29010919	29011116	chr10:29010919-29011116	2
chr10	29184323	29184350	1	28	Human_STR_147681	T/G	chr10	29184035	29184352	chr10:29184035-29184352	2
chr10	29229080	29229091	1	12	Human_STR_147706	T	chr10	29228763	29229094	chr10:29228763-29229094	10
chr10	29254310	29254331	1	22	Human_STR_147724	T	chr10	29254247	29254334	chr10:29254247-29254334	2
chr10	29280675	29280690	1	16	Human_STR_147735	T	chr10	29280500	29280692	chr10:29280500-29280692	4
chr10	29845361	29845393	2	16.5	Human_STR_148099	AC	chr10	29845158	29845363	chr10:29845158-29845363	19
chr10	29879095	29879124	1	30	Human_STR_148119	A	chr10	29879091	29879350	chr10:29879091-29879350	63
chr10	29907652	29907666	1	15	Human_STR_148130	T	chr10	29907407	29907668	chr10:29907407-29907668	4
chr10	29909898	29909913	1	16	Human_STR_148132	T	chr10	29909517	29909915	chr10:29909517-29909915	2
chr10	29978217	29978231	1	15	Human_STR_148193	T	chr10	29978009	29978233	chr10:29978009-29978233	10
chr10	30073211	30073235	1	25	Human_STR_148271	A	chr10	30073207	30073608	chr10:30073207-30073608	30
chr10	30224932	30224948	1	17	Human_STR_148374	T	chr10	30224610	30224950	chr10:30224610-30224950	2
chr10	30420239	30420276	1	38	Human_STR_148521	T	chr10	30420005	30420278	chr10:30420005-30420278	2
chr10	30742801	30742819	1	19	Human_STR_148791	A	chr10	30742798	30743130	chr10:30742798-30743130	2
chr10	3078645	3078677	2	16.5	Human_STR_130931	AC	chr10	3078434	3078646	chr10:3078434-3078646	5
chr10	30892369	30892384	1	16	Human_STR_148941	T	chr10	30892195	30892389	chr10:30892195-30892389	3
chr10	31093694	31093708	1	15	Human_STR_149058	A	chr10	31093694	31093701	chr10:31093694-31093701	2
chr10	31093694	31093708	1	15	Human_STR_149058	A	chr10	31093694	31093701	chr10:31093694-31093701	2
chr10	31109232	31109249	1	18	Human_STR_149065	A	chr10	31109229	31109540	chr10:31109229-31109540	8
chr10	3124170	3124201	1	32	Human_STR_130967	T	chr10	3123873	3124204	chr10:3123873-3124204	21
chr10	31289704	31289717	1	14	Human_STR_149150	A	chr10	31289701	31290078	chr10:31289701-31290078	62
chr10	31805468	31805506	1	39	Human_STR_149391	A	chr10	31805465	31805855	chr10:31805465-31805855	4
chr10	32100471	32100487	1	17	Human_STR_149530	T	chr10	32100174	32100489	chr10:32100174-32100489	2
chr10	3216776	3216795	1	20	Human_STR_131011	T	chr10	3216614	3216797	chr10:3216614-3216797	14
chr10	32316542	32316559	1	18	Human_STR_149693	T	chr10	32316515	32316560	chr10:32316515-32316560	2
chr10	32598422	32598440	1	19	Human_STR_149945	T	chr10	32598255	32598442	chr10:32598255-32598442	4
chr10	32735811	32735905	4	23.75	Human_STR_150040	CCTG/CCCT	chr10	32735821	32736068	chr10:32735821-32736068	17
chr10	33538013	33538036	1	24	Human_STR_150446	T	chr10	33537661	33538041	chr10:33537661-33538041	53
chr10	33700799	33700838	1	40	Human_STR_150535	A	chr10	33700796	33700899	chr10:33700796-33700899	16
chr10	33893155	33893189	1	35	Human_STR_150644	A	chr10	33893152	33893448	chr10:33893152-33893448	2
chr10	3438255	3438272	1	18	Human_STR_131141	A	chr10	3438252	3438532	chr10:3438252-3438532	2
chr10	34421244	34421263	4	5	Human_STR_150966	ACCC	chr10	34421241	34421398	chr10:34421241-34421398	2
chr10	34815009	34815034	1	26	Human_STR_151186	A	chr10	34815006	34815362	chr10:34815006-34815362	9
chr10	35080772	35080788	1	17	Human_STR_151384	A	chr10	35080769	35081009	chr10:35080769-35081009	2
chr10	3513208	3513221	1	14	Human_STR_131196	T	chr10	3513215	3513223	chr10:3513215-3513223	2
chr10	3513208	3513221	1	14	Human_STR_131196	T	chr10	3513215	3513223	chr10:3513215-3513223	2
chr10	35498994	35499009	1	16	Human_STR_151829	A	chr10	35498991	35499412	chr10:35498991-35499412	9
chr10	35768923	35768933	1	11	Human_STR_152032	T	chr10	35768783	35768937	chr10:35768783-35768937	2
chr10	37371731	37371750	1	20	Human_STR_153029	T	chr10	37371734	37371985	chr10:37371734-37371985	2
chr10	37371967	37371981	1	15	Human_STR_153030	T	chr10	37371734	37371985	chr10:37371734-37371985	2
chr10	3783266	3783281	1	16	Human_STR_131341	T	chr10	3782727	3783283	chr10:3782727-3783283	57
chr10	38418233	38418250	1	18	Human_STR_153606	A	chr10	38418230	38418599	chr10:38418230-38418599	2
chr10	3922518	3922529	2	6	Human_STR_131443	CT	chr10	3922422	3922523	chr10:3922422-3922523	2
chr10	4164491	4164501	1	11	Human_STR_131607	A	chr10	4163748	4164495	chr10:4163748-4164495	233
chr10	4174398	4174569	6	28.6667	Human_STR_131615	ACACAG	chr10	4173688	4174411	chr10:4173688-4174411	315
chr10	42790574	42817130	5	5311.4	Human_STR_154089	ATTCC	chr10	42798094	42798242	chr10:42798094-42798242	2
chr10	42790574	42817130	5	5311.4	Human_STR_154089	ATTCC	chr10	42798094	42798242	chr10:42798094-42798242	2
chr10	42790574	42817130	5	5311.4	Human_STR_154089	ATTCC	chr10	42799437	42799735	chr10:42799437-42799735	3
chr10	42790574	42817130	5	5311.4	Human_STR_154089	ATTCC	chr10	42799437	42799735	chr10:42799437-42799735	3
chr10	42790574	42817130	5	5311.4	Human_STR_154089	ATTCC	chr10	42800348	42800675	chr10:42800348-42800675	2
chr10	42790574	42817130	5	5311.4	Human_STR_154089	ATTCC	chr10	42800348	42800675	chr10:42800348-42800675	2
chr10	43905691	43905706	1	16	Human_STR_154664	T	chr10	43905259	43905708	chr10:43905259-43905708	37
chr10	43936483	43936516	1	34	Human_STR_154712	T	chr10	43936251	43936518	chr10:43936251-43936518	3
chr10	44046397	44046414	1	18	Human_STR_154831	T	chr10	44046358	44046416	chr10:44046358-44046416	8
chr10	44202211	44202228	2	9	Human_STR_154914	AT	chr10	44202231	44202247	chr10:44202231-44202247	2
chr10	44577610	44577627	1	18	Human_STR_155048	A	chr10	44577303	44577623	chr10:44577303-44577623	3
chr10	47034326	47034351	1	26	Human_STR_155919	A	chr10	47034323	47034345	chr10:47034323-47034345	7
chr10	47034326	47034351	1	26	Human_STR_155919	A	chr10	47034323	47034345	chr10:47034323-47034345	7
chr10	47589405	47589422	2	9	Human_STR_156029	GT	chr10	47588936	47589404	chr10:47588936-47589404	21
chr10	49564943	49564961	1	19	Human_STR_156256	A	chr10	49564940	49565014	chr10:49564940-49565014	2
chr10	49858192	49858213	1	22	Human_STR_156362	T	chr10	49858195	49858216	chr10:49858195-49858216	3
chr10	49858192	49858213	1	22	Human_STR_156362	T	chr10	49858195	49858216	chr10:49858195-49858216	3
chr10	50243715	50243736	1	22	Human_STR_156517	A	chr10	50243711	50244078	chr10:50243711-50244078	2
chr10	5045397	5045411	1	15	Human_STR_132027	T	chr10	5045021	5045414	chr10:5045021-5045414	4
chr10	50462700	50462719	2	10	Human_STR_156605	GT	chr10	50462696	50462912	chr10:50462696-50462912	54
chr10	50462907	50462935	2	14.5	Human_STR_156607	CT	chr10	50462696	50462912	chr10:50462696-50462912	54
chr10	51045400	51045416	1	17	Human_STR_156851	T	chr10	51045236	51045418	chr10:51045236-51045418	7
chr10	5105958	5105981	1	24	Human_STR_132040	A	chr10	5105953	5106270	chr10:5105953-5106270	2
chr10	52037844	52037869	1	26	Human_STR_157020	A	chr10	52037840	52038115	chr10:52037840-52038115	29
chr10	52038090	52038113	1	24	Human_STR_157021	T	chr10	52037840	52038115	chr10:52037840-52038115	29
chr10	52300570	52300588	4	4.75	Human_STR_157139	GTTT	chr10	52300578	52300747	chr10:52300578-52300747	4
chr10	52613511	52613525	1	15	Human_STR_157272	T	chr10	52613516	52613853	chr10:52613516-52613853	4
chr10	52613831	52613851	1	21	Human_STR_157273	T	chr10	52613516	52613853	chr10:52613516-52613853	4
chr10	53406911	53406927	1	17	Human_STR_157672	A	chr10	53406907	53407200	chr10:53406907-53407200	2
chr10	53930886	53930917	1	32	Human_STR_157941	T	chr10	53930569	53930919	chr10:53930569-53930919	2
chr10	54183494	54183508	1	15	Human_STR_158069	A	chr10	54183491	54183679	chr10:54183491-54183679	3
chr10	54329879	54329896	1	18	Human_STR_158141	A	chr10	54329490	54329893	chr10:54329490-54329893	2
chr10	54367092	54367117	1	26	Human_STR_158161	T	chr10	54367095	54367120	chr10:54367095-54367120	11
chr10	54367092	54367117	1	26	Human_STR_158161	T	chr10	54367095	54367120	chr10:54367095-54367120	11
chr10	54428142	54428166	1	25	Human_STR_158191	A	chr10	54428139	54428556	chr10:54428139-54428556	4
chr10	54464011	54464026	1	16	Human_STR_158212	T	chr10	54463812	54464030	chr10:54463812-54464030	30
chr10	54672484	54672496	1	13	Human_STR_158282	A	chr10	54672481	54672671	chr10:54672481-54672671	2
chr10	54738262	54738283	1	22	Human_STR_158309	T	chr10	54737961	54738286	chr10:54737961-54738286	2
chr10	54774571	54774614	1	44	Human_STR_158329	T	chr10	54774491	54774616	chr10:54774491-54774616	32
chr10	55377807	55377819	1	13	Human_STR_158601	T	chr10	55377812	55377822	chr10:55377812-55377822	8
chr10	55377807	55377819	1	13	Human_STR_158601	T	chr10	55377812	55377822	chr10:55377812-55377822	8
chr10	5577502	5577541	1	40	Human_STR_132259	A	chr10	5577499	5577735	chr10:5577499-5577735	31
chr10	56854690	56854707	1	18	Human_STR_159375	T	chr10	56854357	56854710	chr10:56854357-56854710	2
chr10	58240586	58240610	1	25	Human_STR_160074	T	chr10	58240589	58240612	chr10:58240589-58240612	5
chr10	58240586	58240610	1	25	Human_STR_160074	T	chr10	58240589	58240612	chr10:58240589-58240612	5
chr10	59607225	59607242	1	18	Human_STR_160676	T	chr10	59607173	59607244	chr10:59607173-59607244	2
chr10	59696670	59696690	1	21	Human_STR_160722	T	chr10	59696319	59696691	chr10:59696319-59696691	2
chr10	59976918	59976939	1	22	Human_STR_160854	T	chr10	59976925	59976941	chr10:59976925-59976941	2
chr10	59976918	59976939	1	22	Human_STR_160854	T	chr10	59976925	59976941	chr10:59976925-59976941	2
chr10	60091844	60091859	1	16	Human_STR_160927	T	chr10	60091544	60091861	chr10:60091544-60091861	2
chr10	6051534	6051551	1	18	Human_STR_132596	T	chr10	6051095	6051553	chr10:6051095-6051553	76
chr10	60674115	60674131	1	17	Human_STR_161226	T	chr10	60674120	60674133	chr10:60674120-60674133	3
chr10	60674115	60674131	1	17	Human_STR_161226	T	chr10	60674120	60674133	chr10:60674120-60674133	3
chr10	60839654	60839671	1	18	Human_STR_161305	T	chr10	60839661	60839710	chr10:60839661-60839710	2
chr10	60889204	60889239	1	36	Human_STR_161329	T	chr10	60889159	60889241	chr10:60889159-60889241	3
chr10	6098714	6098725	1	12	Human_STR_132627	A	chr10	6098713	6099034	chr10:6098713-6099034	2
chr10	6110276	6110301	1	26	Human_STR_132636	A	chr10	6110274	6110558	chr10:6110274-6110558	22
chr10	61859993	61860014	1	22	Human_STR_161824	T	chr10	61860000	61860017	chr10:61860000-61860017	4
chr10	61859993	61860014	1	22	Human_STR_161824	T	chr10	61860000	61860017	chr10:61860000-61860017	4
chr10	62096785	62096795	1	11	Human_STR_161956	A	chr10	62096782	62097076	chr10:62096782-62097076	6
chr10	6212831	6212845	1	15	Human_STR_132710	A	chr10	6212827	6212938	chr10:6212827-6212938	7
chr10	62307965	62307992	1	28	Human_STR_162049	T	chr10	62307595	62307995	chr10:62307595-62307995	4
chr10	62330814	62330831	1	18	Human_STR_162054	T	chr10	62330469	62330833	chr10:62330469-62330833	25
chr10	6238092	6238112	1	21	Human_STR_132736	T	chr10	6237775	6238114	chr10:6237775-6238114	15
chr10	63208370	63208392	1	23	Human_STR_162455	T	chr10	63208013	63208392	chr10:63208013-63208392	3
chr10	6333909	6333934	1	26	Human_STR_132810	T	chr10	6333794	6333936	chr10:6333794-6333936	8
chr10	6340336	6340358	1	23	Human_STR_132819	T	chr10	6340083	6340359	chr10:6340083-6340359	4
chr10	6353712	6353740	1	29	Human_STR_132835	A	chr10	6353709	6354129	chr10:6353709-6354129	8
chr10	63752880	63752918	2	19.5	Human_STR_162723	AC	chr10	63752119	63752912	chr10:63752119-63752912	787
chr10	63859072	63859100	1	29	Human_STR_162779	A	chr10	63859069	63859192	chr10:63859069-63859192	2
chr10	63979546	63979557	1	12	Human_STR_162863	A	chr10	63979384	63979550	chr10:63979384-63979550	4
chr10	64024596	64024610	1	15	Human_STR_162883	T	chr10	64024468	64024613	chr10:64024468-64024613	112
chr10	64445332	64445345	1	14	Human_STR_163083	A	chr10	64445329	64445644	chr10:64445329-64445644	2
chr10	6450009	6450036	1	28	Human_STR_132892	T	chr10	6449763	6450038	chr10:6449763-6450038	13
chr10	64982893	64982904	1	12	Human_STR_163445	A	chr10	64982889	64983009	chr10:64982889-64983009	11
chr10	64982990	64983006	1	17	Human_STR_163446	T	chr10	64982889	64983009	chr10:64982889-64983009	11
chr10	65078437	65078447	1	11	Human_STR_163537	A	chr10	65078433	65078736	chr10:65078433-65078736	6
chr10	65128896	65128922	6	4.5	Human_STR_163580	CTCTTT	chr10	65128612	65128923	chr10:65128612-65128923	4
chr10	65149194	65149228	1	35	Human_STR_163597	T	chr10	65149197	65149230	chr10:65149197-65149230	2
chr10	65149194	65149228	1	35	Human_STR_163597	T	chr10	65149197	65149230	chr10:65149197-65149230	2
chr10	65793886	65793900	1	15	Human_STR_164007	T	chr10	65793520	65793903	chr10:65793520-65793903	2
chr10	66069132	66069152	1	21	Human_STR_164108	A	chr10	66069131	66069337	chr10:66069131-66069337	2
chr10	66085991	66086002	1	12	Human_STR_164118	T	chr10	66085994	66086251	chr10:66085994-66086251	2
chr10	66499438	66499452	1	15	Human_STR_164328	T	chr10	66499441	66499455	chr10:66499441-66499455	5
chr10	66499438	66499452	1	15	Human_STR_164328	T	chr10	66499441	66499455	chr10:66499441-66499455	5
chr10	6836292	6836303	1	12	Human_STR_133122	A	chr10	6836289	6836715	chr10:6836289-6836715	8
chr10	68690951	68690969	1	19	Human_STR_165399	A	chr10	68690818	68690961	chr10:68690818-68690961	2
chr10	68718067	68718092	1	26	Human_STR_165410	A	chr10	68718064	68718186	chr10:68718064-68718186	2
chr10	69466145	69466166	4	5.5	Human_STR_165747	AAAG	chr10	69466144	69466519	chr10:69466144-69466519	2
chr10	69578419	69578431	1	13	Human_STR_165830	T	chr10	69578155	69578433	chr10:69578155-69578433	2
chr10	69582749	69582760	1	12	Human_STR_165834	A	chr10	69582490	69582752	chr10:69582490-69582752	3
chr10	6959197	6959212	1	16	Human_STR_133181	A	chr10	6959194	6959383	chr10:6959194-6959383	2
chr10	69778658	69778677	1	20	Human_STR_166021	T	chr10	69778500	69778679	chr10:69778500-69778679	55
chr10	69900264	69900275	1	12	Human_STR_166136	T	chr10	69900271	69900394	chr10:69900271-69900394	6
chr10	69947859	69947884	6	4.33333	Human_STR_166169	CTTTTT	chr10	69947860	69948185	chr10:69947860-69948185	7
chr10	69948169	69948182	1	14	Human_STR_166170	T	chr10	69947860	69948185	chr10:69947860-69948185	7
chr10	70088558	70088570	1	13	Human_STR_166303	T	chr10	70088080	70088572	chr10:70088080-70088572	47
chr10	70682868	70682888	1	21	Human_STR_167064	A	chr10	70682864	70683090	chr10:70682864-70683090	5
chr10	70849650	70849709	4	15	Human_STR_167235	AAAG	chr10	70849672	70851282	chr10:70849672-70851282	598
chr10	71002186	71002206	1	21	Human_STR_167376	A	chr10	71002181	71002454	chr10:71002181-71002454	2
chr10	71228525	71228536	1	12	Human_STR_167571	A	chr10	71228522	71228843	chr10:71228522-71228843	3
chr10	71228816	71228842	6	4.5	Human_STR_167572	GGGGGT	chr10	71228522	71228843	chr10:71228522-71228843	3
chr10	71386878	71386929	3	17.3333	Human_STR_167648	ACT	chr10	71386629	71386882	chr10:71386629-71386882	4
chr10	71405278	71405301	3	8	Human_STR_167654	CTT	chr10	71405104	71405302	chr10:71405104-71405302	3
chr10	71769077	71769095	1	19	Human_STR_167796	A	chr10	71769073	71769400	chr10:71769073-71769400	21
chr10	71769391	71769405	1	15	Human_STR_167797	A	chr10	71769073	71769400	chr10:71769073-71769400	21
chr10	71840825	71840848	1	24	Human_STR_167853	A	chr10	71840822	71841222	chr10:71840822-71841222	4
chr10	71984003	71984022	1	20	Human_STR_167963	A	chr10	71984000	71984297	chr10:71984000-71984297	2
chr10	7277462	7277545	2	42	Human_STR_133361	AC	chr10	7277177	7277507	chr10:7277177-7277507	3
chr10	73519264	73519277	1	14	Human_STR_168703	A	chr10	73519261	73519537	chr10:73519261-73519537	2
chr10	73599941	73599952	1	12	Human_STR_168739	A	chr10	73599936	73600188	chr10:73599936-73600188	8
chr10	73887423	73887437	1	15	Human_STR_168977	T	chr10	73887320	73887439	chr10:73887320-73887439	2
chr10	73955302	73955329	5	5.6	Human_STR_169049	ATTTT	chr10	73954988	73955333	chr10:73954988-73955333	2
chr10	74008139	74008152	1	14	Human_STR_169113	T	chr10	74007983	74008154	chr10:74007983-74008154	5
chr10	74078850	74078868	1	19	Human_STR_169198	T	chr10	74078612	74078870	chr10:74078612-74078870	8
chr10	74174772	74174791	1	20	Human_STR_169278	T	chr10	74174604	74174793	chr10:74174604-74174793	3
chr10	74289705	74289732	1	28	Human_STR_169367	T	chr10	74289425	74289733	chr10:74289425-74289733	2
chr10	74419823	74419847	1	25	Human_STR_169507	A	chr10	74419820	74419980	chr10:74419820-74419980	2
chr10	74991684	74991697	1	14	Human_STR_170028	A	chr10	74991679	74992005	chr10:74991679-74992005	2
chr10	75221899	75221924	1	26	Human_STR_170214	T	chr10	75221740	75221926	chr10:75221740-75221926	2
chr10	7526718	7526729	2	6	Human_STR_133534	AC	chr10	7526564	7526721	chr10:7526564-7526721	26
chr10	75887859	75887882	1	24	Human_STR_170837	A	chr10	75887856	75888019	chr10:75887856-75888019	5
chr10	75888003	75888016	1	14	Human_STR_170838	T	chr10	75887856	75888019	chr10:75887856-75888019	5
chr10	75931891	75931914	1	24	Human_STR_170876	T	chr10	75931649	75931916	chr10:75931649-75931916	2
chr10	76032934	76032947	1	14	Human_STR_170952	A	chr10	76032929	76032942	chr10:76032929-76032942	2
chr10	76032934	76032947	1	14	Human_STR_170952	A	chr10	76032929	76032942	chr10:76032929-76032942	2
chr10	76916397	76916409	1	13	Human_STR_171627	A	chr10	76916394	76916800	chr10:76916394-76916800	8
chr10	7743470	7743487	1	18	Human_STR_133691	A	chr10	7743467	7743545	chr10:7743467-7743545	2
chr10	78216412	78216428	1	17	Human_STR_172318	A	chr10	78216409	78216496	chr10:78216409-78216496	3
chr10	78271600	78271611	1	12	Human_STR_172339	T	chr10	78271231	78271613	chr10:78271231-78271613	4
chr10	78792493	78792504	1	12	Human_STR_172583	T	chr10	78792238	78792506	chr10:78792238-78792506	3
chr10	78858334	78858352	1	19	Human_STR_172612	A	chr10	78858331	78858440	chr10:78858331-78858440	3
chr10	78975126	78975148	5	4.6	Human_STR_172669	GTTTT	chr10	78974815	78975138	chr10:78974815-78975138	79
chr10	7898822	7898843	1	22	Human_STR_133809	A	chr10	7898819	7898904	chr10:7898819-7898904	3
chr10	7902240	7902270	1	31	Human_STR_133813	A	chr10	7902237	7902611	chr10:7902237-7902611	2
chr10	79124214	79124250	4	9.25	Human_STR_172731	AAAG	chr10	79123955	79124246	chr10:79123955-79124246	2
chr10	79274650	79274674	5	5	Human_STR_172809	GTTTT	chr10	79274655	79274751	chr10:79274655-79274751	3
chr10	79313733	79313745	1	13	Human_STR_172825	T	chr10	79313411	79313746	chr10:79313411-79313746	2
chr10	79383461	79383473	1	13	Human_STR_172855	A	chr10	79383458	79383833	chr10:79383458-79383833	20
chr10	79538277	79538290	1	14	Human_STR_172956	A	chr10	79538272	79538371	chr10:79538272-79538371	2
chr10	79651332	79651373	2	21	Human_STR_173015	AC	chr10	79651191	79651354	chr10:79651191-79651354	2
chr10	79822424	79822450	1	27	Human_STR_173170	A	chr10	79822421	79822811	chr10:79822421-79822811	14
chr10	80860195	80860212	1	18	Human_STR_173597	A	chr10	80860192	80860276	chr10:80860192-80860276	3
chr10	81085540	81086630	2	545.5	Human_STR_173666	GT	chr10	81085771	81086240	chr10:81085771-81086240	6
chr10	81085540	81086630	2	545.5	Human_STR_173666	GT	chr10	81085771	81086240	chr10:81085771-81086240	6
chr10	81138624	81138679	2	28	Human_STR_173704	GT	chr10	81138677	81139093	chr10:81138677-81139093	2
chr10	81962801	81962821	1	21	Human_STR_174210	A	chr10	81962798	81963579	chr10:81962798-81963579	87
chr10	82056406	82056429	1	24	Human_STR_174265	A	chr10	82056403	82056420	chr10:82056403-82056420	2
chr10	82056406	82056429	1	24	Human_STR_174265	A	chr10	82056403	82056420	chr10:82056403-82056420	2
chr10	82261009	82261019	1	11	Human_STR_174391	T	chr10	82260440	82261008	chr10:82260440-82261008	39
chr10	82290348	82290360	2	6.5	Human_STR_174407	GT	chr10	82290071	82290345	chr10:82290071-82290345	2
chr10	82416090	82416142	2	26.5	Human_STR_174477	GT	chr10	82415742	82416112	chr10:82415742-82416112	10
chr10	82416298	82416496	6	33.1667	Human_STR_174478	CTGTGT	chr10	82416293	82416679	chr10:82416293-82416679	2
chr10	82482085	82482101	1	17	Human_STR_174505	T	chr10	82482092	82482104	chr10:82482092-82482104	2
chr10	82482085	82482101	1	17	Human_STR_174505	T	chr10	82482092	82482104	chr10:82482092-82482104	2
chr10	83632987	83632999	1	13	Human_STR_175000	T	chr10	83632793	83633001	chr10:83632793-83633001	2
chr10	8373792	8373805	1	14	Human_STR_134167	T	chr10	8373481	8373809	chr10:8373481-8373809	25
chr10	8374849	8374916	4	17	Human_STR_134169	CTTT	chr10	8374227	8374893	chr10:8374227-8374893	349
chr10	84112641	84112655	1	15	Human_STR_175258	T	chr10	84112610	84112657	chr10:84112610-84112657	9
chr10	85937911	85938311	2	200.5	Human_STR_176160	AC	chr10	85937530	85937952	chr10:85937530-85937952	2
chr10	86152073	86152097	1	25	Human_STR_176291	A	chr10	86152070	86152317	chr10:86152070-86152317	2
chr10	86623536	86623560	1	25	Human_STR_176530	T	chr10	86623543	86623562	chr10:86623543-86623562	3
chr10	86623536	86623560	1	25	Human_STR_176530	T	chr10	86623543	86623562	chr10:86623543-86623562	3
chr10	88571814	88571831	1	18	Human_STR_177488	A	chr10	88571811	88572082	chr10:88571811-88572082	2
chr10	88622542	88622558	1	17	Human_STR_177522	A	chr10	88622539	88622751	chr10:88622539-88622751	2
chr10	88622736	88622748	1	13	Human_STR_177523	T	chr10	88622539	88622751	chr10:88622539-88622751	2
chr10	88866852	88866865	1	14	Human_STR_177726	A	chr10	88866849	88867228	chr10:88866849-88867228	18
chr10	89322969	89322990	1	22	Human_STR_178002	T	chr10	89322777	89322992	chr10:89322777-89322992	2
chr10	89508809	89508832	1	24	Human_STR_178117	T	chr10	89508472	89508835	chr10:89508472-89508835	2
chr10	89836863	89836876	1	14	Human_STR_178317	T	chr10	89836681	89836877	chr10:89836681-89836877	2
chr10	89896522	89896540	1	19	Human_STR_178346	A	chr10	89896518	89896551	chr10:89896518-89896551	2
chr10	9042745	9042759	1	15	Human_STR_134583	T	chr10	9042425	9042760	chr10:9042425-9042760	2
chr10	9052189	9052204	1	16	Human_STR_134592	A	chr10	9052186	9052462	chr10:9052186-9052462	20
chr10	90527402	90527449	1	48	Human_STR_178641	A	chr10	90527399	90527667	chr10:90527399-90527667	12
chr10	90711257	90711283	6	4.5	Human_STR_178711	AAAAAG	chr10	90711253	90711764	chr10:90711253-90711764	110
chr10	91189167	91189203	1	37	Human_STR_178941	A/T	chr10	91189163	91189205	chr10:91189163-91189205	10
chr10	91189167	91189203	1	37	Human_STR_178941	A/T	chr10	91189163	91189205	chr10:91189163-91189205	10
chr10	91199831	91199857	1	27	Human_STR_178944	A	chr10	91199827	91200195	chr10:91199827-91200195	2
chr10	9139524	9139550	1	27	Human_STR_134638	A	chr10	9139521	9139818	chr10:9139521-9139818	12
chr10	91837696	91837721	1	26	Human_STR_179272	A	chr10	91837693	91837713	chr10:91837693-91837713	2
chr10	91837696	91837721	1	26	Human_STR_179272	A	chr10	91837693	91837713	chr10:91837693-91837713	2
chr10	93283715	93283746	1	32	Human_STR_179830	T	chr10	93283444	93283748	chr10:93283444-93283748	3
chr10	93318608	93318627	1	20	Human_STR_179843	A	chr10	93318603	93318995	chr10:93318603-93318995	2
chr10	94074399	94074416	1	18	Human_STR_180408	A	chr10	94074059	94074408	chr10:94074059-94074408	2
chr10	94367824	94367847	1	24	Human_STR_180733	A	chr10	94367821	94367909	chr10:94367821-94367909	8
chr10	94367867	94367907	1	41	Human_STR_180734	A/T	chr10	94367821	94367909	chr10:94367821-94367909	8
chr10	95081170	95081192	1	23	Human_STR_181312	T	chr10	95081157	95081194	chr10:95081157-95081194	2
chr10	95128868	95128889	1	22	Human_STR_181334	T	chr10	95128871	95128891	chr10:95128871-95128891	2
chr10	95128868	95128889	1	22	Human_STR_181334	T	chr10	95128871	95128891	chr10:95128871-95128891	2
chr10	95222496	95222508	1	13	Human_STR_181412	A	chr10	95222493	95222944	chr10:95222493-95222944	9
chr10	95902108	95902125	1	18	Human_STR_181801	A	chr10	95902105	95902214	chr10:95902105-95902214	6
chr10	96139650	96139670	1	21	Human_STR_181948	A	chr10	96139649	96140022	chr10:96139649-96140022	2
chr10	97048312	97048322	1	11	Human_STR_182403	T	chr10	97048077	97048324	chr10:97048077-97048324	2
chr10	97218388	97218423	1	36	Human_STR_182507	A	chr10	97218383	97218641	chr10:97218383-97218641	2
chr10	97239159	97239179	1	21	Human_STR_182524	A	chr10	97239155	97239567	chr10:97239155-97239567	38
chr10	97522148	97522165	1	18	Human_STR_182711	T	chr10	97521944	97522167	chr10:97521944-97522167	26
chr10	97543468	97543481	1	14	Human_STR_182723	A	chr10	97543464	97543877	chr10:97543464-97543877	7
chr10	97543860	97543875	1	16	Human_STR_182724	T	chr10	97543464	97543877	chr10:97543464-97543877	7
chr10	97581754	97581775	1	22	Human_STR_182731	T	chr10	97581634	97581778	chr10:97581634-97581778	9
chr10	97640257	97640273	1	17	Human_STR_182756	A	chr10	97640254	97640658	chr10:97640254-97640658	7
chr10	97687990	97688001	1	12	Human_STR_182786	A	chr10	97687985	97688127	chr10:97687985-97688127	2
chr10	98044446	98044465	1	20	Human_STR_182972	A	chr10	98044443	98044614	chr10:98044443-98044614	2
chr10	98090074	98090090	1	17	Human_STR_182992	T	chr10	98090079	98090468	chr10:98090079-98090468	5
chr10	98308555	98308576	1	22	Human_STR_183105	A	chr10	98308552	98308827	chr10:98308552-98308827	50
chr10	98436412	98436429	1	18	Human_STR_183188	T	chr10	98436417	98436554	chr10:98436417-98436554	2
chr10	98468332	98468358	1	27	Human_STR_183215	A	chr10	98468328	98468564	chr10:98468328-98468564	58
chr10	99764791	99764801	1	11	Human_STR_184226	T	chr10	99764794	99764880	chr10:99764794-99764880	5
chr11	100596812	100596829	1	18	Human_STR_255889	A	chr11	100596808	100596968	chr11:100596808-100596968	2
chr11	100947651	100947676	1	26	Human_STR_256070	T	chr11	100947372	100947678	chr11:100947372-100947678	2
chr11	101386840	101386853	1	14	Human_STR_256275	A	chr11	101386837	101386845	chr11:101386837-101386845	5
chr11	101386840	101386853	1	14	Human_STR_256275	A	chr11	101386837	101386845	chr11:101386837-101386845	5
chr11	102297799	102297811	1	13	Human_STR_256801	T	chr11	102297400	102297813	chr11:102297400-102297813	29
chr11	10246957	10246967	1	11	Human_STR_209103	A	chr11	10246954	10247167	chr11:10246954-10247167	2
chr11	102956912	102956923	1	12	Human_STR_257158	A	chr11	102956908	102957200	chr11:102956908-102957200	2
chr11	103742973	103742996	1	24	Human_STR_257486	A	chr11	103742967	103742991	chr11:103742967-103742991	2
chr11	103801280	103801295	1	16	Human_STR_257513	A	chr11	103801275	103801290	chr11:103801275-103801290	7
chr11	103801280	103801295	1	16	Human_STR_257513	A	chr11	103801275	103801290	chr11:103801275-103801290	7
chr11	104579949	104579972	1	24	Human_STR_257878	A	chr11	104579946	104579965	chr11:104579946-104579965	14
chr11	104579949	104579972	1	24	Human_STR_257878	A	chr11	104579946	104579965	chr11:104579946-104579965	14
chr11	104909905	104909930	1	26	Human_STR_258033	T	chr11	104909877	104909932	chr11:104909877-104909932	4
chr11	104917608	104917622	1	15	Human_STR_258034	T	chr11	104917614	104917898	chr11:104917614-104917898	2
chr11	105061491	105061508	1	18	Human_STR_258089	A	chr11	105061488	105061502	chr11:105061488-105061502	2
chr11	105061491	105061508	1	18	Human_STR_258089	A	chr11	105061488	105061502	chr11:105061488-105061502	2
chr11	105513265	105513290	1	26	Human_STR_258326	A	chr11	105513261	105513284	chr11:105513261-105513284	16
chr11	105513265	105513290	1	26	Human_STR_258326	A	chr11	105513261	105513284	chr11:105513261-105513284	16
chr11	106138721	106138748	1	28	Human_STR_258581	A	chr11	106138718	106139012	chr11:106138718-106139012	3
chr11	106577272	106577285	1	14	Human_STR_258759	T	chr11	106577276	106577400	chr11:106577276-106577400	5
chr11	106577383	106577398	1	16	Human_STR_258760	T	chr11	106577276	106577400	chr11:106577276-106577400	5
chr11	107187581	107187598	1	18	Human_STR_259045	T	chr11	107187292	107187599	chr11:107187292-107187599	10
chr11	10735733	10735756	1	24	Human_STR_209338	A/T	chr11	10735359	10735758	chr11:10735359-10735758	5
chr11	107497103	107497119	1	17	Human_STR_259214	A	chr11	107497100	107497238	chr11:107497100-107497238	4
chr11	107540346	107540362	1	17	Human_STR_259251	T	chr11	107540149	107540363	chr11:107540149-107540363	2
chr11	107610815	107610829	1	15	Human_STR_259299	T	chr11	107610636	107610831	chr11:107610636-107610831	2
chr11	107671630	107671651	1	22	Human_STR_259343	T	chr11	107671635	107671653	chr11:107671635-107671653	3
chr11	107671630	107671651	1	22	Human_STR_259343	T	chr11	107671635	107671653	chr11:107671635-107671653	3
chr11	107727948	107727970	4	5.75	Human_STR_259408	AGGG	chr11	107727726	107727971	chr11:107727726-107727971	2
chr11	107818534	107818556	1	23	Human_STR_259536	A	chr11	107818531	107818875	chr11:107818531-107818875	2
chr11	107846151	107846174	1	24	Human_STR_259558	T	chr11	107846158	107846176	chr11:107846158-107846176	5
chr11	107846151	107846174	1	24	Human_STR_259558	T	chr11	107846158	107846176	chr11:107846158-107846176	5
chr11	107859672	107859698	4	6.75	Human_STR_259565	AGTG	chr11	107859673	107859731	chr11:107859673-107859731	26
chr11	107967292	107967318	1	27	Human_STR_259673	T	chr11	107966906	107967320	chr11:107966906-107967320	3
chr11	10956019	10956048	1	30	Human_STR_209483	T	chr11	10955665	10956051	chr11:10955665-10956051	2
chr11	110244597	110244617	3	7	Human_STR_260999	AAG	chr11	110244612	110244708	chr11:110244612-110244708	13
chr11	110251322	110251334	1	13	Human_STR_261005	T	chr11	110251327	110251472	chr11:110251327-110251472	11
chr11	110317902	110317917	1	16	Human_STR_261039	A	chr11	110317898	110318249	chr11:110317898-110318249	5
chr11	110581729	110581743	1	15	Human_STR_261160	A	chr11	110581726	110581943	chr11:110581726-110581943	25
chr11	111244842	111244861	1	20	Human_STR_261465	T	chr11	111244804	111244862	chr11:111244804-111244862	3
chr11	111824680	111824690	1	11	Human_STR_261825	T	chr11	111824557	111824693	chr11:111824557-111824693	2
chr11	111929776	111929789	1	14	Human_STR_261905	A	chr11	111929773	111930099	chr11:111929773-111930099	13
chr11	111930078	111930095	1	18	Human_STR_261906	T	chr11	111929773	111930099	chr11:111929773-111930099	13
chr11	111990655	111990675	1	21	Human_STR_261963	A	chr11	111990651	111990899	chr11:111990651-111990899	2
chr11	112016757	112016776	1	20	Human_STR_261989	T	chr11	112016607	112016779	chr11:112016607-112016779	3
chr11	112375994	112376006	1	13	Human_STR_262198	T	chr11	112375624	112375994	chr11:112375624-112375994	2
chr11	112566712	112566726	1	15	Human_STR_262280	T	chr11	112566717	112567065	chr11:112566717-112567065	2
chr11	113637900	113637915	1	16	Human_STR_262772	A	chr11	113637897	113638051	chr11:113637897-113638051	6
chr11	113641544	113641565	1	22	Human_STR_262776	A	chr11	113641541	113641621	chr11:113641541-113641621	2
chr11	113970185	113970197	1	13	Human_STR_263034	A	chr11	113970182	113970266	chr11:113970182-113970266	2
chr11	114034129	114034158	6	5	Human_STR_263063	GTTTTT	chr11	114033536	114034161	chr11:114033536-114034161	98
chr11	114312882	114312896	1	15	Human_STR_263204	A	chr11	114312879	114313299	chr11:114312879-114313299	2
chr11	114377970	114377987	1	18	Human_STR_263233	A	chr11	114377967	114377980	chr11:114377967-114377980	2
chr11	114377970	114377987	1	18	Human_STR_263233	A	chr11	114377967	114377980	chr11:114377967-114377980	2
chr11	115017942	115017962	2	10.5	Human_STR_263491	GT	chr11	115017965	115018296	chr11:115017965-115018296	4
chr11	115580382	115580393	1	12	Human_STR_263852	T	chr11	115580048	115580396	chr11:115580048-115580396	221
chr11	115741872	115741884	1	13	Human_STR_263926	T	chr11	115741521	115741886	chr11:115741521-115741886	2
chr11	115927369	115927398	1	30	Human_STR_263997	T	chr11	115927374	115927450	chr11:115927374-115927450	2
chr11	115927428	115927448	1	21	Human_STR_263998	T	chr11	115927374	115927450	chr11:115927374-115927450	2
chr11	116310385	116310403	5	3.8	Human_STR_264164	GGGGT	chr11	116310023	116310403	chr11:116310023-116310403	2
chr11	116458574	116458605	1	32	Human_STR_264244	T	chr11	116458442	116458607	chr11:116458442-116458607	4
chr11	116462602	116462613	1	12	Human_STR_264248	T	chr11	116462532	116462616	chr11:116462532-116462616	2
chr11	116867536	116867563	1	28	Human_STR_264506	A	chr11	116867531	116867975	chr11:116867531-116867975	2
chr11	116883544	116883554	1	11	Human_STR_264519	T	chr11	116883407	116883544	chr11:116883407-116883544	2
chr11	117051248	117051270	1	23	Human_STR_264693	T	chr11	117050933	117051273	chr11:117050933-117051273	2
chr11	117566003	117566049	1	47	Human_STR_265007	T	chr11	117565853	117566051	chr11:117565853-117566051	3
chr11	117817840	117817865	5	5.2	Human_STR_265112	ACTCC	chr11	117817562	117817842	chr11:117817562-117817842	2
chr11	118785097	118785115	4	4.75	Human_STR_265848	CCTG	chr11	118785112	118785368	chr11:118785112-118785368	84
chr11	119124699	119124721	1	23	Human_STR_266182	A	chr11	119124696	119124715	chr11:119124696-119124715	6
chr11	119124699	119124721	1	23	Human_STR_266182	A	chr11	119124696	119124715	chr11:119124696-119124715	6
chr11	119377459	119377479	1	21	Human_STR_266341	T	chr11	119377463	119377481	chr11:119377463-119377481	3
chr11	119377459	119377479	1	21	Human_STR_266341	T	chr11	119377463	119377481	chr11:119377463-119377481	3
chr11	119711352	119711377	1	26	Human_STR_266504	T	chr11	119711354	119711379	chr11:119711354-119711379	2
chr11	119711352	119711377	1	26	Human_STR_266504	T	chr11	119711354	119711379	chr11:119711354-119711379	2
chr11	119722089	119722106	4	4.5	Human_STR_266509	CCCT	chr11	119722087	119722432	chr11:119722087-119722432	8
chr11	119747566	119747585	1	20	Human_STR_266516	T	chr11	119747572	119747587	chr11:119747572-119747587	4
chr11	119747566	119747585	1	20	Human_STR_266516	T	chr11	119747572	119747587	chr11:119747572-119747587	4
chr11	119854808	119854831	4	6	Human_STR_266550	CTGT	chr11	119854784	119854831	chr11:119854784-119854831	2
chr11	120363433	120363467	1	35	Human_STR_266804	T	chr11	120363124	120363469	chr11:120363124-120363469	5
chr11	120463891	120463908	1	18	Human_STR_266853	A	chr11	120463888	120464227	chr11:120463888-120464227	7
chr11	12097911	12097929	4	4.75	Human_STR_209924	AGTG	chr11	12097914	12098716	chr11:12097914-12098716	100
chr11	12129919	12129932	1	14	Human_STR_209941	A	chr11	12129916	12130012	chr11:12129916-12130012	10
chr11	121331104	121331123	1	20	Human_STR_267263	T	chr11	121331109	121331419	chr11:121331109-121331419	4
chr11	121542870	121542882	1	13	Human_STR_267359	T	chr11	121542614	121542884	chr11:121542614-121542884	12
chr11	122178150	122178166	1	17	Human_STR_267722	T	chr11	122177708	122178168	chr11:122177708-122178168	40
chr11	122312731	122312741	1	11	Human_STR_267786	T	chr11	122312513	122312743	chr11:122312513-122312743	7
chr11	122956304	122956324	1	21	Human_STR_268285	A	chr11	122956299	122956503	chr11:122956299-122956503	13
chr11	122956478	122956501	1	24	Human_STR_268286	T	chr11	122956299	122956503	chr11:122956299-122956503	13
chr11	123013330	123013346	1	17	Human_STR_268354	T	chr11	123013120	123013348	chr11:123013120-123013348	11
chr11	123234279	123234301	1	23	Human_STR_268520	T	chr11	123234100	123234303	chr11:123234100-123234303	8
chr11	123368609	123368629	1	21	Human_STR_268619	A	chr11	123368606	123368784	chr11:123368606-123368784	2
chr11	123566218	123566235	1	18	Human_STR_268728	T	chr11	123565846	123566237	chr11:123565846-123566237	4
chr11	123613833	123613856	1	24	Human_STR_268751	T	chr11	123613702	123613859	chr11:123613702-123613859	15
chr11	124459121	124459151	1	31	Human_STR_269140	T	chr11	124458771	124459153	chr11:124458771-124459153	8
chr11	124514250	124514270	1	21	Human_STR_269172	A	chr11	124514246	124514548	chr11:124514246-124514548	2
chr11	124552798	124552812	1	15	Human_STR_269199	A	chr11	124552795	124553089	chr11:124552795-124553089	8
chr11	125304167	125304183	1	17	Human_STR_269556	A	chr11	125304164	125304178	chr11:125304164-125304178	8
chr11	125304167	125304183	1	17	Human_STR_269556	A	chr11	125304164	125304178	chr11:125304164-125304178	8
chr11	125560854	125560876	4	5.75	Human_STR_269783	AAAC	chr11	125560855	125560979	chr11:125560855-125560979	2
chr11	125904025	125904036	1	12	Human_STR_269934	A	chr11	125904022	125904031	chr11:125904022-125904031	2
chr11	125904025	125904036	1	12	Human_STR_269934	A	chr11	125904022	125904031	chr11:125904022-125904031	2
chr11	126001113	126001130	2	9	Human_STR_269995	GT	chr11	126001132	126001515	chr11:126001132-126001515	3
chr11	126084386	126084422	1	37	Human_STR_270037	T	chr11	126084365	126084425	chr11:126084365-126084425	52
chr11	126191148	126191167	1	20	Human_STR_270126	A	chr11	126191145	126191518	chr11:126191145-126191518	2
chr11	126290742	126290758	1	17	Human_STR_270186	T	chr11	126290424	126290762	chr11:126290424-126290762	5
chr11	126534132	126534145	1	14	Human_STR_270292	T	chr11	126534137	126534148	chr11:126534137-126534148	7
chr11	126534132	126534145	1	14	Human_STR_270292	T	chr11	126534137	126534148	chr11:126534137-126534148	7
chr11	126566156	126566171	1	16	Human_STR_270310	A	chr11	126566153	126566254	chr11:126566153-126566254	10
chr11	126800001	126800012	1	12	Human_STR_270385	A	chr11	126799997	126800007	chr11:126799997-126800007	15
chr11	126800001	126800012	1	12	Human_STR_270385	A	chr11	126799997	126800007	chr11:126799997-126800007	15
chr11	12772833	12772850	1	18	Human_STR_210264	A	chr11	12772830	12773175	chr11:12772830-12773175	5
chr11	128186715	128186728	2	7	Human_STR_271055	GT	chr11	128186495	128186714	chr11:128186495-128186714	3
chr11	12824650	12824666	1	17	Human_STR_210289	T	chr11	12824175	12824668	chr11:12824175-12824668	22
chr11	128584535	128584552	3	6	Human_STR_271240	ATG	chr11	128584156	128584534	chr11:128584156-128584534	2
chr11	128589174	128589187	1	14	Human_STR_271242	A	chr11	128589113	128589189	chr11:128589113-128589189	2
chr11	128757497	128757512	1	16	Human_STR_271308	T	chr11	128757408	128757514	chr11:128757408-128757514	6
chr11	128927597	128927615	1	19	Human_STR_271399	A	chr11	128927593	128927968	chr11:128927593-128927968	2
chr11	129942370	129942389	1	20	Human_STR_271953	T	chr11	129942098	129942391	chr11:129942098-129942391	55
chr11	130860251	130860274	1	24	Human_STR_272419	T	chr11	130860257	130860277	chr11:130860257-130860277	11
chr11	130860251	130860274	1	24	Human_STR_272419	T	chr11	130860257	130860277	chr11:130860257-130860277	11
chr11	131206137	131206170	1	34	Human_STR_272561	A	chr11	131206134	131206252	chr11:131206134-131206252	2
chr11	131310711	131310758	1	48	Human_STR_272620	A	chr11	131310707	131310864	chr11:131310707-131310864	2
chr11	13139337	13139352	1	16	Human_STR_210450	T	chr11	13139342	13139463	chr11:13139342-13139463	2
chr11	131799344	131799369	1	26	Human_STR_272839	T	chr11	131799015	131799372	chr11:131799015-131799372	25
chr11	13189527	13189537	1	11	Human_STR_210478	T	chr11	13189363	13189539	chr11:13189363-13189539	3
chr11	131995171	131995832	2	331	Human_STR_272921	GT	chr11	131995649	131996509	chr11:131995649-131996509	52
chr11	132126529	132126544	1	16	Human_STR_272974	T	chr11	132126404	132126546	chr11:132126404-132126546	2
chr11	132162682	132162707	1	26	Human_STR_272993	A	chr11	132162679	132162975	chr11:132162679-132162975	18
chr11	132411412	132411427	1	16	Human_STR_273099	T	chr11	132411283	132411428	chr11:132411283-132411428	3
chr11	133429645	133429677	1	33	Human_STR_273547	A	chr11	133429641	133429673	chr11:133429641-133429673	8
chr11	133429645	133429677	1	33	Human_STR_273547	A	chr11	133429641	133429673	chr11:133429641-133429673	8
chr11	133620296	133620330	6	5.83333	Human_STR_273611	CTTTTT	chr11	133620300	133620334	chr11:133620300-133620334	10
chr11	133620296	133620330	6	5.83333	Human_STR_273611	CTTTTT	chr11	133620300	133620334	chr11:133620300-133620334	10
chr11	133919569	133919579	1	11	Human_STR_273723	T	chr11	133919324	133919581	chr11:133919324-133919581	4
chr11	1339333	1339350	1	18	Human_STR_204264	A	chr11	1339329	1339358	chr11:1339329-1339358	3
chr11	133991372	133991382	1	11	Human_STR_273773	T	chr11	133991300	133991384	chr11:133991300-133991384	5
chr11	13405399	13405442	4	11	Human_STR_210564	AGGG	chr11	13405133	13405443	chr11:13405133-13405443	7
chr11	13468703	13468732	6	5	Human_STR_210589	CTTTTT	chr11	13468446	13468721	chr11:13468446-13468721	2
chr11	134688542	134688554	1	13	Human_STR_274044	A	chr11	134688539	134688830	chr11:134688539-134688830	31
chr11	134704827	134704843	1	17	Human_STR_274059	T	chr11	134704831	134705001	chr11:134704831-134705001	4
chr11	13546958	13546984	1	27	Human_STR_210630	A	chr11	13546955	13547312	chr11:13546955-13547312	7
chr11	13547297	13547310	1	14	Human_STR_210631	T	chr11	13546955	13547312	chr11:13546955-13547312	7
chr11	14559093	14559106	1	14	Human_STR_211157	T	chr11	14559062	14559108	chr11:14559062-14559108	2
chr11	14874558	14874573	1	16	Human_STR_211294	T	chr11	14874249	14874576	chr11:14874249-14874576	272
chr11	15500261	15500281	1	21	Human_STR_211539	A	chr11	15500258	15500428	chr11:15500258-15500428	3
chr11	15647356	15647370	3	5	Human_STR_211609	GTT	chr11	15647365	15647686	chr11:15647365-15647686	11
chr11	16121254	16121269	1	16	Human_STR_211794	T	chr11	16121256	16121272	chr11:16121256-16121272	4
chr11	16121254	16121269	1	16	Human_STR_211794	T	chr11	16121256	16121272	chr11:16121256-16121272	4
chr11	16411516	16411542	1	27	Human_STR_211923	A	chr11	16411231	16411535	chr11:16411231-16411535	2
chr11	16762338	16762352	1	15	Human_STR_212098	A	chr11	16762334	16762684	chr11:16762334-16762684	13
chr11	16893520	16893539	1	20	Human_STR_212165	T	chr11	16893238	16893541	chr11:16893238-16893541	5
chr11	17164509	17164521	1	13	Human_STR_212372	T	chr11	17164162	17164523	chr11:17164162-17164523	2
chr11	1866161	1866614	6	75.6667	Human_STR_204578	ACAGAG	chr11	1865419	1866172	chr11:1865419-1866172	81
chr11	1936970	1937178	4	52.25	Human_STR_204645	ATGG	chr11	1936655	1937042	chr11:1936655-1937042	7
chr11	19576560	19576575	1	16	Human_STR_213733	A	chr11	19576557	19576571	chr11:19576557-19576571	2
chr11	19576560	19576575	1	16	Human_STR_213733	A	chr11	19576557	19576571	chr11:19576557-19576571	2
chr11	19717482	19717493	1	12	Human_STR_213776	T	chr11	19717488	19717496	chr11:19717488-19717496	6
chr11	19717482	19717493	1	12	Human_STR_213776	T	chr11	19717488	19717496	chr11:19717488-19717496	6
chr11	19957398	19957421	1	24	Human_STR_213872	T	chr11	19957110	19957424	chr11:19957110-19957424	132
chr11	20041541	20041554	1	14	Human_STR_213918	A	chr11	20041538	20041793	chr11:20041538-20041793	2
chr11	20072119	20072137	1	19	Human_STR_213932	A	chr11	20072115	20072502	chr11:20072115-20072502	18
chr11	2212485	2212536	3	17.3333	Human_STR_204772	AGG	chr11	2212480	2212615	chr11:2212480-2212615	6
chr11	22204000	22204051	2	26	Human_STR_214952	CT/AC	chr11	22203894	22204025	chr11:22203894-22204025	2
chr11	2237930	2238112	2	91.5	Human_STR_204782	AC/AC	chr11	2238005	2238048	chr11:2238005-2238048	2
chr11	2237930	2238112	2	91.5	Human_STR_204782	AC/AC	chr11	2238005	2238048	chr11:2238005-2238048	2
chr11	22632253	22632280	1	28	Human_STR_215178	T	chr11	22631991	22632283	chr11:22631991-22632283	2
chr11	22956861	22956874	1	14	Human_STR_215346	A	chr11	22956858	22957229	chr11:22956858-22957229	2
chr11	23079830	23079850	1	21	Human_STR_215391	A	chr11	23079827	23079841	chr11:23079827-23079841	2
chr11	23079830	23079850	1	21	Human_STR_215391	A	chr11	23079827	23079841	chr11:23079827-23079841	2
chr11	23142641	23142662	1	22	Human_STR_215428	A	chr11	23142638	23142950	chr11:23142638-23142950	4
chr11	23658003	23658030	1	28	Human_STR_215696	A	chr11	23658000	23658323	chr11:23658000-23658323	4
chr11	24448582	24448602	1	21	Human_STR_216079	T	chr11	24448444	24448604	chr11:24448444-24448604	2
chr11	25098079	25098228	4	37.5	Human_STR_216453	AAGG/AGGG	chr11	25098156	25098313	chr11:25098156-25098313	4
chr11	25098280	25098311	1	32	Human_STR_216454	T	chr11	25098156	25098313	chr11:25098156-25098313	4
chr11	25127400	25127426	1	27	Human_STR_216473	A	chr11	25127401	25127422	chr11:25127401-25127422	2
chr11	25127400	25127426	1	27	Human_STR_216473	A	chr11	25127401	25127422	chr11:25127401-25127422	2
chr11	26003634	26003646	1	13	Human_STR_216877	T	chr11	26003639	26003950	chr11:26003639-26003950	3
chr11	26003924	26003952	4	7.25	Human_STR_216878	AGGG	chr11	26003639	26003950	chr11:26003639-26003950	3
chr11	26146204	26146218	1	15	Human_STR_216934	T	chr11	26146208	26146539	chr11:26146208-26146539	2
chr11	2619840	2619851	1	12	Human_STR_204948	A	chr11	2619837	2620105	chr11:2619837-2620105	2
chr11	26223305	26223324	1	20	Human_STR_216977	T	chr11	26223138	26223326	chr11:26223138-26223326	7
chr11	2670199	2670234	1	36	Human_STR_204970	T	chr11	2669931	2670236	chr11:2669931-2670236	59
chr11	27023801	27023811	1	11	Human_STR_217374	A	chr11	27023421	27023808	chr11:27023421-27023808	2
chr11	2705191	2705204	1	14	Human_STR_204977	T	chr11	2705021	2705206	chr11:2705021-2705206	3
chr11	27140472	27140486	1	15	Human_STR_217420	A	chr11	27140468	27140646	chr11:27140468-27140646	2
chr11	27217722	27217735	1	14	Human_STR_217456	T	chr11	27217576	27217737	chr11:27217576-27217737	2
chr11	27256168	27256196	3	9.66667	Human_STR_217477	AGC	chr11	27255766	27256168	chr11:27255766-27256168	123
chr11	27380506	27380517	1	12	Human_STR_217539	C	chr11	27380505	27380624	chr11:27380505-27380624	2
chr11	27716134	27716152	1	19	Human_STR_217723	T	chr11	27715832	27716154	chr11:27715832-27716154	2
chr11	27940127	27940152	1	26	Human_STR_217832	A	chr11	27940124	27940197	chr11:27940124-27940197	2
chr11	28010734	28010767	1	34	Human_STR_217860	T	chr11	28010741	28010769	chr11:28010741-28010769	3
chr11	28010734	28010767	1	34	Human_STR_217860	T	chr11	28010741	28010769	chr11:28010741-28010769	3
chr11	28128924	28128937	1	14	Human_STR_217919	A	chr11	28128920	28129110	chr11:28128920-28129110	91
chr11	2844157	2844169	1	13	Human_STR_205020	A	chr11	2844154	2844443	chr11:2844154-2844443	4
chr11	28776475	28776488	1	14	Human_STR_218180	T	chr11	28776161	28776492	chr11:28776161-28776492	3
chr11	28853777	28853796	1	20	Human_STR_218211	T	chr11	28853592	28853798	chr11:28853592-28853798	2
chr11	28864793	28864805	1	13	Human_STR_218215	T	chr11	28864582	28864807	chr11:28864582-28864807	24
chr11	29974883	29974905	1	23	Human_STR_218696	A	chr11	29974880	29975070	chr11:29974880-29975070	4
chr11	30629227	30629253	1	27	Human_STR_219005	T	chr11	30629233	30629255	chr11:30629233-30629255	2
chr11	30629227	30629253	1	27	Human_STR_219005	T	chr11	30629233	30629255	chr11:30629233-30629255	2
chr11	3091104	3091123	1	20	Human_STR_205156	T	chr11	3090855	3091125	chr11:3090855-3091125	17
chr11	31317622	31317665	4	11	Human_STR_219348	AGTC/AGCC	chr11	31317361	31317619	chr11:31317361-31317619	2
chr11	31450773	31450786	1	14	Human_STR_219407	A	chr11	31450770	31450827	chr11:31450770-31450827	11
chr11	31489328	31489344	1	17	Human_STR_219422	T	chr11	31489332	31489346	chr11:31489332-31489346	8
chr11	31489328	31489344	1	17	Human_STR_219422	T	chr11	31489332	31489346	chr11:31489332-31489346	8
chr11	32728930	32728944	1	15	Human_STR_220196	T	chr11	32728667	32728946	chr11:32728667-32728946	3
chr11	33012693	33012709	1	17	Human_STR_220386	T	chr11	33012698	33013071	chr11:33012698-33013071	2
chr11	33074016	33074036	1	21	Human_STR_220444	T	chr11	33074022	33074030	chr11:33074022-33074030	2
chr11	33074016	33074036	1	21	Human_STR_220444	T	chr11	33074022	33074030	chr11:33074022-33074030	2
chr11	33427057	33427073	1	17	Human_STR_220771	T	chr11	33427027	33427076	chr11:33427027-33427076	2
chr11	33668922	33668943	1	22	Human_STR_220901	A	chr11	33668919	33669067	chr11:33668919-33669067	2
chr11	34356316	34356329	1	14	Human_STR_221372	T	chr11	34356172	34356320	chr11:34356172-34356320	4
chr11	34386160	34386195	1	36	Human_STR_221385	A	chr11	34386157	34386357	chr11:34386157-34386357	9
chr11	34386338	34386355	1	18	Human_STR_221386	T	chr11	34386157	34386357	chr11:34386157-34386357	9
chr11	34661570	34661582	1	13	Human_STR_221545	T	chr11	34661390	34661585	chr11:34661390-34661585	39
chr11	35029448	35029462	1	15	Human_STR_221715	T	chr11	35029453	35029465	chr11:35029453-35029465	2
chr11	35029448	35029462	1	15	Human_STR_221715	T	chr11	35029453	35029465	chr11:35029453-35029465	2
chr11	35051468	35051478	1	11	Human_STR_221727	A	chr11	35051463	35051997	chr11:35051463-35051997	534
chr11	35053266	35053281	1	16	Human_STR_221729	T	chr11	35053022	35053283	chr11:35053022-35053283	60
chr11	35066603	35066622	1	20	Human_STR_221736	A	chr11	35066599	35067152	chr11:35066599-35067152	2812
chr11	35073207	35073218	1	12	Human_STR_221737	T	chr11	35072919	35073221	chr11:35072919-35073221	19
chr11	35297999	35298013	1	15	Human_STR_221827	A	chr11	35297997	35298240	chr11:35297997-35298240	32
chr11	35508764	35508779	1	16	Human_STR_221913	A	chr11	35508759	35508774	chr11:35508759-35508774	4
chr11	35508764	35508779	1	16	Human_STR_221913	A	chr11	35508759	35508774	chr11:35508759-35508774	4
chr11	35527665	35527676	1	12	Human_STR_221923	A	chr11	35527662	35527995	chr11:35527662-35527995	9
chr11	35527962	35527993	1	32	Human_STR_221924	T	chr11	35527662	35527995	chr11:35527662-35527995	9
chr11	35825538	35825553	1	16	Human_STR_222067	A	chr11	35825533	35825614	chr11:35825533-35825614	7
chr11	35986663	35986683	1	21	Human_STR_222167	A	chr11	35986660	35987036	chr11:35986660-35987036	2
chr11	36331179	36331218	3	13.3333	Human_STR_222334	GGT	chr11	36331203	36331536	chr11:36331203-36331536	8
chr11	36331510	36331551	3	14	Human_STR_222335	ACC	chr11	36331203	36331536	chr11:36331203-36331536	8
chr11	36660804	36660817	1	14	Human_STR_222465	T	chr11	36660531	36660819	chr11:36660531-36660819	13
chr11	3743336	3743358	1	23	Human_STR_205522	T	chr11	3742975	3743362	chr11:3742975-3743362	2
chr11	37978503	37978521	1	19	Human_STR_223038	A	chr11	37978500	37978723	chr11:37978500-37978723	3
chr11	38210454	38210471	5	3.6	Human_STR_223148	AGAGC	chr11	38210456	38210607	chr11:38210456-38210607	12
chr11	3860821	3860859	2	19.5	Human_STR_205662	AC	chr11	3860220	3860837	chr11:3860220-3860837	27
chr11	40183713	40183725	1	13	Human_STR_224185	A	chr11	40183708	40183719	chr11:40183708-40183719	2
chr11	40183713	40183725	1	13	Human_STR_224185	A	chr11	40183708	40183719	chr11:40183708-40183719	2
chr11	40223764	40223788	1	25	Human_STR_224204	A	chr11	40223760	40223865	chr11:40223760-40223865	18
chr11	40223843	40223863	6	3.5	Human_STR_224205	GTTTTT	chr11	40223760	40223865	chr11:40223760-40223865	18
chr11	40472917	40472953	1	37	Human_STR_224337	T	chr11	40472791	40472955	chr11:40472791-40472955	2
chr11	40869332	40869350	1	19	Human_STR_224542	T	chr11	40869203	40869352	chr11:40869203-40869352	4
chr11	41412534	41412548	1	15	Human_STR_224837	A	chr11	41412531	41412544	chr11:41412531-41412544	2
chr11	41412534	41412548	1	15	Human_STR_224837	A	chr11	41412531	41412544	chr11:41412531-41412544	2
chr11	41419228	41419240	1	13	Human_STR_224839	A	chr11	41419040	41419236	chr11:41419040-41419236	2
chr11	41471319	41471335	1	17	Human_STR_224869	A	chr11	41471316	41471693	chr11:41471316-41471693	14
chr11	42076159	42076188	1	30	Human_STR_225202	A	chr11	42075853	42076183	chr11:42075853-42076183	2
chr11	43360199	43360219	1	21	Human_STR_225777	A	chr11	43360196	43360553	chr11:43360196-43360553	9
chr11	43973553	43973568	1	16	Human_STR_226152	A	chr11	43973549	43973561	chr11:43973549-43973561	5
chr11	43973553	43973568	1	16	Human_STR_226152	A	chr11	43973549	43973561	chr11:43973549-43973561	5
chr11	44123495	44123515	1	21	Human_STR_226243	A	chr11	44123492	44123510	chr11:44123492-44123510	4
chr11	44123495	44123515	1	21	Human_STR_226243	A	chr11	44123492	44123510	chr11:44123492-44123510	4
chr11	44221702	44221715	1	14	Human_STR_226287	A	chr11	44221715	44221986	chr11:44221715-44221986	2
chr11	44359349	44359362	1	14	Human_STR_226362	T	chr11	44359184	44359364	chr11:44359184-44359364	9
chr11	45052725	45052737	1	13	Human_STR_226699	A	chr11	45052722	45052734	chr11:45052722-45052734	3
chr11	45052725	45052737	1	13	Human_STR_226699	A	chr11	45052722	45052734	chr11:45052722-45052734	3
chr11	46135376	46135394	1	19	Human_STR_227201	A	chr11	46135373	46135563	chr11:46135373-46135563	3
chr11	46534812	46534832	1	21	Human_STR_227480	T	chr11	46534596	46534834	chr11:46534596-46534834	2
chr11	46539021	46539047	1	27	Human_STR_227486	T	chr11	46538668	46539048	chr11:46538668-46539048	3
chr11	46619187	46619208	1	22	Human_STR_227572	A	chr11	46619183	46619437	chr11:46619183-46619437	13
chr11	46753124	46753139	1	16	Human_STR_227717	A	chr11	46753121	46753488	chr11:46753121-46753488	24
chr11	46753463	46753484	1	22	Human_STR_227718	T	chr11	46753121	46753488	chr11:46753121-46753488	24
chr11	47413899	47413919	1	21	Human_STR_228332	T	chr11	47413654	47413921	chr11:47413654-47413921	4
chr11	47573566	47573583	1	18	Human_STR_228482	A	chr11	47573563	47574025	chr11:47573563-47574025	32
chr11	47799231	47799245	1	15	Human_STR_228777	T	chr11	47799022	47799247	chr11:47799022-47799247	2
chr11	47867688	47867707	1	20	Human_STR_228846	A	chr11	47867685	47867881	chr11:47867685-47867881	2
chr11	47936634	47936644	1	11	Human_STR_228937	T	chr11	47936640	47936646	chr11:47936640-47936646	2
chr11	47936634	47936644	1	11	Human_STR_228937	T	chr11	47936640	47936646	chr11:47936640-47936646	2
chr11	48028966	48028986	1	21	Human_STR_229069	T	chr11	48028604	48028990	chr11:48028604-48028990	28
chr11	48163491	48163505	1	15	Human_STR_229177	T	chr11	48163334	48163507	chr11:48163334-48163507	36
chr11	48288326	48288345	1	20	Human_STR_229242	T	chr11	48288329	48288346	chr11:48288329-48288346	3
chr11	48288326	48288345	1	20	Human_STR_229242	T	chr11	48288329	48288346	chr11:48288329-48288346	3
chr11	50184569	50184592	1	24	Human_STR_229983	A	chr11	50184566	50184586	chr11:50184566-50184586	2
chr11	50184569	50184592	1	24	Human_STR_229983	A	chr11	50184566	50184586	chr11:50184566-50184586	2
chr11	5350219	5350246	1	28	Human_STR_206392	T	chr11	5350226	5350590	chr11:5350226-5350590	5
chr11	5350574	5350588	1	15	Human_STR_206393	T	chr11	5350226	5350590	chr11:5350226-5350590	5
chr11	5401220	5401231	1	12	Human_STR_206414	A	chr11	5401217	5401226	chr11:5401217-5401226	3
chr11	5401220	5401231	1	12	Human_STR_206414	A	chr11	5401217	5401226	chr11:5401217-5401226	3
chr11	5504785	5504795	1	11	Human_STR_206448	A	chr11	5504793	5505065	chr11:5504793-5505065	2
chr11	55197796	55197811	1	16	Human_STR_230193	T	chr11	55197801	55197813	chr11:55197801-55197813	4
chr11	55197796	55197811	1	16	Human_STR_230193	T	chr11	55197801	55197813	chr11:55197801-55197813	4
chr11	5567412	5567426	1	15	Human_STR_206465	A	chr11	5567409	5567542	chr11:5567409-5567542	8
chr11	56038346	56038361	1	16	Human_STR_230550	T	chr11	56038127	56038363	chr11:56038127-56038363	2
chr11	56663281	56663295	1	15	Human_STR_230824	T	chr11	56663286	56663297	chr11:56663286-56663297	5
chr11	56663281	56663295	1	15	Human_STR_230824	T	chr11	56663286	56663297	chr11:56663286-56663297	5
chr11	57324541	57324572	5	6.4	Human_STR_231190	AAAAG	chr11	57324540	57324747	chr11:57324540-57324747	4
chr11	57324748	57324759	2	6	Human_STR_231191	CT	chr11	57324540	57324747	chr11:57324540-57324747	4
chr11	57406698	57406729	2	16	Human_STR_231283	GT	chr11	57406709	57407290	chr11:57406709-57407290	71
chr11	57713896	57713910	1	15	Human_STR_231542	T	chr11	57713900	57713912	chr11:57713900-57713912	12
chr11	57713896	57713910	1	15	Human_STR_231542	T	chr11	57713900	57713912	chr11:57713900-57713912	12
chr11	57801547	57801572	1	26	Human_STR_231588	T	chr11	57801296	57801572	chr11:57801296-57801572	2
chr11	59868401	59868424	1	24	Human_STR_232623	T	chr11	59868075	59868428	chr11:59868075-59868428	3
chr11	60679006	60679027	1	22	Human_STR_232984	T	chr11	60678569	60679027	chr11:60678569-60679027	77
chr11	60721643	60721669	1	27	Human_STR_233004	T	chr11	60721289	60721672	chr11:60721289-60721672	47
chr11	60871197	60871226	2	15	Human_STR_233119	GT	chr11	60871198	60871450	chr11:60871198-60871450	3
chr11	60906919	60906931	1	13	Human_STR_233140	A	chr11	60906916	60907198	chr11:60906916-60907198	2
chr11	60918025	60918041	1	17	Human_STR_233151	T	chr11	60917835	60918043	chr11:60917835-60918043	5
chr11	60934721	60934829	6	18.1667	Human_STR_233161	AGAGGG	chr11	60934770	60935212	chr11:60934770-60935212	12
chr11	61786552	61786571	1	20	Human_STR_233751	A	chr11	61786548	61786990	chr11:61786548-61786990	73
chr11	62143650	62143663	1	14	Human_STR_234018	T	chr11	62143612	62143665	chr11:62143612-62143665	2
chr11	62202405	62202426	1	22	Human_STR_234066	A	chr11	62202402	62202418	chr11:62202402-62202418	9
chr11	62202405	62202426	1	22	Human_STR_234066	A	chr11	62202402	62202418	chr11:62202402-62202418	9
chr11	62248276	62248299	1	24	Human_STR_234121	A	chr11	62248272	62248499	chr11:62248272-62248499	2
chr11	62311436	62311455	4	5	Human_STR_234165	CTGT	chr11	62311446	62311797	chr11:62311446-62311797	3
chr11	62441874	62441898	1	25	Human_STR_234286	A	chr11	62441871	62442205	chr11:62441871-62442205	19
chr11	62625168	62625195	1	28	Human_STR_234507	A	chr11	62625165	62625549	chr11:62625165-62625549	22
chr11	62718532	62718549	1	18	Human_STR_234597	T	chr11	62718302	62718551	chr11:62718302-62718551	2
chr11	6290381	6290400	1	20	Human_STR_206806	T	chr11	6290237	6290402	chr11:6290237-6290402	2
chr11	629551	629566	1	16	Human_STR_203860	T	chr11	629192	629570	chr11:629192-629570	31
chr11	63319763	63319793	1	31	Human_STR_234818	T	chr11	63319473	63319796	chr11:63319473-63319796	9
chr11	63744456	63744481	1	26	Human_STR_235261	T	chr11	63744435	63744483	chr11:63744435-63744483	36
chr11	64140787	64140801	2	7.5	Human_STR_235536	GT	chr11	64140304	64140795	chr11:64140304-64140795	46
chr11	64238433	64238460	1	28	Human_STR_235623	T	chr11	64238125	64238462	chr11:64238125-64238462	2
chr11	64362100	64363939	4	460	Human_STR_235695	ATGG	chr11	64363562	64364093	chr11:64363562-64364093	2
chr11	64916690	64916705	1	16	Human_STR_236084	A	chr11	64916686	64916783	chr11:64916686-64916783	2
chr11	64916741	64916780	1	40	Human_STR_236085	T	chr11	64916686	64916783	chr11:64916686-64916783	2
chr11	65042838	65042857	1	20	Human_STR_236217	A	chr11	65042835	65043130	chr11:65042835-65043130	46
chr11	65261232	65261250	1	19	Human_STR_236434	A	chr11	65261229	65261625	chr11:65261229-65261625	224
chr11	65263687	65263701	1	15	Human_STR_236438	A	chr11	65263684	65264604	chr11:65263684-65264604	143
chr11	65492770	65492789	1	20	Human_STR_236600	T	chr11	65492459	65492791	chr11:65492459-65492791	3
chr11	65537532	65537542	1	11	Human_STR_236641	T	chr11	65537213	65537543	chr11:65537213-65537543	2
chr11	65657256	65657267	2	6	Human_STR_236731	CT	chr11	65656792	65657262	chr11:65656792-65657262	35
chr11	65670697	65670712	2	8	Human_STR_236741	GT	chr11	65670692	65670945	chr11:65670692-65670945	29
chr11	65695845	65695875	1	31	Human_STR_236765	T	chr11	65695608	65695878	chr11:65695608-65695878	111
chr11	65910094	65910112	1	19	Human_STR_236943	A	chr11	65910089	65910568	chr11:65910089-65910568	13
chr11	66882344	66882365	1	22	Human_STR_237807	A	chr11	66882341	66882514	chr11:66882341-66882514	4
chr11	66882491	66882514	1	24	Human_STR_237808	T	chr11	66882341	66882514	chr11:66882341-66882514	4
chr11	67103843	67103858	1	16	Human_STR_238029	A	chr11	67103841	67103862	chr11:67103841-67103862	2
chr11	67103843	67103858	1	16	Human_STR_238029	A	chr11	67103841	67103862	chr11:67103841-67103862	2
chr11	6724230	6724241	1	12	Human_STR_207052	T	chr11	6723829	6724231	chr11:6723829-6724231	2
chr11	68270413	68270427	4	3.75	Human_STR_238886	GTTT	chr11	68270416	68270689	chr11:68270416-68270689	5
chr11	68273883	68273916	1	34	Human_STR_238888	A	chr11	68273880	68274272	chr11:68273880-68274272	2
chr11	6884590	6884615	1	26	Human_STR_207122	T	chr11	6884595	6884618	chr11:6884595-6884618	6
chr11	6884590	6884615	1	26	Human_STR_207122	T	chr11	6884595	6884618	chr11:6884595-6884618	6
chr11	68921410	68921433	1	24	Human_STR_239281	T	chr11	68921150	68921435	chr11:68921150-68921435	2
chr11	69250325	69250338	1	14	Human_STR_239419	T	chr11	69250208	69250340	chr11:69250208-69250340	2
chr11	6958718	6958741	1	24	Human_STR_207155	T	chr11	6958348	6958743	chr11:6958348-6958743	2
chr11	69809607	69809627	1	21	Human_STR_239740	A	chr11	69809602	69809958	chr11:69809602-69809958	2
chr11	69906057	69906081	1	25	Human_STR_239802	T	chr11	69906060	69906083	chr11:69906060-69906083	16
chr11	69906057	69906081	1	25	Human_STR_239802	T	chr11	69906060	69906083	chr11:69906060-69906083	16
chr11	69965941	69965981	4	10.25	Human_STR_239830	ATGG	chr11	69965939	69966135	chr11:69965939-69966135	5
chr11	70150442	70150454	1	13	Human_STR_239986	A	chr11	70150439	70150493	chr11:70150439-70150493	2
chr11	70232487	70232497	1	11	Human_STR_240038	T	chr11	70232495	70232810	chr11:70232495-70232810	3
chr11	70232788	70232808	1	21	Human_STR_240039	T	chr11	70232495	70232810	chr11:70232495-70232810	3
chr11	70339570	70339586	1	17	Human_STR_240114	T	chr11	70339442	70339588	chr11:70339442-70339588	3
chr11	70371576	70371586	1	11	Human_STR_240123	T	chr11	70371334	70371589	chr11:70371334-70371589	2
chr11	70401007	70401020	1	14	Human_STR_240131	T	chr11	70400886	70401022	chr11:70400886-70401022	6
chr11	70575632	70575647	1	16	Human_STR_240240	T	chr11	70575636	70576014	chr11:70575636-70576014	2
chr11	70576006	70576022	1	17	Human_STR_240242	A	chr11	70575636	70576014	chr11:70575636-70576014	2
chr11	71404304	71404319	1	16	Human_STR_240697	T	chr11	71404196	71404321	chr11:71404196-71404321	6
chr11	71493761	71493782	1	22	Human_STR_240758	A	chr11	71493756	71493898	chr11:71493756-71493898	2
chr11	72068745	72068769	1	25	Human_STR_241105	A	chr11	72068743	72068761	chr11:72068743-72068761	2
chr11	72068745	72068769	1	25	Human_STR_241105	A	chr11	72068743	72068761	chr11:72068743-72068761	2
chr11	73148147	73148159	1	13	Human_STR_241751	T	chr11	73148154	73148468	chr11:73148154-73148468	3
chr11	73148446	73148466	1	21	Human_STR_241752	T	chr11	73148154	73148468	chr11:73148154-73148468	3
chr11	73256729	73256751	1	23	Human_STR_241845	T	chr11	73256735	73256785	chr11:73256735-73256785	2
chr11	73551144	73551158	1	15	Human_STR_242164	A	chr11	73551141	73551517	chr11:73551141-73551517	3
chr11	741541	741565	1	25	Human_STR_203964	A	chr11	741538	741804	chr11:741538-741804	12
chr11	7426324	7426341	1	18	Human_STR_207341	A	chr11	7426320	7426390	chr11:7426320-7426390	4
chr11	74534784	74534803	1	20	Human_STR_242854	A	chr11	74534779	74535147	chr11:74534779-74535147	48
chr11	74893785	74893797	1	13	Human_STR_243035	A	chr11	74893782	74894068	chr11:74893782-74894068	2
chr11	75048831	75048861	1	31	Human_STR_243132	T	chr11	75048473	75048863	chr11:75048473-75048863	7
chr11	75538941	75538951	1	11	Human_STR_243432	T	chr11	75538796	75538953	chr11:75538796-75538953	2
chr11	75748584	75748607	1	24	Human_STR_243581	A	chr11	75748582	75748924	chr11:75748582-75748924	5
chr11	76936346	76936360	1	15	Human_STR_244246	A	chr11	76936185	76936353	chr11:76936185-76936353	2
chr11	77156019	77156031	1	13	Human_STR_244385	A	chr11	77156016	77156186	chr11:77156016-77156186	8
chr11	77938678	77938693	1	16	Human_STR_245075	A	chr11	77938673	77938848	chr11:77938673-77938848	2
chr11	78002341	78002362	1	22	Human_STR_245122	A	chr11	78002337	78002637	chr11:78002337-78002637	2
chr11	78002595	78002635	1	41	Human_STR_245124	T	chr11	78002337	78002637	chr11:78002337-78002637	2
chr11	78993862	78993872	1	11	Human_STR_245590	A	chr11	78993859	78994112	chr11:78993859-78994112	2
chr11	80239484	80239497	1	14	Human_STR_246186	T	chr11	80239490	80239499	chr11:80239490-80239499	2
chr11	80239484	80239497	1	14	Human_STR_246186	T	chr11	80239490	80239499	chr11:80239490-80239499	2
chr11	80527924	80527935	1	12	Human_STR_246307	T	chr11	80527927	80527937	chr11:80527927-80527937	2
chr11	80527924	80527935	1	12	Human_STR_246307	T	chr11	80527927	80527937	chr11:80527927-80527937	2
chr11	81132347	81132368	1	22	Human_STR_246607	T	chr11	81132350	81132370	chr11:81132350-81132370	2
chr11	81132347	81132368	1	22	Human_STR_246607	T	chr11	81132350	81132370	chr11:81132350-81132370	2
chr11	81299677	81299690	1	14	Human_STR_246686	T	chr11	81299469	81299692	chr11:81299469-81299692	2
chr11	81696285	81696304	1	20	Human_STR_246894	T	chr11	81696174	81696306	chr11:81696174-81696306	10
chr11	82418432	82418455	1	24	Human_STR_247208	A	chr11	82418428	82418611	chr11:82418428-82418611	5
chr11	83222075	83222087	1	13	Human_STR_247667	A	chr11	83222070	83222081	chr11:83222070-83222081	2
chr11	83222075	83222087	1	13	Human_STR_247667	A	chr11	83222070	83222081	chr11:83222070-83222081	2
chr11	83264928	83264956	1	29	Human_STR_247688	T	chr11	83264586	83264960	chr11:83264586-83264960	6
chr11	83291405	83291415	1	11	Human_STR_247705	A	chr11	83291402	83291636	chr11:83291402-83291636	2
chr11	84093915	84093926	1	12	Human_STR_248105	A	chr11	84093911	84093923	chr11:84093911-84093923	12
chr11	84093915	84093926	1	12	Human_STR_248105	A	chr11	84093911	84093923	chr11:84093911-84093923	12
chr11	84316635	84316650	1	16	Human_STR_248217	A	chr11	84316632	84316642	chr11:84316632-84316642	4
chr11	84316635	84316650	1	16	Human_STR_248217	A	chr11	84316632	84316642	chr11:84316632-84316642	4
chr11	85160835	85160849	1	15	Human_STR_248597	T	chr11	85160814	85160851	chr11:85160814-85160851	6
chr11	85452115	85452127	1	13	Human_STR_248741	T	chr11	85451857	85452132	chr11:85451857-85452132	2
chr11	85703323	85703341	1	19	Human_STR_248887	T	chr11	85702937	85703343	chr11:85702937-85703343	7
chr11	8607766	8607784	1	19	Human_STR_207843	A	chr11	8607763	8607778	chr11:8607763-8607778	6
chr11	8607766	8607784	1	19	Human_STR_207843	A	chr11	8607763	8607778	chr11:8607763-8607778	6
chr11	8632533	8632548	1	16	Human_STR_207857	T	chr11	8632537	8632549	chr11:8632537-8632549	4
chr11	8632533	8632548	1	16	Human_STR_207857	T	chr11	8632537	8632549	chr11:8632537-8632549	4
chr11	86328088	86328120	1	33	Human_STR_249239	T	chr11	86328094	86328121	chr11:86328094-86328121	7
chr11	86328088	86328120	1	33	Human_STR_249239	T	chr11	86328094	86328121	chr11:86328094-86328121	7
chr11	86664651	86664672	5	4.4	Human_STR_249416	CTTTT	chr11	86664236	86664677	chr11:86664236-86664677	3
chr11	86841164	86841175	1	12	Human_STR_249551	A	chr11	86841159	86841223	chr11:86841159-86841223	8
chr11	86841209	86841221	1	13	Human_STR_249552	T	chr11	86841159	86841223	chr11:86841159-86841223	8
chr11	87043108	87043146	6	6.5	Human_STR_249687	AAAAAC	chr11	87043104	87043447	chr11:87043104-87043447	2
chr11	87139781	87139803	1	23	Human_STR_249723	T	chr11	87139431	87139805	chr11:87139431-87139805	14
chr11	87149206	87149226	1	21	Human_STR_249725	T	chr11	87149211	87149297	chr11:87149211-87149297	3
chr11	87149282	87149294	1	13	Human_STR_249726	T	chr11	87149211	87149297	chr11:87149211-87149297	3
chr11	87251919	87251937	1	19	Human_STR_249767	A	chr11	87251916	87252279	chr11:87251916-87252279	2
chr11	87525616	87525642	6	4.5	Human_STR_249874	CTTTTT	chr11	87525483	87525645	chr11:87525483-87525645	4
chr11	8756339	8756358	1	20	Human_STR_207917	A	chr11	8756335	8756571	chr11:8756335-8756571	15
chr11	88069708	88069725	1	18	Human_STR_250094	A	chr11	88069705	88069944	chr11:88069705-88069944	24
chr11	88153226	88153238	1	13	Human_STR_250150	A	chr11	88153223	88153558	chr11:88153223-88153558	2
chr11	88276802	88276817	1	16	Human_STR_250204	T	chr11	88276753	88276819	chr11:88276753-88276819	2
chr11	89219633	89219662	2	15	Human_STR_250637	GT	chr11	89219339	89219644	chr11:89219339-89219644	6
chr11	8973797	8973856	2	30	Human_STR_208073	AC/AT	chr11	8973817	8973979	chr11:8973817-8973979	6
chr11	8973958	8973977	1	20	Human_STR_208075	T	chr11	8973817	8973979	chr11:8973817-8973979	6
chr11	89893122	89893144	1	23	Human_STR_251013	A	chr11	89893119	89893512	chr11:89893119-89893512	11
chr11	89989072	89989087	1	16	Human_STR_251066	T	chr11	89988834	89989089	chr11:89988834-89989089	2
chr11	9015356	9015376	1	21	Human_STR_208107	A	chr11	9014981	9015367	chr11:9014981-9015367	2
chr11	91252622	91252646	1	25	Human_STR_251654	G	chr11	91252482	91252645	chr11:91252482-91252645	2
chr11	91338607	91338631	1	25	Human_STR_251689	A	chr11	91338604	91338624	chr11:91338604-91338624	2
chr11	91338607	91338631	1	25	Human_STR_251689	A	chr11	91338604	91338624	chr11:91338604-91338624	2
chr11	91477318	91477339	1	22	Human_STR_251747	A	chr11	91477314	91477480	chr11:91477314-91477480	2
chr11	91525743	91525775	4	8.25	Human_STR_251772	AAAC	chr11	91525740	91526132	chr11:91525740-91526132	4
chr11	9185604	9185636	1	33	Human_STR_208208	T	chr11	9185386	9185638	chr11:9185386-9185638	2
chr11	92081303	92081313	1	11	Human_STR_252008	T	chr11	92081309	92081315	chr11:92081309-92081315	5
chr11	92081303	92081313	1	11	Human_STR_252008	T	chr11	92081309	92081315	chr11:92081309-92081315	5
chr11	92083146	92083165	1	20	Human_STR_252009	A	chr11	92083144	92083535	chr11:92083144-92083535	8
chr11	92083521	92083533	1	13	Human_STR_252010	T	chr11	92083144	92083535	chr11:92083144-92083535	8
chr11	92504929	92504942	1	14	Human_STR_252211	A	chr11	92504926	92505284	chr11:92504926-92505284	2
chr11	92555484	92555496	1	13	Human_STR_252227	A	chr11	92555481	92555703	chr11:92555481-92555703	5
chr11	92808016	92808038	1	23	Human_STR_252337	A	chr11	92807675	92808032	chr11:92807675-92808032	2
chr11	94043251	94043272	1	22	Human_STR_252906	T	chr11	94043254	94043274	chr11:94043254-94043274	3
chr11	94043251	94043272	1	22	Human_STR_252906	T	chr11	94043254	94043274	chr11:94043254-94043274	3
chr11	95065799	95065821	1	23	Human_STR_253376	A	chr11	95065796	95065922	chr11:95065796-95065922	3
chr11	95557238	95557260	1	23	Human_STR_253600	A	chr11	95557234	95557451	chr11:95557234-95557451	2
chr11	9556411	9556430	1	20	Human_STR_208655	A	chr11	9556408	9556424	chr11:9556408-9556424	2
chr11	9556411	9556430	1	20	Human_STR_208655	A	chr11	9556408	9556424	chr11:9556408-9556424	2
chr11	95610497	95610527	1	31	Human_STR_253623	T	chr11	95610217	95610530	chr11:95610217-95610530	23
chr11	95802080	95802102	1	23	Human_STR_253735	T	chr11	95801750	95802104	chr11:95801750-95802104	2
chr11	95886326	95886341	1	16	Human_STR_253784	T	chr11	95886290	95886343	chr11:95886290-95886343	2
chr11	95888674	95888715	2	21	Human_STR_253787	AT	chr11	95888692	95889856	chr11:95888692-95889856	469
chr11	95987556	95987572	1	17	Human_STR_253851	T	chr11	95987343	95987574	chr11:95987343-95987574	48
chr11	96007207	96007265	6	9.83333	Human_STR_253861	CTTTTT	chr11	96006843	96007267	chr11:96006843-96007267	13
chr11	96024280	96024306	1	27	Human_STR_253870	T	chr11	96024131	96024308	chr11:96024131-96024308	2
chr11	96169748	96169768	6	3.5	Human_STR_253935	AAAAAC	chr11	96169745	96169924	chr11:96169745-96169924	2
chr11	96169901	96169925	1	25	Human_STR_253936	T	chr11	96169745	96169924	chr11:96169745-96169924	2
chr11	96579215	96579231	1	17	Human_STR_254044	A	chr11	96579211	96579589	chr11:96579211-96579589	2
chr11	97132947	97132975	1	29	Human_STR_254242	A	chr11	97132944	97132967	chr11:97132944-97132967	2
chr11	97132947	97132975	1	29	Human_STR_254242	A	chr11	97132944	97132967	chr11:97132944-97132967	2
chr11	9732232	9732245	1	14	Human_STR_208808	T	chr11	9732058	9732249	chr11:9732058-9732249	2
chr11	9941730	9941799	2	35	Human_STR_208933	GT/AT	chr11	9941802	9941912	chr11:9941802-9941912	2
chr12	100519114	100519134	1	21	Human_STR_329351	A	chr12	100518805	100519127	chr12:100518805-100519127	3
chr12	10058620	10058638	1	19	Human_STR_280491	T	chr12	10058419	10058640	chr12:10058419-10058640	2
chr12	101692634	101692663	1	30	Human_STR_330035	T	chr12	101692271	101692665	chr12:101692271-101692665	2
chr12	102220729	102220756	1	28	Human_STR_330463	T	chr12	102220478	102220758	chr12:102220478-102220758	19
chr12	1026882	1026893	1	12	Human_STR_274825	A	chr12	1026879	1027238	chr12:1026879-1027238	29
chr12	10273337	10273371	1	35	Human_STR_280608	T	chr12	10272963	10273373	chr12:10272963-10273373	2
chr12	102734669	102734690	1	22	Human_STR_330819	T	chr12	102734344	102734692	chr12:102734344-102734692	3
chr12	102909928	102909970	1	43	Human_STR_330889	T	chr12	102909608	102909974	chr12:102909608-102909974	2
chr12	10337438	10337453	1	16	Human_STR_280674	T	chr12	10337097	10337455	chr12:10337097-10337455	16
chr12	103407084	103407100	1	17	Human_STR_331133	A	chr12	103407081	103407257	chr12:103407081-103407257	13
chr12	10410082	10410102	1	21	Human_STR_280746	T	chr12	10409972	10410105	chr12:10409972-10410105	5
chr12	104193583	104193595	1	13	Human_STR_331480	A	chr12	104193580	104193857	chr12:104193580-104193857	53
chr12	104199624	104199648	1	25	Human_STR_331483	A	chr12	104199621	104199645	chr12:104199621-104199645	2
chr12	104199624	104199648	1	25	Human_STR_331483	A	chr12	104199621	104199645	chr12:104199621-104199645	2
chr12	104225549	104225571	1	23	Human_STR_331493	T	chr12	104225376	104225573	chr12:104225376-104225573	3
chr12	104330401	104330422	1	22	Human_STR_331551	A	chr12	104330398	104330552	chr12:104330398-104330552	6
chr12	104613561	104613573	1	13	Human_STR_331774	T	chr12	104613052	104613575	chr12:104613052-104613575	12
chr12	104659029	104659047	1	19	Human_STR_331822	A	chr12	104658660	104659046	chr12:104658660-104659046	24
chr12	104791560	104791570	1	11	Human_STR_331936	T	chr12	104791559	104791875	chr12:104791559-104791875	7
chr12	104791856	104791871	1	16	Human_STR_331937	T	chr12	104791559	104791875	chr12:104791559-104791875	7
chr12	104846912	104846926	1	15	Human_STR_331972	A	chr12	104846909	104846975	chr12:104846909-104846975	3
chr12	105020357	105020375	1	19	Human_STR_332083	A	chr12	105020354	105020448	chr12:105020354-105020448	2
chr12	105030631	105030642	1	12	Human_STR_332088	T	chr12	105030278	105030644	chr12:105030278-105030644	2
chr12	105064475	105064601	2	63.5	Human_STR_332099	AC	chr12	105064571	105065844	chr12:105064571-105065844	169
chr12	105177367	105177381	1	15	Human_STR_332147	T	chr12	105177272	105177383	chr12:105177272-105177383	3
chr12	10538585	10538600	1	16	Human_STR_280817	T	chr12	10538589	10538605	chr12:10538589-10538605	6
chr12	10538585	10538600	1	16	Human_STR_280817	T	chr12	10538589	10538605	chr12:10538589-10538605	6
chr12	105815134	105815146	1	13	Human_STR_332466	T	chr12	105815131	105815436	chr12:105815131-105815436	2
chr12	107001344	107001363	1	20	Human_STR_333077	G	chr12	107001353	107001364	chr12:107001353-107001364	2
chr12	107001344	107001363	1	20	Human_STR_333077	G	chr12	107001353	107001364	chr12:107001353-107001364	2
chr12	10712363	10712373	1	11	Human_STR_280891	T	chr12	10712275	10712375	chr12:10712275-10712375	6
chr12	107425149	107425164	1	16	Human_STR_333342	T	chr12	107424746	107425166	chr12:107424746-107425166	2
chr12	107578455	107578466	1	12	Human_STR_333439	A	chr12	107578298	107578459	chr12:107578298-107578459	2
chr12	107780756	107780771	1	16	Human_STR_333538	T	chr12	107780760	107781041	chr12:107780760-107781041	6
chr12	108103288	108103304	1	17	Human_STR_333721	T	chr12	108103294	108103307	chr12:108103294-108103307	9
chr12	108103288	108103304	1	17	Human_STR_333721	T	chr12	108103294	108103307	chr12:108103294-108103307	9
chr12	10833162	10833177	1	16	Human_STR_280959	A	chr12	10833157	10833219	chr12:10833157-10833219	2
chr12	108783363	108783389	6	4.5	Human_STR_334075	ACCATC	chr12	108783050	108783376	chr12:108783050-108783376	4
chr12	109785380	109785417	1	38	Human_STR_334834	T	chr12	109785262	109785419	chr12:109785262-109785419	2
chr12	110498889	110498906	1	18	Human_STR_335353	A	chr12	110498885	110498903	chr12:110498885-110498903	28
chr12	110498889	110498906	1	18	Human_STR_335353	A	chr12	110498885	110498903	chr12:110498885-110498903	28
chr12	110567641	110567655	1	15	Human_STR_335430	T	chr12	110567516	110567657	chr12:110567516-110567657	2
chr12	110683063	110683078	1	16	Human_STR_335542	T	chr12	110682622	110683080	chr12:110682622-110683080	11
chr12	110735240	110735257	1	18	Human_STR_335591	A	chr12	110735237	110735389	chr12:110735237-110735389	2
chr12	110750655	110750693	1	39	Human_STR_335609	A	chr12	110750652	110751139	chr12:110750652-110751139	11
chr12	110751116	110751137	1	22	Human_STR_335610	T	chr12	110750652	110751139	chr12:110750652-110751139	11
chr12	111252936	111252960	5	5	Human_STR_336155	GTTTT	chr12	111252728	111252961	chr12:111252728-111252961	14
chr12	111328573	111328599	1	27	Human_STR_336231	T	chr12	111328232	111328601	chr12:111328232-111328601	2
chr12	111336255	111336271	1	17	Human_STR_336242	A	chr12	111336252	111336432	chr12:111336252-111336432	3
chr12	111336422	111336439	1	18	Human_STR_336243	A	chr12	111336252	111336432	chr12:111336252-111336432	3
chr12	111905112	111905140	1	29	Human_STR_336672	T	chr12	111904763	111905142	chr12:111904763-111905142	8
chr12	112018940	112018958	1	19	Human_STR_336806	A	chr12	112018937	112019235	chr12:112018937-112019235	33
chr12	112341711	112341728	1	18	Human_STR_337158	A	chr12	112341708	112342051	chr12:112341708-112342051	26
chr12	112342031	112342048	1	18	Human_STR_337159	T	chr12	112341708	112342051	chr12:112341708-112342051	26
chr12	112363225	112363239	1	15	Human_STR_337181	T	chr12	112363158	112363241	chr12:112363158-112363241	2
chr12	112529508	112529520	1	13	Human_STR_337340	A	chr12	112529504	112529724	chr12:112529504-112529724	2
chr12	112742043	112742066	1	24	Human_STR_337549	T	chr12	112741741	112742068	chr12:112741741-112742068	2
chr12	112809909	112809925	1	17	Human_STR_337621	T	chr12	112809864	112809925	chr12:112809864-112809925	4
chr12	112920992	112921009	1	18	Human_STR_337772	T	chr12	112920682	112921011	chr12:112920682-112921011	3
chr12	113575198	113575214	1	17	Human_STR_338202	T	chr12	113574868	113575216	chr12:113574868-113575216	2
chr12	113938586	113938598	2	6.5	Human_STR_338546	AG	chr12	113938595	113938989	chr12:113938595-113938989	2
chr12	113938992	113939004	2	6.5	Human_STR_338547	AC	chr12	113938595	113938989	chr12:113938595-113938989	2
chr12	114713812	114713836	1	25	Human_STR_338952	A	chr12	114713809	114714132	chr12:114713809-114714132	2
chr12	114815363	114815403	6	6.83333	Human_STR_339026	CTTTTT	chr12	114815176	114815404	chr12:114815176-114815404	3
chr12	11487318	11487329	1	12	Human_STR_281225	T	chr12	11486966	11487331	chr12:11486966-11487331	2
chr12	114918041	114918061	1	21	Human_STR_339109	T	chr12	114917726	114918063	chr12:114917726-114918063	2
chr12	115104189	115104222	1	34	Human_STR_339258	A	chr12	115103963	115104215	chr12:115103963-115104215	3
chr12	115791842	115791878	2	18.5	Human_STR_339804	AG	chr12	115791856	115792156	chr12:115791856-115792156	114
chr12	11582487	11582498	1	12	Human_STR_281254	A	chr12	11582484	11582789	chr12:11582484-11582789	5
chr12	115890022	115890073	5	10.4	Human_STR_339869	CCCCT	chr12	115889491	115890073	chr12:115889491-115890073	6
chr12	116111641	116111660	1	20	Human_STR_339995	T	chr12	116111611	116111662	chr12:116111611-116111662	2
chr12	116188753	116188777	1	25	Human_STR_340044	T	chr12	116188760	116188962	chr12:116188760-116188962	4
chr12	116188929	116188960	1	32	Human_STR_340045	T	chr12	116188760	116188962	chr12:116188760-116188962	4
chr12	116603065	116603092	1	28	Human_STR_340291	T	chr12	116602727	116603094	chr12:116602727-116603094	2
chr12	11722036	11722058	1	23	Human_STR_281329	T	chr12	11721730	11722060	chr12:11721730-11722060	9
chr12	117375659	117375670	1	12	Human_STR_341030	T	chr12	117375665	117375672	chr12:117375665-117375672	2
chr12	117375659	117375670	1	12	Human_STR_341030	T	chr12	117375665	117375672	chr12:117375665-117375672	2
chr12	118012698	118012718	1	21	Human_STR_341468	A	chr12	118012695	118013095	chr12:118012695-118013095	2
chr12	118202048	118202059	1	12	Human_STR_341584	T	chr12	118202051	118202145	chr12:118202051-118202145	2
chr12	11838257	11838271	1	15	Human_STR_281409	A	chr12	11838255	11838510	chr12:11838255-11838510	2
chr12	118626724	118626755	2	16	Human_STR_342052	GT	chr12	118626739	118626832	chr12:118626739-118626832	7
chr12	118632418	118632439	1	22	Human_STR_342054	T	chr12	118632324	118632442	chr12:118632324-118632442	17
chr12	11867584	11867606	1	23	Human_STR_281421	A	chr12	11867581	11867722	chr12:11867581-11867722	5
chr12	11887451	11887476	1	26	Human_STR_281427	A	chr12	11887448	11887775	chr12:11887448-11887775	6
chr12	119080161	119080188	1	28	Human_STR_342417	T	chr12	119079795	119080190	chr12:119079795-119080190	2
chr12	11976396	11976418	1	23	Human_STR_281470	T	chr12	11976145	11976420	chr12:11976145-11976420	18
chr12	119921743	119921756	1	14	Human_STR_342873	T	chr12	119921747	119921758	chr12:119921747-119921758	3
chr12	119921743	119921756	1	14	Human_STR_342873	T	chr12	119921747	119921758	chr12:119921747-119921758	3
chr12	12032967	12032995	1	29	Human_STR_281506	A	chr12	12032964	12033203	chr12:12032964-12033203	3
chr12	120640239	120640272	1	34	Human_STR_343496	T	chr12	120639993	120640274	chr12:120639993-120640274	2
chr12	120956230	120956249	1	20	Human_STR_343879	A	chr12	120956227	120956384	chr12:120956227-120956384	6
chr12	120956370	120956382	1	13	Human_STR_343880	T	chr12	120956227	120956384	chr12:120956227-120956384	6
chr12	121268873	121268892	2	10	Human_STR_344169	CT	chr12	121268399	121268878	chr12:121268399-121268878	3
chr12	121322354	121322368	1	15	Human_STR_344212	A	chr12	121322345	121322363	chr12:121322345-121322363	2
chr12	121364638	121366599	2	981	Human_STR_344271	AT	chr12	121366513	121366710	chr12:121366513-121366710	9
chr12	121402790	121402801	1	12	Human_STR_344318	A	chr12	121402785	121402795	chr12:121402785-121402795	3
chr12	121402790	121402801	1	12	Human_STR_344318	A	chr12	121402785	121402795	chr12:121402785-121402795	3
chr12	121497610	121497636	1	27	Human_STR_344417	T	chr12	121497390	121497638	chr12:121497390-121497638	3
chr12	12164908	12164918	1	11	Human_STR_281587	A	chr12	12164636	12164912	chr12:12164636-12164912	2
chr12	121817159	121817185	1	27	Human_STR_344740	T	chr12	121817164	121817188	chr12:121817164-121817188	2
chr12	121817159	121817185	1	27	Human_STR_344740	T	chr12	121817164	121817188	chr12:121817164-121817188	2
chr12	121839158	121839177	1	20	Human_STR_344772	A	chr12	121839154	121839422	chr12:121839154-121839422	10
chr12	121864424	121864447	1	24	Human_STR_344799	T	chr12	121864200	121864449	chr12:121864200-121864449	40
chr12	121888662	121888673	1	12	Human_STR_344818	A	chr12	121888305	121888670	chr12:121888305-121888670	2
chr12	121904317	121904340	3	8	Human_STR_344833	CCG	chr12	121904317	121904475	chr12:121904317-121904475	10
chr12	121950325	121950335	1	11	Human_STR_344890	A	chr12	121950322	121950543	chr12:121950322-121950543	13
chr12	121970024	121970041	1	18	Human_STR_344901	A	chr12	121969670	121970034	chr12:121969670-121970034	2
chr12	122020210	122020234	1	25	Human_STR_344960	T	chr12	122020162	122020238	chr12:122020162-122020238	2568
chr12	12221597	12221609	1	13	Human_STR_281626	A	chr12	12221594	12221959	chr12:12221594-12221959	5
chr12	122462362	122462383	1	22	Human_STR_345508	T	chr12	122462187	122462386	chr12:122462187-122462386	198
chr12	12298546	12298579	1	34	Human_STR_281695	T	chr12	12298245	12298581	chr12:12298245-12298581	13
chr12	12352899	12352929	1	31	Human_STR_281730	A	chr12	12352896	12352921	chr12:12352896-12352921	2
chr12	12352899	12352929	1	31	Human_STR_281730	A	chr12	12352896	12352921	chr12:12352896-12352921	2
chr12	123617069	123617081	1	13	Human_STR_346652	T	chr12	123616405	123617083	chr12:123616405-123617083	40
chr12	124009931	124009947	1	17	Human_STR_347081	T	chr12	124009741	124009949	chr12:124009741-124009949	2
chr12	12408238	12408250	1	13	Human_STR_281780	A	chr12	12408234	12408471	chr12:12408234-12408471	2
chr12	124823052	124823070	1	19	Human_STR_347720	A	chr12	124823049	124823325	chr12:124823049-124823325	4
chr12	124916220	124916272	2	26.5	Human_STR_347760	AC	chr12	124916261	124916578	chr12:124916261-124916578	2
chr12	124978767	124978788	2	11	Human_STR_347801	AC	chr12	124978525	124978765	chr12:124978525-124978765	13
chr12	125066770	125066788	3	6.33333	Human_STR_347853	CTG	chr12	125066562	125066782	chr12:125066562-125066782	8
chr12	12512299	12512317	1	19	Human_STR_281900	T	chr12	12512304	12512319	chr12:12512304-12512319	2
chr12	12512299	12512317	1	19	Human_STR_281900	T	chr12	12512304	12512319	chr12:12512304-12512319	2
chr12	125331276	125331304	1	29	Human_STR_348043	A	chr12	125331273	125331577	chr12:125331273-125331577	3
chr12	125403513	125403534	6	3.66667	Human_STR_348109	AAAAAT	chr12	125403508	125403991	chr12:125403508-125403991	193
chr12	125550997	125551014	1	18	Human_STR_348269	T	chr12	125550830	125551017	chr12:125550830-125551017	2
chr12	125565017	125565035	2	9.5	Human_STR_348283	CT	chr12	125565000	125565015	chr12:125565000-125565015	3
chr12	125581980	125581996	1	17	Human_STR_348302	A	chr12	125581977	125582373	chr12:125581977-125582373	3
chr12	125940216	125940230	1	15	Human_STR_348485	T	chr12	125940224	125940232	chr12:125940224-125940232	2
chr12	125940216	125940230	1	15	Human_STR_348485	T	chr12	125940224	125940232	chr12:125940224-125940232	2
chr12	1261367	1261386	1	20	Human_STR_275120	A	chr12	1261364	1261638	chr12:1261364-1261638	2
chr12	126780653	126780676	1	24	Human_STR_348873	T	chr12	126780658	126780679	chr12:126780658-126780679	12
chr12	126780653	126780676	1	24	Human_STR_348873	T	chr12	126780658	126780679	chr12:126780658-126780679	12
chr12	12711321	12711333	1	13	Human_STR_282046	T	chr12	12711175	12711335	chr12:12711175-12711335	2
chr12	127253406	127253443	1	38	Human_STR_349121	T	chr12	127253182	127253443	chr12:127253182-127253443	3
chr12	128054929	128055269	4	85.25	Human_STR_349592	AAGG	chr12	128055090	128055285	chr12:128055090-128055285	2
chr12	128442222	128442246	1	25	Human_STR_349818	A	chr12	128442219	128442237	chr12:128442219-128442237	2
chr12	128442222	128442246	1	25	Human_STR_349818	A	chr12	128442219	128442237	chr12:128442219-128442237	2
chr12	128824223	128824236	1	14	Human_STR_350040	A	chr12	128823822	128824230	chr12:128823822-128824230	2
chr12	12883615	12883662	1	48	Human_STR_282184	A/T	chr12	12883612	12883681	chr12:12883612-12883681	13
chr12	129088876	129089706	4	207.75	Human_STR_350176	AGAT	chr12	129089156	129089231	chr12:129089156-129089231	6
chr12	129088876	129089706	4	207.75	Human_STR_350176	AGAT	chr12	129089156	129089231	chr12:129089156-129089231	6
chr12	129314706	129314736	5	6.2	Human_STR_350305	AGCTC	chr12	129314364	129314712	chr12:129314364-129314712	91
chr12	129415544	129415559	1	16	Human_STR_350403	T	chr12	129415293	129415562	chr12:129415293-129415562	2
chr12	129725696	129725715	1	20	Human_STR_350596	A	chr12	129725693	129725893	chr12:129725693-129725893	8
chr12	129871715	129871816	6	17	Human_STR_350692	AACACT	chr12	129871586	129871714	chr12:129871586-129871714	2
chr12	130012977	130012997	1	21	Human_STR_350802	A	chr12	130012974	130013180	chr12:130012974-130013180	2
chr12	13050544	13050560	1	17	Human_STR_282350	T	chr12	13050548	13050563	chr12:13050548-13050563	4
chr12	13050544	13050560	1	17	Human_STR_282350	T	chr12	13050548	13050563	chr12:13050548-13050563	4
chr12	13075072	13075113	1	42	Human_STR_282375	A	chr12	13075067	13075388	chr12:13075067-13075388	9
chr12	130923825	130923859	2	17.5	Human_STR_351251	GT	chr12	130923831	130924224	chr12:130923831-130924224	40
chr12	13124939	13124962	1	24	Human_STR_282407	A	chr12	13124934	13124993	chr12:13124934-13124993	18
chr12	132232764	132232778	1	15	Human_STR_351848	T	chr12	132232542	132232780	chr12:132232542-132232780	49
chr12	13251391	13251426	1	36	Human_STR_282472	T	chr12	13251023	13251431	chr12:13251023-13251431	244
chr12	132889641	132890760	4	280	Human_STR_352200	ACCC	chr12	132889754	132889878	chr12:132889754-132889878	2
chr12	132889641	132890760	4	280	Human_STR_352200	ACCC	chr12	132889754	132889878	chr12:132889754-132889878	2
chr12	132996104	132996125	1	22	Human_STR_352233	A	chr12	132995729	132996120	chr12:132995729-132996120	2
chr12	13332326	13332338	1	13	Human_STR_282515	T	chr12	13331850	13332340	chr12:13331850-13332340	5
chr12	133602694	133602707	1	14	Human_STR_352642	T	chr12	133602699	133602978	chr12:133602699-133602978	2
chr12	13643091	13643107	1	17	Human_STR_282636	A	chr12	13643087	13643098	chr12:13643087-13643098	4
chr12	13643091	13643107	1	17	Human_STR_282636	A	chr12	13643087	13643098	chr12:13643087-13643098	4
chr12	15105212	15105228	1	17	Human_STR_283473	A	chr12	15105208	15105676	chr12:15105208-15105676	156
chr12	15110757	15110850	2	47	Human_STR_283476	AG	chr12	15110831	15110963	chr12:15110831-15110963	2
chr12	15129633	15129648	1	16	Human_STR_283482	A	chr12	15129630	15129903	chr12:15129630-15129903	36
chr12	15200849	15200866	6	3	Human_STR_283515	AAAAAT	chr12	15200844	15201129	chr12:15200844-15201129	2
chr12	16329233	16329287	4	13.75	Human_STR_284057	CCCT/CCTT	chr12	16328940	16329270	chr12:16328940-16329270	2
chr12	1643591	1643616	1	26	Human_STR_275397	T	chr12	1643252	1643620	chr12:1643252-1643620	60
chr12	1654952	1654971	1	20	Human_STR_275405	T	chr12	1654960	1654973	chr12:1654960-1654973	2
chr12	1654952	1654971	1	20	Human_STR_275405	T	chr12	1654960	1654973	chr12:1654960-1654973	2
chr12	1698564	1698585	1	22	Human_STR_275433	A	chr12	1698560	1698670	chr12:1698560-1698670	81
chr12	1699309	1699320	1	12	Human_STR_275434	T	chr12	1698978	1699322	chr12:1698978-1699322	27
chr12	1713948	1714409	2	231	Human_STR_275445	GT	chr12	1714275	1714637	chr12:1714275-1714637	13
chr12	19017503	19017525	1	23	Human_STR_285273	A	chr12	19017500	19017849	chr12:19017500-19017849	2
chr12	19496984	19497000	1	17	Human_STR_285590	A	chr12	19496981	19496995	chr12:19496981-19496995	2
chr12	19496984	19497000	1	17	Human_STR_285590	A	chr12	19496981	19496995	chr12:19496981-19496995	2
chr12	19534182	19534202	1	21	Human_STR_285642	A	chr12	19534179	19534194	chr12:19534179-19534194	4
chr12	19534182	19534202	1	21	Human_STR_285642	A	chr12	19534179	19534194	chr12:19534179-19534194	4
chr12	19557865	19557886	1	22	Human_STR_285675	T	chr12	19557871	19558201	chr12:19557871-19558201	4
chr12	20004631	20004648	1	18	Human_STR_285977	T	chr12	20004635	20004650	chr12:20004635-20004650	2
chr12	20004631	20004648	1	18	Human_STR_285977	T	chr12	20004635	20004650	chr12:20004635-20004650	2
chr12	20040001	20040011	1	11	Human_STR_285994	T	chr12	20039612	20040013	chr12:20039612-20040013	3
chr12	20069786	20069799	1	14	Human_STR_286014	A	chr12	20069508	20069793	chr12:20069508-20069793	3
chr12	20124305	20124318	2	7	Human_STR_286046	AG	chr12	20124309	20124606	chr12:20124309-20124606	13
chr12	20193420	20193454	1	35	Human_STR_286087	A	chr12	20193417	20193449	chr12:20193417-20193449	2
chr12	20193420	20193454	1	35	Human_STR_286087	A	chr12	20193417	20193449	chr12:20193417-20193449	2
chr12	20746482	20746494	1	13	Human_STR_286373	A	chr12	20746479	20746810	chr12:20746479-20746810	8
chr12	20780080	20780098	1	19	Human_STR_286394	A	chr12	20780077	20780376	chr12:20780077-20780376	34
chr12	21162398	21162429	1	32	Human_STR_286579	T	chr12	21162401	21162431	chr12:21162401-21162431	2
chr12	21162398	21162429	1	32	Human_STR_286579	T	chr12	21162401	21162431	chr12:21162401-21162431	2
chr12	21666005	21666026	1	22	Human_STR_286806	A	chr12	21666002	21666378	chr12:21666002-21666378	11
chr12	22531573	22531604	1	32	Human_STR_287212	A/T	chr12	22531570	22531607	chr12:22531570-22531607	4
chr12	22531573	22531604	1	32	Human_STR_287212	A/T	chr12	22531570	22531607	chr12:22531570-22531607	4
chr12	22607504	22607519	1	16	Human_STR_287249	T	chr12	22607398	22607521	chr12:22607398-22607521	2
chr12	23195041	23195067	1	27	Human_STR_287587	A	chr12	23195038	23195059	chr12:23195038-23195059	5
chr12	23195041	23195067	1	27	Human_STR_287587	A	chr12	23195038	23195059	chr12:23195038-23195059	5
chr12	2393460	2393476	1	17	Human_STR_275776	T	chr12	2393331	2393479	chr12:2393331-2393479	2
chr12	2402100	2402112	1	13	Human_STR_275778	T	chr12	2401865	2402116	chr12:2401865-2402116	2
chr12	24020756	24020774	1	19	Human_STR_288009	A	chr12	24020753	24020934	chr12:24020753-24020934	2
chr12	24396983	24397005	1	23	Human_STR_288236	A	chr12	24396980	24397002	chr12:24396980-24397002	2
chr12	24396983	24397005	1	23	Human_STR_288236	A	chr12	24396980	24397002	chr12:24396980-24397002	2
chr12	2467418	2467474	2	28.5	Human_STR_275798	GT	chr12	2467250	2467467	chr12:2467250-2467467	6
chr12	24758143	24758167	1	25	Human_STR_288440	A	chr12	24758140	24758162	chr12:24758140-24758162	2
chr12	24758143	24758167	1	25	Human_STR_288440	A	chr12	24758140	24758162	chr12:24758140-24758162	2
chr12	24952539	24952554	1	16	Human_STR_288538	A	chr12	24952536	24952732	chr12:24952536-24952732	2
chr12	25381113	25381135	1	23	Human_STR_288849	T	chr12	25380896	25381137	chr12:25380896-25381137	2
chr12	2546945	2547575	3	210.333	Human_STR_275825	GGT	chr12	2547305	2547477	chr12:2547305-2547477	2
chr12	2546945	2547575	3	210.333	Human_STR_275825	GGT	chr12	2547305	2547477	chr12:2547305-2547477	2
chr12	2555328	2555641	4	78.5	Human_STR_275831	ATGG/GGGT	chr12	2555271	2555641	chr12:2555271-2555641	2
chr12	25768395	25768405	1	11	Human_STR_289055	T	chr12	25768042	25768407	chr12:25768042-25768407	6
chr12	26373181	26373200	1	20	Human_STR_289408	A	chr12	26373178	26373551	chr12:26373178-26373551	6
chr12	26495431	26495452	1	22	Human_STR_289465	G	chr12	26495152	26495452	chr12:26495152-26495452	9
chr12	27379668	27379683	1	16	Human_STR_289965	T	chr12	27379304	27379685	chr12:27379304-27379685	2
chr12	27513737	27513758	1	22	Human_STR_290036	A	chr12	27513734	27513812	chr12:27513734-27513812	5
chr12	27557118	27557136	1	19	Human_STR_290055	A	chr12	27557115	27557162	chr12:27557115-27557162	25
chr12	27557149	27557160	1	12	Human_STR_290056	T	chr12	27557115	27557162	chr12:27557115-27557162	25
chr12	27593582	27593599	1	18	Human_STR_290077	T	chr12	27593588	27593602	chr12:27593588-27593602	3
chr12	27593582	27593599	1	18	Human_STR_290077	T	chr12	27593588	27593602	chr12:27593588-27593602	3
chr12	27678447	27678469	1	23	Human_STR_290110	A	chr12	27678444	27678624	chr12:27678444-27678624	63
chr12	27746063	27746083	1	21	Human_STR_290147	A	chr12	27746027	27746077	chr12:27746027-27746077	2
chr12	27931499	27931509	1	11	Human_STR_290284	A	chr12	27931494	27931809	chr12:27931494-27931809	13
chr12	28433749	28433763	1	15	Human_STR_290539	A	chr12	28433746	28433796	chr12:28433746-28433796	2
chr12	28736909	28736926	1	18	Human_STR_290671	T	chr12	28736432	28736928	chr12:28736432-28736928	2
chr12	29489477	29489491	1	15	Human_STR_290994	T	chr12	29489399	29489493	chr12:29489399-29489493	12
chr12	29555069	29555086	1	18	Human_STR_291035	A	chr12	29555065	29555315	chr12:29555065-29555315	3
chr12	30575376	30575399	1	24	Human_STR_291462	A	chr12	30575373	30575740	chr12:30575373-30575740	11
chr12	30975202	30975224	5	4.6	Human_STR_291670	CCTCT	chr12	30975226	30975478	chr12:30975226-30975478	44
chr12	31754013	31754027	1	15	Human_STR_292197	A	chr12	31754010	31754391	chr12:31754010-31754391	4
chr12	31789531	31789543	1	13	Human_STR_292239	A	chr12	31789524	31789538	chr12:31789524-31789538	2
chr12	31972533	31972545	1	13	Human_STR_292435	A	chr12	31972530	31972632	chr12:31972530-31972632	4
chr12	31990344	31990364	1	21	Human_STR_292452	T	chr12	31989978	31990366	chr12:31989978-31990366	2
chr12	32738769	32738794	1	26	Human_STR_293154	A	chr12	32738766	32738845	chr12:32738766-32738845	2
chr12	3599842	3599886	2	22.5	Human_STR_276441	AG	chr12	3599173	3599880	chr12:3599173-3599880	31
chr12	3700574	3700594	1	21	Human_STR_276484	T	chr12	3700577	3700596	chr12:3700577-3700596	4
chr12	3700574	3700594	1	21	Human_STR_276484	T	chr12	3700577	3700596	chr12:3700577-3700596	4
chr12	3761244	3761260	4	4.25	Human_STR_276514	CCCT	chr12	3761240	3761323	chr12:3761240-3761323	2
chr12	399059	399096	1	38	Human_STR_274256	T	chr12	398927	399098	chr12:398927-399098	2
chr12	4027279	4027305	1	27	Human_STR_276645	A	chr12	4027276	4027298	chr12:4027276-4027298	4
chr12	4027279	4027305	1	27	Human_STR_276645	A	chr12	4027276	4027298	chr12:4027276-4027298	4
chr12	40457265	40457276	1	12	Human_STR_295195	A	chr12	40457263	40457286	chr12:40457263-40457286	2
chr12	40597147	40597247	1	101	Human_STR_295267	T	chr12	40596989	40597248	chr12:40596989-40597248	8
chr12	41264989	41265016	1	28	Human_STR_295556	A	chr12	41264985	41265046	chr12:41264985-41265046	5
chr12	41393500	41393522	1	23	Human_STR_295625	T	chr12	41393179	41393524	chr12:41393179-41393524	19
chr12	4218672	4218684	1	13	Human_STR_276767	T	chr12	4218481	4218686	chr12:4218481-4218686	2
chr12	42598858	42598870	1	13	Human_STR_296224	A	chr12	42598855	42599145	chr12:42598855-42599145	2
chr12	42734114	42734131	1	18	Human_STR_296338	A	chr12	42734111	42734478	chr12:42734111-42734478	2
chr12	44945324	44945338	2	7.5	Human_STR_297434	CT	chr12	44944990	44945321	chr12:44944990-44945321	4
chr12	44983049	44983060	1	12	Human_STR_297452	A	chr12	44983046	44983051	chr12:44983046-44983051	2
chr12	44983049	44983060	1	12	Human_STR_297452	A	chr12	44983046	44983051	chr12:44983046-44983051	2
chr12	45644545	45644565	1	21	Human_STR_297772	A	chr12	45644542	45644793	chr12:45644542-45644793	5
chr12	45703350	45703361	1	12	Human_STR_297795	T	chr12	45703000	45703363	chr12:45703000-45703363	3
chr12	46844810	46844863	4	13.5	Human_STR_298373	CCCT/CCTT	chr12	46844808	46845174	chr12:46844808-46845174	5
chr12	47074568	47074581	1	14	Human_STR_298468	A	chr12	47074564	47074850	chr12:47074564-47074850	12
chr12	47074836	47074847	1	12	Human_STR_298469	T	chr12	47074564	47074850	chr12:47074564-47074850	12
chr12	47596378	47596418	1	41	Human_STR_298705	A	chr12	47596373	47596459	chr12:47596373-47596459	2
chr12	47612444	47612470	1	27	Human_STR_298718	T	chr12	47612205	47612473	chr12:47612205-47612473	104
chr12	48076464	48076477	1	14	Human_STR_298969	A	chr12	48076459	48076736	chr12:48076459-48076736	2
chr12	48415387	48415414	1	28	Human_STR_299129	A	chr12	48415389	48415421	chr12:48415389-48415421	2
chr12	48580305	48580354	2	25	Human_STR_299227	GT	chr12	48579978	48580344	chr12:48579978-48580344	3
chr12	48701323	48701347	5	5	Human_STR_299313	GTTTT	chr12	48701216	48701352	chr12:48701216-48701352	29
chr12	48815296	48815324	1	29	Human_STR_299354	T	chr12	48815092	48815327	chr12:48815092-48815327	3
chr12	49508079	49508106	1	28	Human_STR_299931	A	chr12	49508076	49508435	chr12:49508076-49508435	7
chr12	49972784	49972799	1	16	Human_STR_300426	T	chr12	49972592	49972801	chr12:49972592-49972801	2
chr12	50555968	50555989	1	22	Human_STR_300851	T	chr12	50555629	50555991	chr12:50555629-50555991	39
chr12	50788516	50788543	1	28	Human_STR_301146	T	chr12	50788333	50788545	chr12:50788333-50788545	4
chr12	50955213	50955224	1	12	Human_STR_301321	T	chr12	50955219	50955226	chr12:50955219-50955226	2
chr12	50955213	50955224	1	12	Human_STR_301321	T	chr12	50955219	50955226	chr12:50955219-50955226	2
chr12	51177944	51177962	1	19	Human_STR_301519	A	chr12	51177941	51178161	chr12:51177941-51178161	6
chr12	51235734	51235750	1	17	Human_STR_301574	A	chr12	51235731	51235791	chr12:51235731-51235791	2
chr12	51720933	51720947	1	15	Human_STR_302070	T	chr12	51720540	51720949	chr12:51720540-51720949	10
chr12	51786812	51786925	4	28.5	Human_STR_302119	CTTT	chr12	51786511	51786834	chr12:51786511-51786834	32
chr12	51793765	51793784	1	20	Human_STR_302124	A	chr12	51793762	51794009	chr12:51793762-51794009	2
chr12	51833396	51833406	1	11	Human_STR_302155	A	chr12	51833393	51833425	chr12:51833393-51833425	2
chr12	52242458	52242477	3	6.66667	Human_STR_302379	CTG	chr12	52242460	52242886	chr12:52242460-52242886	85
chr12	52525582	52525593	1	12	Human_STR_302565	A	chr12	52525424	52525587	chr12:52525424-52525587	2
chr12	52571420	52571460	2	20.5	Human_STR_302586	GT	chr12	52571070	52571435	chr12:52571070-52571435	2
chr12	52973980	52973996	1	17	Human_STR_302727	T	chr12	52973884	52973999	chr12:52973884-52973999	5
chr12	53282041	53282055	1	15	Human_STR_302854	A	chr12	53281915	53282052	chr12:53281915-53282052	2
chr12	53515578	53515608	1	31	Human_STR_303078	T	chr12	53515585	53515944	chr12:53515585-53515944	2
chr12	53610606	53610646	2	20.5	Human_STR_303177	GT/CG	chr12	53610241	53610633	chr12:53610241-53610633	15
chr12	53612471	53612481	1	11	Human_STR_303179	A	chr12	53612468	53612778	chr12:53612468-53612778	40
chr12	53795242	53795261	1	20	Human_STR_303385	A	chr12	53795240	53795255	chr12:53795240-53795255	3
chr12	53795242	53795261	1	20	Human_STR_303385	A	chr12	53795240	53795255	chr12:53795240-53795255	3
chr12	53969359	53969374	1	16	Human_STR_303574	A	chr12	53969356	53969561	chr12:53969356-53969561	4
chr12	54293667	54293685	1	19	Human_STR_303847	A	chr12	54293361	54293678	chr12:54293361-54293678	4
chr12	54434161	54434175	4	3.75	Human_STR_303939	CCCT	chr12	54433983	54434162	chr12:54433983-54434162	2
chr12	54690194	54690213	1	20	Human_STR_304123	A	chr12	54690191	54690205	chr12:54690191-54690205	3
chr12	54690194	54690213	1	20	Human_STR_304123	A	chr12	54690191	54690205	chr12:54690191-54690205	3
chr12	54804510	54804525	1	16	Human_STR_304225	T	chr12	54804400	54804529	chr12:54804400-54804529	7
chr12	54999770	54999793	1	24	Human_STR_304360	T	chr12	54999697	54999798	chr12:54999697-54999798	18
chr12	56147555	56147579	1	25	Human_STR_304875	A	chr12	56147551	56147694	chr12:56147551-56147694	2
chr12	56193344	56193359	1	16	Human_STR_304925	T	chr12	56193144	56193361	chr12:56193144-56193361	5
chr12	56219847	56219861	1	15	Human_STR_304953	A	chr12	56219844	56220081	chr12:56219844-56220081	37
chr12	56220056	56220079	1	24	Human_STR_304954	T	chr12	56219844	56220081	chr12:56219844-56220081	37
chr12	56357654	56357681	5	5.6	Human_STR_305125	CCCCT	chr12	56357532	56357679	chr12:56357532-56357679	2
chr12	56434282	56434300	1	19	Human_STR_305202	T	chr12	56434218	56434302	chr12:56434218-56434302	2
chr12	56729439	56729457	1	19	Human_STR_305505	T	chr12	56729298	56729459	chr12:56729298-56729459	3
chr12	56914518	56914529	1	12	Human_STR_305702	T	chr12	56914338	56914532	chr12:56914338-56914532	7
chr12	574683	574695	1	13	Human_STR_274434	T	chr12	574296	574697	chr12:574296-574697	9
chr12	57672962	57672983	1	22	Human_STR_306291	T	chr12	57672745	57672985	chr12:57672745-57672985	2
chr12	57764867	57764896	1	30	Human_STR_306408	T	chr12	57764553	57764898	chr12:57764553-57764898	2
chr12	57812928	57812944	1	17	Human_STR_306466	T	chr12	57812894	57812946	chr12:57812894-57812946	3
chr12	58135236	58135260	2	12.5	Human_STR_306733	GT	chr12	58134915	58135263	chr12:58134915-58135263	103
chr12	58337765	58337782	1	18	Human_STR_306886	T	chr12	58337769	58337952	chr12:58337769-58337952	4
chr12	58349064	58349077	1	14	Human_STR_306897	T	chr12	58349067	58349080	chr12:58349067-58349080	11
chr12	58349064	58349077	1	14	Human_STR_306897	T	chr12	58349067	58349080	chr12:58349067-58349080	11
chr12	59300733	59300748	1	16	Human_STR_307273	A	chr12	59300729	59300915	chr12:59300729-59300915	11
chr12	59435467	59435478	1	12	Human_STR_307348	T	chr12	59435116	59435480	chr12:59435116-59435480	2
chr12	59449087	59449106	1	20	Human_STR_307353	A	chr12	59449084	59449472	chr12:59449084-59449472	9
chr12	59544703	59544714	1	12	Human_STR_307395	T	chr12	59544706	59545022	chr12:59544706-59545022	2
chr12	597316	597329	1	14	Human_STR_274448	A	chr12	597311	597678	chr12:597311-597678	2
chr12	59774854	59774868	1	15	Human_STR_307473	A	chr12	59774853	59774932	chr12:59774853-59774932	2
chr12	60943771	60943810	1	40	Human_STR_307963	A	chr12	60943768	60943906	chr12:60943768-60943906	15
chr12	60943881	60943904	1	24	Human_STR_307964	T	chr12	60943768	60943906	chr12:60943768-60943906	15
chr12	6105917	6105938	1	22	Human_STR_277688	A	chr12	6105913	6105932	chr12:6105913-6105932	8
chr12	6105917	6105938	1	22	Human_STR_277688	A	chr12	6105913	6105932	chr12:6105913-6105932	8
chr12	6183654	6183676	1	23	Human_STR_277730	A	chr12	6183650	6183782	chr12:6183650-6183782	78
chr12	6248742	6248755	1	14	Human_STR_277798	T	chr12	6248004	6248757	chr12:6248004-6248757	19
chr12	62712961	62712972	2	6	Human_STR_308743	AG	chr12	62712963	62713140	chr12:62712963-62713140	8
chr12	62725945	62725965	1	21	Human_STR_308751	A	chr12	62725942	62726315	chr12:62725942-62726315	2
chr12	62772983	62772997	1	15	Human_STR_308770	A	chr12	62772980	62773240	chr12:62772980-62773240	2
chr12	62983525	62983545	1	21	Human_STR_308908	A	chr12	62983522	62983540	chr12:62983522-62983540	2
chr12	62983525	62983545	1	21	Human_STR_308908	A	chr12	62983522	62983540	chr12:62983522-62983540	2
chr12	63051837	63051856	1	20	Human_STR_308951	A	chr12	63051832	63051994	chr12:63051832-63051994	30
chr12	63051963	63051992	1	30	Human_STR_308952	T	chr12	63051832	63051994	chr12:63051832-63051994	30
chr12	63294379	63294392	1	14	Human_STR_309064	A	chr12	63294376	63294638	chr12:63294376-63294638	2
chr12	6403666	6403689	1	24	Human_STR_277916	A	chr12	6403662	6404056	chr12:6403662-6404056	6
chr12	64414728	64414742	1	15	Human_STR_309605	A	chr12	64414724	64414736	chr12:64414724-64414736	4
chr12	64414728	64414742	1	15	Human_STR_309605	A	chr12	64414724	64414736	chr12:64414724-64414736	4
chr12	64544715	64544740	1	26	Human_STR_309696	A	chr12	64544712	64545066	chr12:64544712-64545066	20
chr12	64546692	64546716	1	25	Human_STR_309697	A	chr12	64546689	64546709	chr12:64546689-64546709	3
chr12	64546692	64546716	1	25	Human_STR_309697	A	chr12	64546689	64546709	chr12:64546689-64546709	3
chr12	65006260	65006278	1	19	Human_STR_310093	T	chr12	65005842	65006280	chr12:65005842-65006280	155
chr12	65013795	65013817	2	11.5	Human_STR_310102	GT	chr12	65013818	65014124	chr12:65013818-65014124	361
chr12	65077866	65077884	1	19	Human_STR_310169	T	chr12	65077868	65077886	chr12:65077868-65077886	23
chr12	65077866	65077884	1	19	Human_STR_310169	T	chr12	65077868	65077886	chr12:65077868-65077886	23
chr12	65975949	65975964	1	16	Human_STR_310663	T	chr12	65975670	65975966	chr12:65975670-65975966	5
chr12	66004414	66004431	1	18	Human_STR_310677	T	chr12	66004084	66004433	chr12:66004084-66004433	3
chr12	66034363	66034382	1	20	Human_STR_310698	A	chr12	66034360	66034755	chr12:66034360-66034755	15
chr12	66076052	66076062	1	11	Human_STR_310721	A	chr12	66076049	66076269	chr12:66076049-66076269	2
chr12	66216368	66216380	1	13	Human_STR_310826	A	chr12	66216365	66216749	chr12:66216365-66216749	38
chr12	6622882	6622899	1	18	Human_STR_278112	T	chr12	6622889	6622901	chr12:6622889-6622901	2
chr12	6622882	6622899	1	18	Human_STR_278112	T	chr12	6622889	6622901	chr12:6622889-6622901	2
chr12	66316995	66317015	1	21	Human_STR_310896	A	chr12	66316992	66317322	chr12:66316992-66317322	6
chr12	66440627	66440648	1	22	Human_STR_310969	A	chr12	66440623	66440641	chr12:66440623-66440641	2
chr12	66440627	66440648	1	22	Human_STR_310969	A	chr12	66440623	66440641	chr12:66440623-66440641	2
chr12	66507102	66507115	1	14	Human_STR_311012	T	chr12	66507107	66507255	chr12:66507107-66507255	2
chr12	6663251	6663263	1	13	Human_STR_278137	A	chr12	6663248	6663743	chr12:6663248-6663743	92
chr12	6684616	6684634	1	19	Human_STR_278156	A	chr12	6684613	6684668	chr12:6684613-6684668	2
chr12	67364321	67364338	1	18	Human_STR_311447	T	chr12	67363946	67364340	chr12:67363946-67364340	6
chr12	67371588	67371616	1	29	Human_STR_311453	T	chr12	67371255	67371618	chr12:67371255-67371618	11
chr12	67496231	67496241	1	11	Human_STR_311525	A	chr12	67496177	67496235	chr12:67496177-67496235	2
chr12	67978913	67978929	1	17	Human_STR_311739	A	chr12	67978910	67978924	chr12:67978910-67978924	3
chr12	67978913	67978929	1	17	Human_STR_311739	A	chr12	67978910	67978924	chr12:67978910-67978924	3
chr12	68304436	68304458	1	23	Human_STR_311897	T	chr12	68304216	68304460	chr12:68304216-68304460	2
chr12	68790682	68790702	1	21	Human_STR_312111	A	chr12	68790406	68790697	chr12:68790406-68790697	5
chr12	68925820	68925835	1	16	Human_STR_312200	A	chr12	68925817	68926196	chr12:68925817-68926196	8
chr12	68932541	68932564	5	4.8	Human_STR_312209	AAAAT	chr12	68932536	68932735	chr12:68932536-68932735	2
chr12	69070965	69070991	5	5.4	Human_STR_312339	AGGGG	chr12	69070582	69070990	chr12:69070582-69070990	7
chr12	69122202	69122221	1	20	Human_STR_312401	T	chr12	69122207	69122406	chr12:69122207-69122406	2
chr12	69150082	69150100	1	19	Human_STR_312427	A	chr12	69150078	69150205	chr12:69150078-69150205	2
chr12	69316399	69316417	1	19	Human_STR_312578	T	chr12	69316243	69316419	chr12:69316243-69316419	23
chr12	69403337	69403357	1	21	Human_STR_312632	T	chr12	69403025	69403359	chr12:69403025-69403359	3
chr12	69418846	69418869	1	24	Human_STR_312643	T	chr12	69418832	69418872	chr12:69418832-69418872	2
chr12	69797710	69797729	1	20	Human_STR_312885	T	chr12	69797421	69797731	chr12:69797421-69797731	2
chr12	69807134	69807154	1	21	Human_STR_312889	A	chr12	69806775	69807146	chr12:69806775-69807146	2
chr12	70013284	70013308	1	25	Human_STR_313056	T	chr12	70013289	70013310	chr12:70013289-70013310	4
chr12	70013284	70013308	1	25	Human_STR_313056	T	chr12	70013289	70013310	chr12:70013289-70013310	4
chr12	7040573	7040594	1	22	Human_STR_278491	A	chr12	7040569	7040832	chr12:7040569-7040832	7
chr12	70488265	70488285	1	21	Human_STR_313313	A	chr12	70488262	70488278	chr12:70488262-70488278	2
chr12	70488265	70488285	1	21	Human_STR_313313	A	chr12	70488262	70488278	chr12:70488262-70488278	2
chr12	7058109	7058135	1	27	Human_STR_278503	A	chr12	7058106	7058233	chr12:7058106-7058233	19
chr12	70603982	70603995	1	14	Human_STR_313378	T	chr12	70603919	70603997	chr12:70603919-70603997	5
chr12	7100417	7100437	1	21	Human_STR_278528	A	chr12	7100414	7100432	chr12:7100414-7100432	2
chr12	7100417	7100437	1	21	Human_STR_278528	A	chr12	7100414	7100432	chr12:7100414-7100432	2
chr12	71037540	71037572	6	5.5	Human_STR_313637	CTTTTT	chr12	71037443	71037574	chr12:71037443-71037574	2
chr12	71040725	71040745	1	21	Human_STR_313639	A	chr12	71040722	71040853	chr12:71040722-71040853	17
chr12	71697192	71697203	1	12	Human_STR_313933	A	chr12	71697189	71697197	chr12:71697189-71697197	4
chr12	71697192	71697203	1	12	Human_STR_313933	A	chr12	71697189	71697197	chr12:71697189-71697197	4
chr12	72875103	72875116	1	14	Human_STR_314521	A	chr12	72875098	72875358	chr12:72875098-72875358	9
chr12	72875341	72875356	1	16	Human_STR_314523	T	chr12	72875098	72875358	chr12:72875098-72875358	9
chr12	73639502	73639523	1	22	Human_STR_314844	A	chr12	73639499	73639785	chr12:73639499-73639785	7
chr12	74669120	74669130	1	11	Human_STR_315354	T	chr12	74668744	74669132	chr12:74668744-74669132	3
chr12	75885869	75885884	1	16	Human_STR_315902	T	chr12	75885817	75885886	chr12:75885817-75885886	2
chr12	75946652	75946663	1	12	Human_STR_315939	A	chr12	75946648	75946656	chr12:75946648-75946656	2
chr12	75946652	75946663	1	12	Human_STR_315939	A	chr12	75946648	75946656	chr12:75946648-75946656	2
chr12	76154140	76154160	1	21	Human_STR_316037	T	chr12	76153718	76154163	chr12:76153718-76154163	2
chr12	76271875	76271888	1	14	Human_STR_316102	T	chr12	76271655	76271890	chr12:76271655-76271890	2
chr12	76497494	76497514	1	21	Human_STR_316278	A	chr12	76497491	76497684	chr12:76497491-76497684	2
chr12	76890974	76890989	1	16	Human_STR_316521	T	chr12	76890977	76890992	chr12:76890977-76890992	2
chr12	76890974	76890989	1	16	Human_STR_316521	T	chr12	76890977	76890992	chr12:76890977-76890992	2
chr12	769287	769304	1	18	Human_STR_274591	A	chr12	769284	769483	chr12:769284-769483	2
chr12	76938621	76938632	1	12	Human_STR_316560	A	chr12	76938616	76938968	chr12:76938616-76938968	7
chr12	77060074	77060098	1	25	Human_STR_316635	T	chr12	77060081	77060100	chr12:77060081-77060100	8
chr12	77060074	77060098	1	25	Human_STR_316635	T	chr12	77060081	77060100	chr12:77060081-77060100	8
chr12	77166316	77166333	1	18	Human_STR_316710	T	chr12	77166025	77166335	chr12:77166025-77166335	2
chr12	77294768	77294784	1	17	Human_STR_316782	A	chr12	77294765	77295012	chr12:77294765-77295012	2
chr12	77305886	77305906	1	21	Human_STR_316790	T	chr12	77305862	77305909	chr12:77305862-77305909	3
chr12	77771355	77771373	1	19	Human_STR_316995	T	chr12	77771188	77771377	chr12:77771188-77771377	4
chr12	78544844	78544858	1	15	Human_STR_317356	A	chr12	78544842	78545234	chr12:78544842-78545234	2
chr12	78551175	78551191	1	17	Human_STR_317361	A	chr12	78551172	78551540	chr12:78551172-78551540	3
chr12	78940821	78940836	1	16	Human_STR_317532	A	chr12	78940817	78940832	chr12:78940817-78940832	30
chr12	78940821	78940836	1	16	Human_STR_317532	A	chr12	78940817	78940832	chr12:78940817-78940832	30
chr12	79341303	79341318	1	16	Human_STR_317719	A	chr12	79341300	79341393	chr12:79341300-79341393	11
chr12	79566750	79566786	1	37	Human_STR_317815	A	chr12	79566745	79567141	chr12:79566745-79567141	4
chr12	79759615	79759630	1	16	Human_STR_317913	A	chr12	79759610	79759960	chr12:79759610-79759960	9
chr12	7978822	7978835	1	14	Human_STR_279123	T	chr12	7978463	7978836	chr12:7978463-7978836	8
chr12	79804287	79804308	1	22	Human_STR_317934	A	chr12	79804284	79804517	chr12:79804284-79804517	2
chr12	80098710	80098733	1	24	Human_STR_318123	A	chr12	80098707	80098999	chr12:80098707-80098999	2
chr12	80133378	80133418	6	6.83333	Human_STR_318146	AAAAAG	chr12	80133375	80133617	chr12:80133375-80133617	2
chr12	80133579	80133615	1	37	Human_STR_318147	T	chr12	80133375	80133617	chr12:80133375-80133617	2
chr12	80220118	80220139	1	22	Human_STR_318210	T	chr12	80219716	80220141	chr12:80219716-80220141	3
chr12	80305462	80305473	1	12	Human_STR_318268	T	chr12	80305277	80305475	chr12:80305277-80305475	2
chr12	81156251	81156262	1	12	Human_STR_318622	A	chr12	81156248	81156255	chr12:81156248-81156255	4
chr12	81156251	81156262	1	12	Human_STR_318622	A	chr12	81156248	81156255	chr12:81156248-81156255	4
chr12	81271648	81271661	1	14	Human_STR_318687	A	chr12	81271643	81271697	chr12:81271643-81271697	9
chr12	81405153	81405176	1	24	Human_STR_318756	A	chr12	81405150	81405419	chr12:81405150-81405419	2
chr12	82114856	82114870	1	15	Human_STR_319117	A	chr12	82114853	82115202	chr12:82114853-82115202	17
chr12	82155349	82155369	1	21	Human_STR_319132	A	chr12	82155346	82155393	chr12:82155346-82155393	2
chr12	82468215	82468234	1	20	Human_STR_319281	A	chr12	82468212	82468399	chr12:82468212-82468399	10
chr12	82468383	82468397	1	15	Human_STR_319282	T	chr12	82468212	82468399	chr12:82468212-82468399	10
chr12	83183955	83183972	1	18	Human_STR_319633	A	chr12	83183951	83184023	chr12:83183951-83184023	3
chr12	83269679	83269699	1	21	Human_STR_319695	A	chr12	83269676	83269939	chr12:83269676-83269939	13
chr12	83791839	83791855	1	17	Human_STR_319938	T	chr12	83791458	83791842	chr12:83791458-83791842	2
chr12	84468040	84468060	1	21	Human_STR_320199	A	chr12	84468037	84468125	chr12:84468037-84468125	3
chr12	86052055	86052069	1	15	Human_STR_320980	T	chr12	86051841	86052071	chr12:86051841-86052071	2
chr12	87131120	87131138	1	19	Human_STR_321523	T	chr12	87130786	87131140	chr12:87130786-87131140	41
chr12	87554188	87554205	1	18	Human_STR_321725	A	chr12	87554185	87554198	chr12:87554185-87554198	4
chr12	87554188	87554205	1	18	Human_STR_321725	A	chr12	87554185	87554198	chr12:87554185-87554198	4
chr12	87657905	87657920	1	16	Human_STR_321760	A	chr12	87657900	87657914	chr12:87657900-87657914	5
chr12	87657905	87657920	1	16	Human_STR_321760	A	chr12	87657900	87657914	chr12:87657900-87657914	5
chr12	8814131	8814157	1	27	Human_STR_279786	T	chr12	8813796	8814159	chr12:8813796-8814159	3
chr12	88526850	88526870	1	21	Human_STR_322129	T	chr12	88526600	88526872	chr12:88526600-88526872	10
chr12	88968063	88968093	1	31	Human_STR_322327	A	chr12	88968059	88968366	chr12:88968059-88968366	2
chr12	89399164	89399176	1	13	Human_STR_322533	A	chr12	89399161	89399369	chr12:89399161-89399369	2
chr12	89445840	89445853	2	7	Human_STR_322552	AG	chr12	89445842	89446070	chr12:89445842-89446070	9
chr12	89660027	89660043	1	17	Human_STR_322643	T	chr12	89659937	89660045	chr12:89659937-89660045	5
chr12	89727567	89727584	1	18	Human_STR_322686	A	chr12	89727563	89727887	chr12:89727563-89727887	5
chr12	89783921	89783934	1	14	Human_STR_322722	T	chr12	89783713	89783936	chr12:89783713-89783936	5
chr12	90065549	90065565	1	17	Human_STR_322896	T	chr12	90065189	90065567	chr12:90065189-90065567	3
chr12	90091448	90091467	1	20	Human_STR_322907	T	chr12	90091098	90091469	chr12:90091098-90091469	5
chr12	90160955	90160969	1	15	Human_STR_322949	A	chr12	90160950	90160962	chr12:90160950-90160962	4
chr12	90160955	90160969	1	15	Human_STR_322949	A	chr12	90160950	90160962	chr12:90160950-90160962	4
chr12	90354939	90355005	4	16.75	Human_STR_323038	CTTT	chr12	90354567	90354976	chr12:90354567-90354976	46
chr12	90498298	90498312	1	15	Human_STR_323111	T	chr12	90498149	90498315	chr12:90498149-90498315	2
chr12	92189155	92189175	1	21	Human_STR_323926	T	chr12	92189163	92189178	chr12:92189163-92189178	3
chr12	92189155	92189175	1	21	Human_STR_323926	T	chr12	92189163	92189178	chr12:92189163-92189178	3
chr12	92446621	92446645	1	25	Human_STR_324068	A	chr12	92446330	92446640	chr12:92446330-92446640	8
chr12	92501193	92501206	1	14	Human_STR_324106	T	chr12	92500767	92501208	chr12:92500767-92501208	2
chr12	92505673	92505705	1	33	Human_STR_324112	A	chr12	92505299	92505700	chr12:92505299-92505700	2
chr12	92517809	92517825	1	17	Human_STR_324119	T	chr12	92517420	92517830	chr12:92517420-92517830	41
chr12	92517982	92518015	1	34	Human_STR_324120	A	chr12	92517978	92518398	chr12:92517978-92518398	121
chr12	92518378	92518395	1	18	Human_STR_324121	T	chr12	92517978	92518398	chr12:92517978-92518398	121
chr12	92947111	92947152	2	21	Human_STR_324401	GT	chr12	92947125	92947543	chr12:92947125-92947543	116
chr12	93002361	93002380	1	20	Human_STR_324424	A	chr12	93002299	93002373	chr12:93002299-93002373	2
chr12	93382353	93382371	1	19	Human_STR_324715	T	chr12	93382025	93382373	chr12:93382025-93382373	6
chr12	93410293	93410318	1	26	Human_STR_324740	A	chr12	93410290	93410649	chr12:93410290-93410649	2
chr12	93410938	93410963	1	26	Human_STR_324741	T	chr12	93410863	93410965	chr12:93410863-93410965	2
chr12	93758150	93758167	1	18	Human_STR_325024	T	chr12	93757893	93758168	chr12:93757893-93758168	2
chr12	93971295	93971310	1	16	Human_STR_325216	T	chr12	93971019	93971312	chr12:93971019-93971312	2
chr12	94158510	94158521	1	12	Human_STR_325336	T	chr12	94158186	94158524	chr12:94158186-94158524	2
chr12	94172500	94172514	1	15	Human_STR_325346	T	chr12	94172136	94172517	chr12:94172136-94172517	2
chr12	94190377	94190392	1	16	Human_STR_325357	A	chr12	94190374	94190467	chr12:94190374-94190467	9
chr12	94201758	94201777	1	20	Human_STR_325361	A	chr12	94201755	94201874	chr12:94201755-94201874	27
chr12	94332168	94332193	2	13	Human_STR_325450	AG	chr12	94332187	94332483	chr12:94332187-94332483	2
chr12	94428465	94428479	1	15	Human_STR_325492	T	chr12	94428471	94428481	chr12:94428471-94428481	2
chr12	94428465	94428479	1	15	Human_STR_325492	T	chr12	94428471	94428481	chr12:94428471-94428481	2
chr12	94539024	94539040	1	17	Human_STR_325549	A	chr12	94539021	94539385	chr12:94539021-94539385	14
chr12	94539364	94539383	1	20	Human_STR_325550	T	chr12	94539021	94539385	chr12:94539021-94539385	14
chr12	94827458	94827484	5	5.4	Human_STR_325706	AAAAG	chr12	94827148	94827488	chr12:94827148-94827488	3
chr12	94919147	94919162	1	16	Human_STR_325765	A	chr12	94919144	94919451	chr12:94919144-94919451	4
chr12	95040514	95040529	1	16	Human_STR_325855	T	chr12	95040140	95040532	chr12:95040140-95040532	4
chr12	95172064	95172110	2	23.5	Human_STR_325942	AG	chr12	95172070	95172466	chr12:95172070-95172466	2
chr12	95298197	95298229	1	33	Human_STR_326013	T	chr12	95298201	95298231	chr12:95298201-95298231	3
chr12	95298197	95298229	1	33	Human_STR_326013	T	chr12	95298201	95298231	chr12:95298201-95298231	3
chr12	95404898	95404919	1	22	Human_STR_326106	T	chr12	95404686	95404921	chr12:95404686-95404921	3
chr12	95508312	95508322	1	11	Human_STR_326211	A	chr12	95508307	95508578	chr12:95508307-95508578	2
chr12	96571387	96571412	1	26	Human_STR_327113	T	chr12	96570855	96571414	chr12:96570855-96571414	124
chr12	96638226	96638243	1	18	Human_STR_327159	T	chr12	96637849	96638243	chr12:96637849-96638243	3
chr12	96685407	96685426	1	20	Human_STR_327179	T	chr12	96685157	96685428	chr12:96685157-96685428	2
chr12	96752757	96752770	1	14	Human_STR_327220	T	chr12	96752607	96752772	chr12:96752607-96752772	15
chr12	96774062	96774078	1	17	Human_STR_327236	T	chr12	96773991	96774080	chr12:96773991-96774080	2
chr12	97419376	97419387	1	12	Human_STR_327645	T	chr12	97419019	97419389	chr12:97419019-97419389	95
chr12	97664923	97664933	1	11	Human_STR_327769	T	chr12	97664926	97665039	chr12:97664926-97665039	2
chr12	97665025	97665039	1	15	Human_STR_327770	T	chr12	97664926	97665039	chr12:97664926-97665039	2
chr12	98487341	98487354	1	14	Human_STR_328155	A	chr12	98487338	98487732	chr12:98487338-98487732	2
chr12	98503602	98503629	1	28	Human_STR_328161	A	chr12	98503598	98503623	chr12:98503598-98503623	2
chr12	98503602	98503629	1	28	Human_STR_328161	A	chr12	98503598	98503623	chr12:98503598-98503623	2
chr12	98831562	98831574	1	13	Human_STR_328317	A	chr12	98831559	98831887	chr12:98831559-98831887	85
[truncated: 8,796 more rows]
