# Supplementary material for: Discovery of widespread transcription initiation at microsatellites predictable by sequence-based deep neural network
Source: Nat Commun. 2021 Jun 2;12:3297. doi: 10.1038/s41467-021-23143-7 (PMC8172540; doi:10.1038/s41467-021-23143-7)
Supplement: Supplementary file 6 — Supplementary Data 2 [file 41467_2021_23143_MOESM6_ESM.xlsx]

## Sheet: README
DATA S2: Enrichment of disease-related variants in STRs.
The coordinates of ClinVar variants were intersected with that of STRs (total number of variants associated with a disease = 289503 and total number of variants intersecting with STRs and associated with a disease = 8150)
For each disease, we computed the number of related variants (column #3) and that of variants located within STRs (column #2).
Fractions were then computed as $2/8150 (fraction_STR-associatedvariants, column $4) and $3/289503 (fraction_allvariants, column $5).
Enrichment were then calculated with Fisher's Exact tests. example, 2nd line: fisher.test(matrix(c(18,141,8150-18,289503-141), nr=2))$p.value.
The p-values were further adjusted for multiple testing using the Benjamini and Hochberg procedure (R function p.adjust(p-value_list, method = "fdr")).

## Sheet: Data S2
CLNDN	STR-associated variants	all variants	fraction_STR-associatedvariants	fraction_allvariants	fisher.pvalue	adjusted_pvalue
not_provided	461	49918	0.0565644	0.172427	7.05489e-212	1.07587e-208
Steinert_myotonic_dystrophy_syndrome	135	138	0.0165644	0.000476679	6.55747e-133	5.00007e-130
Hereditary_cancer-predisposing_syndrome	94	16096	0.0115337	0.0555987	3.31873e-95	1.68702e-92
Beckwith-Wiedemann_syndrome	94	313	0.0115337	0.00108116	2.49976e-57	9.53034e-55
not_specified	1222	61427	0.149939	0.212181	2.96559e-45	9.04505e-43
Intellectual_Disability_with_Language_Impairment_and_Autistic_Features	45	121	0.00552147	0.000417958	1.52769e-31	3.88289e-29
Nonsyndromic_Hearing_Loss,_Recessive	84	635	0.0103067	0.00219341	2.14487e-28	4.67275e-26
Holoprosencephaly_sequence	56	284	0.00687117	0.000980992	8.06264e-27	1.53694e-24
Limb-girdle_muscular_dystrophy,_type_2J|Dilated_cardiomyopathy_1G	9	2592	0.00110429	0.00895328	1.24817e-20	2.11495e-18
Amelogenesis_Imperfecta,_Recessive	36	151	0.00441718	0.000521584	4.02619e-20	6.13994e-18
Cone-Rod_Dystrophy,_Dominant	40	207	0.00490798	0.000715018	2.42054e-19	3.35575e-17
Mononeuropathy_of_the_Median_Nerve|Charcot-Marie-Tooth_disease,_type_IV	50	358	0.00613497	0.0012366	1.99575e-18	2.53627e-16
Hermansky-Pudlak_syndrome	49	360	0.00601227	0.00124351	1.10329e-17	1.29424e-15
Osler_hemorrhagic_telangiectasia_syndrome|Myhre_syndrome|Juvenile_Polyposis	28	118	0.00343558	0.000407595	6.00207e-16	6.53797e-14
Tuberous_sclerosis_syndrome	2	1473	0.000245399	0.00508803	2.64897e-15	2.69312e-13
Benign_familial_neonatal-infantile_seizures|Early_Infantile_Epileptic_Encephalopathy,_Autosomal_Dominant	21	60	0.00257669	0.000207252	4.19722e-15	4.00048e-13
Focal_segmental_glomerulosclerosis	31	173	0.00380368	0.000597576	1.47643e-14	1.32444e-12
Cardiovascular_phenotype	16	2460	0.00196319	0.00849732	5.00178e-14	4.23762e-12
Bietti_crystalline_corneoretinal_dystrophy|Corneal_Dystrophy,_Recessive	22	80	0.00269939	0.000276336	5.90914e-14	4.74286e-12
Insulin-like_growth_factor_I_deficiency	22	83	0.00269939	0.000286698	1.11396e-13	8.49393e-12
Pitt-Hopkins-like_syndrome	24	106	0.00294479	0.000366145	1.67193e-13	1.21414e-11
Methylmalonic_acidemia	31	194	0.00380368	0.000670114	2.22617e-13	1.54314e-11
Familial_colorectal_cancer	76	1023	0.00932515	0.00353364	6.06064e-13	4.01847e-11
Orofacial_cleft|Cleft_Lip_+/-_Cleft_Palate,_Autosomal_Dominant|BMP4-Related_Syndromic_Microphthalmia|Syndromic_Microphthalmia,_Dominant	13	20	0.00159509	6.90839e-05	1.65194e-12	1.04967e-10
Familial_cancer_of_breast	5	1484	0.000613497	0.00512603	2.59504e-12	1.58297e-10
Hereditary_breast_and_ovarian_cancer_syndrome	8	1656	0.000981595	0.00572015	9.33918e-12	5.47779e-10
Neuropathy,_hereditary_sensory_and_autonomic,_type_VIII	14	31	0.00171779	0.00010708	9.87654e-12	5.57842e-10
Congenital_central_hypoventilation	21	106	0.00257669	0.000366145	4.72482e-11	2.46716e-09
Glucocorticoid_Deficiency	21	106	0.00257669	0.000366145	4.72482e-11	2.46716e-09
Pitt-Hopkins_syndrome	26	171	0.00319018	0.000590667	4.85342e-11	2.46716e-09
FG_syndrome	16	57	0.00196319	0.000196889	1.17908e-10	5.80031e-09
Fanconi_anemia	7	1467	0.000858896	0.00506731	1.32707e-10	6.32432e-09
Intellectual_Disability,_Stereotypic_Movements,_Epilepsy,_and/or_Cerebral_Malformations	16	60	0.00196319	0.000207252	2.24109e-10	1.0052e-08
Meier-Gorlin_syndrome	16	60	0.00196319	0.000207252	2.24109e-10	1.0052e-08
Ciliary_dyskinesia	26	2618	0.00319018	0.00904308	3.39096e-10	1.47749e-08
Familial_adenomatous_polyposis_1	5	1271	0.000613497	0.00439028	4.70173e-10	1.9917e-08
Hypogonadism_with_anosmia|CHARGE_association	18	86	0.00220859	0.000297061	5.15216e-10	2.12353e-08
History_of_neurodevelopmental_disorder|not_specified	45	530	0.00552147	0.00183072	6.01492e-10	2.41388e-08
Arrhythmogenic_right_ventricular_cardiomyopathy|Catecholaminergic_polymorphic_ventricular_tachycardia	19	105	0.00233129	0.000362691	1.46789e-09	5.73983e-08
Beckwith-Wiedemann_syndrome|not_specified	10	18	0.00122699	6.21755e-05	1.96665e-09	7.49787e-08
Rhizomelic_chondrodysplasia_punctata	21	135	0.00257669	0.000466316	2.33351e-09	8.67952e-08
Inborn_genetic_diseases	13	1747	0.00159509	0.00603448	2.86802e-09	1.04136e-07
Adrenocorticotropic_hormone_deficiency	15	63	0.00184049	0.000217614	3.08098e-09	1.09267e-07
Rubinstein-Taybi_syndrome	26	216	0.00319018	0.000746106	4.33972e-09	1.50411e-07
Noonan-Like_Syndrome_Disorder	22	156	0.00269939	0.000538855	4.97554e-09	1.6495e-07
Sialuria|Nonaka_myopathy|Inclusion_Body_Myopathy,_Recessive	14	55	0.00171779	0.000189981	4.93714e-09	1.6495e-07
Polycystic_liver_disease_1	23	172	0.00282209	0.000594122	5.59406e-09	1.81509e-07
Amyotrophic_Lateral_Sclerosis/Frontotemporal_Dementia	13	50	0.00159509	0.00017271	1.40021e-08	4.4387e-07
Primary_pulmonary_hypertension	44	572	0.00539877	0.0019758	1.42621e-08	4.4387e-07
Phosphoenolpyruvate_carboxykinase_(GTP)_deficiency	13	51	0.00159509	0.000176164	1.71284e-08	5.22415e-07
Maturity_onset_diabetes_mellitus_in_young	24	201	0.00294479	0.000694293	1.9237e-08	5.75224e-07
not_specified|not_provided	62	4210	0.00760736	0.0145422	2.16487e-08	6.34891e-07
Familial_hypercholesterolemia	23	2206	0.00282209	0.00761996	3.35001e-08	9.63918e-07
Congenital_Myasthenic_Syndrome,_Recessive	21	161	0.00257669	0.000556125	3.7101e-08	1.04776e-06
Elliptocytosis|Hereditary_pyropoikilocytosis|Spherocytosis,_Recessive	20	147	0.00245399	0.000507767	4.14966e-08	1.15059e-06
Non-syndromic_X-linked_intellectual_disability	29	298	0.00355828	0.00102935	4.38778e-08	1.19489e-06
Leprechaunism_syndrome|Insulin-resistant_diabetes_mellitus_AND_acanthosis_nigricans|Pineal_hyperplasia_AND_diabetes_mellitus_syndrome	19	134	0.00233129	0.000462862	4.98307e-08	1.33319e-06
Arterial_calcification_of_infancy|Hypophosphatemic_Rickets,_Recessive	17	110	0.00208589	0.000379962	8.19314e-08	2.15423e-06
Ischiopatellar_dysplasia	12	49	0.00147239	0.000169256	8.81318e-08	2.27798e-06
Loeys-Dietz_syndrome|Loeys-Dietz_syndrome_1|Thoracic_aortic_aneurysm_and_aortic_dissection	16	98	0.00196319	0.000338511	9.99153e-08	2.53951e-06
Leber_congenital_amaurosis	23	206	0.00282209	0.000711564	1.13706e-07	2.84266e-06
Nephronophthisis-Like_Nephropathy	16	100	0.00196319	0.00034542	1.27864e-07	3.14504e-06
Marfan_syndrome	2	782	0.000245399	0.00270118	1.4938e-07	3.61595e-06
Loeys-Dietz_syndrome	16	102	0.00196319	0.000352328	1.62741e-07	3.87781e-06
Symphalangism-brachydactyly_syndrome	14	77	0.00171779	0.000265973	1.94108e-07	4.55406e-06
Heterotaxia	21	180	0.00257669	0.000621755	2.04403e-07	4.72296e-06
Parkinson_Disease,_Dominant	18	134	0.00220859	0.000462862	2.29076e-07	5.21405e-06
Cerebral_dysgenesis,_neuropathy,_ichthyosis,_and_palmoplantar_keratoderma_syndrome	14	80	0.00171779	0.000276336	2.93291e-07	6.57748e-06
Hypertrophic_cardiomyopathy|Dilated_Cardiomyopathy,_Dominant	17	122	0.00208589	0.000421412	3.08369e-07	6.8154e-06
Androgen_resistance_syndrome|Bulbo-spinal_atrophy_X-linked|not_specified	6	6	0.000736196	2.07252e-05	3.37145e-07	7.34495e-06
Supravalvar_aortic_stenosis|Cutis_laxa,_autosomal_dominant	11	46	0.00134969	0.000158893	3.71614e-07	7.98185e-06
Retinitis_pigmentosa-deafness_syndrome|Retinitis_Pigmentosa,_Dominant	9	27	0.00110429	9.32633e-05	4.14655e-07	8.78263e-06
3-Methylglutaconic_aciduria_type_3|Optic_Atrophy,_Dominant	18	141	0.00220859	0.000487042	4.50795e-07	9.4173e-06
Mitochondrial_complex_I_deficiency	23	227	0.00282209	0.000784102	5.44925e-07	1.12299e-05
Andersen_Tawil_syndrome|short_QT_syndrome|Familial_atrial_fibrillation	13	73	0.00159509	0.000252156	6.47811e-07	1.29294e-05
Nocturnal_frontal_lobe_epilepsy	13	73	0.00159509	0.000252156	6.47811e-07	1.29294e-05
Posterior_column_ataxia_with_retinitis_pigmentosa	15	100	0.00184049	0.00034542	6.52826e-07	1.29294e-05
Gastrointestinal_stroma_tumor	7	1100	0.000858896	0.00379962	6.85851e-07	1.34093e-05
Cystic_fibrosis	5	940	0.000613497	0.00324694	1.09704e-06	2.09122e-05
Vertical_talus,_congenital	9	31	0.00110429	0.00010708	1.09092e-06	2.09122e-05
Hereditary_nonpolyposis_colon_cancer|Hereditary_cancer-predisposing_syndrome	3	775	0.000368098	0.002677	1.46972e-06	2.76706e-05
Orotic_aciduria	16	123	0.00196319	0.000424866	1.53972e-06	2.8635e-05
Familial_Candidiasis,_Recessive	20	193	0.00245399	0.00066666	2.11775e-06	3.89105e-05
Chondrocalcinosis|Craniometaphyseal_dysplasia	17	144	0.00208589	0.000497404	2.45445e-06	4.45599e-05
Neurofibromatosis,_type_1	15	1511	0.00184049	0.00521929	2.80364e-06	4.97924e-05
Roberts-SC_phocomelia_syndrome	12	71	0.00147239	0.000245248	2.80796e-06	4.97924e-05
Donnai_Barrow_syndrome	19	183	0.00233129	0.000632118	3.66661e-06	6.4271e-05
Spondyloepiphyseal_dysplasia	9	37	0.00110429	0.000127805	3.79005e-06	6.56799e-05
Hennekam_lymphangiectasia-lymphedema_syndrome	16	134	0.00196319	0.000462862	4.20275e-06	7.20134e-05
Klippel_Feil_syndrome	10	49	0.00122699	0.000169256	4.33932e-06	7.27193e-05
Long_QT_syndrome	9	1128	0.00110429	0.00389633	4.30038e-06	7.27193e-05
Hydrolethalus_syndrome	8	28	0.000981595	9.67175e-05	4.79704e-06	7.95162e-05
Colorectal_cancer_10	3	715	0.000368098	0.00246975	5.80776e-06	9.52347e-05
Hypertrophic_cardiomyopathy	4	796	0.000490798	0.00274954	5.99561e-06	9.72692e-05
Spinocerebellar_ataxia_2	5	6	0.000613497	2.07252e-05	6.18518e-06	9.92885e-05
Robinow_syndrome	13	93	0.00159509	0.00032124	7.12757e-06	0.000113225
Alport_syndrome,_X-linked_recessive	3	701	0.000368098	0.00242139	8.18129e-06	0.000128623
Aural_atresia,_congenital	14	110	0.00171779	0.000379962	8.5138e-06	0.000132485
Severe_congenital_neutropenia|Severe_congenital_neutropenia_2,_autosomal_dominant	5	7	0.000613497	2.41794e-05	1.03624e-05	0.000159622
Androgen_resistance_syndrome|Bulbo-spinal_atrophy_X-linked	8	32	0.000981595	0.000110534	1.10588e-05	0.000168647
Generalized_epilepsy_and_paroxysmal_dyskinesia	13	99	0.00159509	0.000341965	1.30718e-05	0.000197371
Ataxia-telangiectasia-like_disorder_1	13	100	0.00159509	0.00034542	1.44018e-05	0.000215322
Seizures|Progressive_sclerosing_poliodystrophy|not_specified|not_provided	6	15	0.000736196	5.18129e-05	1.60094e-05	0.000237032
Hereditary_nonpolyposis_colon_cancer	15	1398	0.00184049	0.00482897	1.86473e-05	0.000273434
Lymphoproliferative_syndrome	15	136	0.00184049	0.000469771	1.95471e-05	0.000283899
Ataxia-telangiectasia_syndrome|Hereditary_cancer-predisposing_syndrome	5	812	0.000613497	0.00280481	2.0992e-05	0.000302007
Multiple_cutaneous_leiomyomas|Fumarase_deficiency|Multiple_Cutaneous_and_Uterine_Leiomyomas	6	16	0.000736196	5.52671e-05	2.15006e-05	0.000306434
Lissencephaly,_Recessive	12	89	0.00147239	0.000307423	2.19547e-05	0.000310008
Leber_congenital_amaurosis|Retinitis_Pigmentosa,_Dominant|Retinitis_Pigmentosa,_Recessive	10	61	0.00122699	0.000210706	2.36662e-05	0.000331109
Histiocytic_medullary_reticulosis	10	62	0.00122699	0.00021416	2.68098e-05	0.000371681
Jarcho-Levin_syndrome	6	17	0.000736196	5.87213e-05	2.84124e-05	0.000386866
Townes-Brocks_syndrome_1|not_specified	6	17	0.000736196	5.87213e-05	2.84124e-05	0.000386866
Insulin-like_growth_factor_1_resistance_to	20	234	0.00245399	0.000808282	2.88095e-05	0.0003888
Lynch_syndrome	24	1838	0.00294479	0.00634881	3.23502e-05	0.000432755
Congenital_Muscular_Dystrophy,_alpha-dystroglycan_related	13	109	0.00159509	0.000376507	3.28115e-05	0.000435109
Dilated_cardiomyopathy_3B	9	52	0.00110429	0.000179618	4.12365e-05	0.000542118
Holoprosencephaly_sequence|Gorlin_syndrome	10	67	0.00122699	0.000231431	4.84534e-05	0.000631551
Mitochondrial_complex_III_deficiency	11	82	0.00134969	0.000283244	4.98074e-05	0.000640977
Trichorhinophalangeal_Syndrome	14	131	0.00171779	0.0004525	5.00173e-05	0.000640977
Ataxia-telangiectasia_syndrome	18	1497	0.00220859	0.00517093	5.14259e-05	0.000653538
Colorectal_cancer,_susceptibility_to,_12	15	1335	0.00184049	0.00461135	5.40088e-05	0.00067511
Persistent_fetal_circulation	9	54	0.00110429	0.000186527	5.35816e-05	0.00067511
Nemaline_myopathy_2	5	769	0.000613497	0.00265628	5.51364e-05	0.000683602
Malignant_tumor_of_prostate	1	480	0.000122699	0.00165801	5.75491e-05	0.000707761
Hereditary_cancer-predisposing_syndrome|not_provided	2	546	0.000245399	0.00188599	6.2313e-05	0.000760218
not_specified|Cardiovascular_phenotype	2	555	0.000245399	0.00191708	6.67022e-05	0.000807309
Martsolf_syndrome|Warburg_micro_syndrome	10	70	0.00122699	0.000241794	6.75171e-05	0.000810736
History_of_neurodevelopmental_disorder|Rett_syndrome,_congenital_variant|not_specified	5	12	0.000613497	4.14503e-05	7.2194e-05	0.000860124
Early_infantile_epileptic_encephalopathy	7	881	0.000858896	0.00304315	7.32832e-05	0.000866332
Juvenile_myoclonic_epilepsy	12	103	0.00147239	0.000355782	7.98943e-05	0.000937221
Branchiootorenal_Spectrum_Disorders|Nonsyndromic_Hearing_Loss,_Dominant	7	32	0.000858896	0.000110534	8.19273e-05	0.000953734
Pheochromocytoma|Neuroblastoma|Charcot-Marie-Tooth_disease,_type_2	14	139	0.00171779	0.000480133	8.96911e-05	0.0010362
Congenital_disorder_of_glycosylation	46	866	0.00564417	0.00299133	9.754e-05	0.00111841
Infantile_cortical_hyperostosis|Ehlers-Danlos_syndrome,_type_7A|Osteogenesis_Imperfecta,_Dominant	9	59	0.00110429	0.000203798	9.8689e-05	0.00112314
Speech-language_disorder_1|History_of_neurodevelopmental_disorder|not_specified	4	6	0.000490798	2.07252e-05	0.000103312	0.00116704
Cleidocranial_dysostosis	10	75	0.00122699	0.000259065	0.000113387	0.00127144
Maturity_onset_diabetes_mellitus_in_young|Hyperinsulinism,_Dominant	10	76	0.00122699	0.000262519	0.000125174	0.00139336
Glycogen_phosphorylase_kinase_deficiency	11	92	0.00134969	0.000317786	0.000127001	0.00140345
Duchenne_muscular_dystrophy	1	429	0.000122699	0.00148185	0.000159088	0.00173292
Noonan_syndrome|Noonan_syndrome_with_multiple_lentigines|Cardio-facio-cutaneous_syndrome	4	7	0.000490798	2.41794e-05	0.000158812	0.00173292
Marfan_syndrome|Thoracic_aortic_aneurysm_and_aortic_dissection	1	433	0.000122699	0.00149567	0.000163059	0.00176359
KAT6B-Related_Spectrum_Disorders	9	64	0.00110429	0.000221069	0.000172013	0.00184732
Benign_hereditary_chorea|Choreoathetosis,_hypothyroidism,_and_neonatal_respiratory_distress	6	26	0.000736196	8.98091e-05	0.000206491	0.00220209
Erythropoietic_protoporphyria	13	135	0.00159509	0.000466316	0.000236665	0.00250635
Cryptophthalmos_syndrome	2	485	0.000245399	0.00167528	0.000248326	0.0026117
Diffuse_mesangial_sclerosis|Wilms_tumor,_aniridia,_genitourinary_anomalies,_and_mental_retardation_syndrome|Meacham_syndrome|Wilms_Tumor	9	69	0.00110429	0.000238339	0.000285939	0.00298669
Jarcho-Levin_syndrome|not_specified	4	9	0.000490798	3.10878e-05	0.000329296	0.00339308
Pseudoachondroplastic_spondyloepiphyseal_dysplasia_syndrome	4	9	0.000490798	3.10878e-05	0.000329296	0.00339308
Delta-sarcoglycanopathy|Dilated_Cardiomyopathy,_Dominant|Limb-Girdle_Muscular_Dystrophy,_Recessive	12	123	0.00147239	0.000424866	0.000363174	0.00371705
PTEN_hamartoma_tumor_syndrome	21	300	0.00257669	0.00103626	0.000389177	0.00395663
Pseudohypoaldosteronism_type_1_autosomal_dominant	22	330	0.00269939	0.00113988	0.000403432	0.00407439
Autoimmune_lymphoproliferative_syndrome	13	144	0.00159509	0.000497404	0.000419881	0.00421262
Generalized_epilepsy_and_paroxysmal_dyskinesia|not_specified	5	19	0.000613497	6.56297e-05	0.000422652	0.00421271
Ulnar-mammary_syndrome	10	90	0.00122699	0.000310878	0.000433261	0.00429041
Charcot-Marie-Tooth_disease,_type_IV	9	890	0.00110429	0.00307423	0.000454998	0.00447659
Hereditary_cancer-predisposing_syndrome|Neurofibromatosis,_type_1	3	533	0.000368098	0.00184109	0.000471358	0.0045495
Mental_retardation,_autosomal_dominant_31	6	31	0.000736196	0.00010708	0.000471306	0.0045495
Non-ketotic_hyperglycinemia	1	384	0.000122699	0.00132641	0.000468359	0.0045495
Camptomelic_dysplasia	8	59	0.000981595	0.000203798	0.000487491	0.00461753
Congenital_Stationary_Night_Blindness,_Recessive	21	310	0.00257669	0.0010708	0.000484732	0.00461753
Orthostatic_intolerance	8	59	0.000981595	0.000203798	0.000487491	0.00461753
Cataract	10	92	0.00122699	0.000317786	0.00050754	0.00477777
Immunodeficiency	6	32	0.000736196	0.000110534	0.000546766	0.00508426
Marshall_syndrome|Fibrochondrogenesis|not_specified|Stickler_Syndrome,_Dominant	6	32	0.000736196	0.000110534	0.000546766	0.00508426
FG_syndrome|History_of_neurodevelopmental_disorder|not_specified|Cardiovascular_phenotype	4	11	0.000490798	3.79962e-05	0.000601671	0.0055609
Spastic_paraplegia_45,_autosomal_recessive	5	21	0.000613497	7.25381e-05	0.000625007	0.0057074
not_specified|Lissencephaly,_Recessive	5	21	0.000613497	7.25381e-05	0.000625007	0.0057074
Alport_syndrome	14	171	0.00171779	0.000590667	0.000636374	0.00577661
Familial_hypertrophic_cardiomyopathy_14|not_specified	7	47	0.000858896	0.000162347	0.000659841	0.00595419
Familial_cancer_of_breast|Fanconi_anemia,_complementation_group_J	1	375	0.000122699	0.00129532	0.00068682	0.00612515
Von_Hippel-Lindau_syndrome	16	214	0.00196319	0.000739198	0.000683657	0.00612515
Tietz_syndrome|Waardenburg_syndrome	7	48	0.000858896	0.000165801	0.000738332	0.00654625
Gorlin_syndrome	7	750	0.000858896	0.00259065	0.000750241	0.0066134
Weaver_syndrome|Sotos_Syndrome	9	80	0.00110429	0.000276336	0.000762181	0.00668004
Atrial_septal_defect|Hypertrophic_cardiomyopathy|Familial_hypertrophic_cardiomyopathy_14|not_specified|Dilated_Cardiomyopathy,_Dominant	4	12	0.000490798	4.14503e-05	0.000784848	0.00683939
Neoplasm_of_the_breast|Fanconi_anemia	8	64	0.000981595	0.000221069	0.000793083	0.00687189
Bone_marrow_failure_syndrome_1	7	49	0.000858896	0.000169256	0.000824023	0.00709768
Fibrous_dysplasia_of_jaw	15	197	0.00184049	0.000680477	0.000833104	0.00709768
Neuroblastoma|Congenital_central_hypoventilation	6	35	0.000736196	0.000120897	0.000830388	0.00709768
Pleuropulmonary_blastoma	8	66	0.000981595	0.000227977	0.000951756	0.00806349
Hereditary_breast_and_ovarian_cancer_syndrome|Breast-ovarian_cancer,_familial_1	1	354	0.000122699	0.00122279	0.000962806	0.00811204
Immunodeficiency_due_to_defect_in_CD3-gamma	4	13	0.000490798	4.49045e-05	0.00100413	0.0084137
Androgen_resistance_syndrome	8	67	0.000981595	0.000231431	0.0010401	0.00862036
Virus-induced_diabetes	3	5	0.000368098	1.7271e-05	0.00103624	0.00862036
Spondylocostal_dysostosis_2	6	37	0.000736196	0.000127805	0.00107468	0.00885885
Immunodeficiency_with_Hyper-IgM	9	86	0.00110429	0.000297061	0.00121772	0.0099306
Tumoral_calcinosis,_familial,_hyperphosphatemic|Hypophosphatemic_Rickets,_Dominant	6	38	0.000736196	0.000131259	0.00121577	0.0099306
Arteriohepatic_dysplasia|Isolated_Nonsyndromic_Congenital_Heart_Disease	7	53	0.000858896	0.000183072	0.00124813	0.0100709
Pendred_syndrome|Seizures,_Sensorineural_Deafness,_Ataxia,_Intellectual_Disability,_and_Electrolyte_Imbalance_Syndrome|Nonsyndromic_Hearing_Loss,_Mixed	7	53	0.000858896	0.000183072	0.00124813	0.0100709
Breast-ovarian_cancer,_familial_2	39	2259	0.00478528	0.00780303	0.00130432	0.0103983
Limb-girdle_muscular_dystrophy,_type_2J|Dilated_cardiomyopathy_1G|not_specified	6	674	0.000736196	0.00232813	0.00130916	0.0103983
Limb-girdle_muscular_dystrophy,_type_2J|Dilated_cardiomyopathy_1G|not_specified|not_provided	3	495	0.000368098	0.00170983	0.00130364	0.0103983
Neuronal_Ceroid-Lipofuscinosis,_Recessive	16	230	0.00196319	0.000794465	0.00138518	0.0109451
Arrhythmogenic_right_ventricular_cardiomyopathy|Dilated_Cardiomyopathy,_Dominant	8	71	0.000981595	0.000245248	0.00146108	0.0114466
Hereditary_cancer-predisposing_syndrome|Familial_cancer_of_breast|not_specified	1	351	0.000122699	0.00121242	0.00146367	0.0114466
Speech-language_disorder_1	9	89	0.00110429	0.000307423	0.00151637	0.0117983
Enhanced_s-cone_syndrome|Retinitis_Pigmentosa,_Recessive	5	27	0.000613497	9.32633e-05	0.0016699	0.0129269
Episodic_ataxia|Juvenile_myoclonic_epilepsy	9	92	0.00110429	0.000317786	0.00187113	0.0144115
FG_syndrome|not_specified	4	16	0.000490798	5.52671e-05	0.0019145	0.0146714
Nonsyndromic_Hearing_Loss,_Dominant	14	194	0.00171779	0.000670114	0.00195011	0.0147956
Renal_hamartomas_nephroblastomatosis_and_fetal_gigantism	2	398	0.000245399	0.00137477	0.00194292	0.0147956
Severe_myoclonic_epilepsy_in_infancy	1	328	0.000122699	0.00113298	0.00198461	0.0149828
Nemaline_myopathy|Congenital_fiber-type_disproportion	8	75	0.000981595	0.000259065	0.00200702	0.0150035
Rett_syndrome,_congenital_variant	7	58	0.000858896	0.000200343	0.00199906	0.0150035
ATR-X_syndrome|not_provided	3	7	0.000368098	2.41794e-05	0.00213098	0.015661
Apolipoprotein_A-II_deficiency	3	7	0.000368098	2.41794e-05	0.00213098	0.015661
Multiple_cutaneous_leiomyomas|Fumarase_deficiency|not_specified|Multiple_Cutaneous_and_Uterine_Leiomyomas	3	7	0.000368098	2.41794e-05	0.00213098	0.015661
Thyroid_Hormone_Resistance	10	113	0.00122699	0.000390324	0.00213606	0.015661
Hepatic_methionine_adenosyltransferase_deficiency	8	76	0.000981595	0.000262519	0.00216581	0.0158031
Autoimmune_disease,_syndromic_multisystem	4	17	0.000490798	5.87213e-05	0.00231398	0.0168039
EEM_syndrome	7	60	0.000858896	0.000207252	0.00238199	0.0172158
Pitt-Hopkins-like_syndrome_1|Pitt-Hopkins-like_syndrome	10	115	0.00122699	0.000397232	0.00240506	0.0173006
Maple_syrup_urine_disease	20	332	0.00245399	0.00114679	0.00258412	0.0185013
Familial_Periodic_Fever	4	18	0.000490798	6.21755e-05	0.0027673	0.0194476
Hemophilia_B,_Factor_IX_Deficiency	4	18	0.000490798	6.21755e-05	0.0027673	0.0194476
Hereditary_nonpolyposis_colon_cancer|Hereditary_cancer-predisposing_syndrome|not_specified	2	388	0.000245399	0.00134023	0.00275137	0.0194476
Immunodeficiency_28	4	18	0.000490798	6.21755e-05	0.0027673	0.0194476
Hereditary_breast_and_ovarian_cancer_syndrome|Hereditary_cancer-predisposing_syndrome|Breast-ovarian_cancer,_familial_2|not_specified	1	315	0.000122699	0.00108807	0.00285214	0.0198877
Noonan_syndrome-like_disorder_with_loose_anagen_hair_1	5	31	0.000613497	0.00010708	0.002856	0.0198877
Pyridoxine-dependent_epilepsy	10	119	0.00122699	0.000411049	0.00302438	0.0209644
Glycogen_storage_disease,_type_II	1	324	0.000122699	0.00111916	0.00304359	0.0210021
Long_QT_syndrome|Romano-Ward_syndrome	11	140	0.00134969	0.000483587	0.00311791	0.0214181
Rett_syndrome	20	342	0.00245399	0.00118133	0.00318795	0.021801
Hypoparathyroidism_retardation_dysmorphism_syndrome	5	32	0.000613497	0.000110534	0.00322861	0.0218828
Maple_syrup_urine_disease|not_specified	5	32	0.000613497	0.000110534	0.00322861	0.0218828
Polydactyly|Pallister-Hall_syndrome|Greig_cephalopolysyndactyly_syndrome	9	102	0.00110429	0.000352328	0.00355493	0.0239879
Primary_hyperoxaluria	7	65	0.000858896	0.000224523	0.00358652	0.0240944
Gorlin_syndrome|not_specified	5	33	0.000613497	0.000113988	0.00363495	0.0243127
Ayme-gripp_syndrome|Cataract_21,_multiple_types	3	9	0.000368098	3.10878e-05	0.00374971	0.0249708
Temporal_epilepsy,_familial	4	20	0.000490798	6.90839e-05	0.00384886	0.0255196
Budd-Chiari_syndrome	6	50	0.000736196	0.00017271	0.00423513	0.0278957
Cleidocranial_dysostosis|Metaphyseal_dysplasia_with_maxillary_hypoplasia_and_brachydactyly	2	2	0.000245399	6.90839e-06	0.00433526	0.0278957
Congenital_disorder_of_glycosylation|Congenital_disorder_of_glycosylation_type_1E|not_provided	2	2	0.000245399	6.90839e-06	0.00433526	0.0278957
FG_syndrome|History_of_neurodevelopmental_disorder|Cardiovascular_phenotype	2	2	0.000245399	6.90839e-06	0.00433526	0.0278957
Genitopatellar_syndrome|not_specified|not_provided	2	2	0.000245399	6.90839e-06	0.00433526	0.0278957
Inborn_genetic_diseases|Mental_retardation,_with_or_without_seizures,_ARX-related,_X-linked|History_of_neurodevelopmental_disorder|Epileptic_encephalopathy,_early_infantile,_1|not_specified|not_provided	2	2	0.000245399	6.90839e-06	0.00433526	0.0278957
Irinotecan_response	2	2	0.000245399	6.90839e-06	0.00433526	0.0278957
Retinitis_Pigmentosa,_Dominant	3	433	0.000368098	0.00149567	0.00463764	0.029716
Mental_retardation,_with_or_without_seizures,_ARX-related,_X-linked|Epileptic_encephalopathy,_early_infantile,_1|not_specified	3	10	0.000368098	3.4542e-05	0.00477584	0.0302206
Rett_syndrome|not_specified	3	10	0.000368098	3.4542e-05	0.00477584	0.0302206
Ventricular_tachycardia,_catecholaminergic_polymorphic,_2	3	10	0.000368098	3.4542e-05	0.00477584	0.0302206
Usher_syndrome,_type_1F	16	260	0.00196319	0.000898091	0.00479707	0.0302294
Striatal_Degeneration	7	69	0.000858896	0.000238339	0.00484502	0.030406
Anophthalmia_-_microphthalmia	8	89	0.000981595	0.000307423	0.00526432	0.032902
Hereditary_cancer-predisposing_syndrome|Breast-ovarian_cancer,_familial_1	2	358	0.000245399	0.0012366	0.00537708	0.0331986
Juvenile_polyposis_syndrome	2	358	0.000245399	0.0012366	0.00537708	0.0331986
Spastic_paraplegia_11,_autosomal_recessive	2	356	0.000245399	0.00122969	0.00535288	0.0331986
Spastic_paraplegia	2	366	0.000245399	0.00126424	0.0056175	0.0345431
Baller-Gerold_syndrome	12	894	0.00147239	0.00308805	0.00574762	0.0352013
Benign_familial_neonatal_seizures|Benign_Neonatal_Epilepsy	11	153	0.00134969	0.000528492	0.00579537	0.0352109
Emery-Dreifuss_muscular_dystrophy	1	283	0.000122699	0.000977537	0.0057898	0.0352109
Cutaneous_Malignant_Melanoma,_Dominant	4	23	0.000490798	7.94465e-05	0.00595653	0.0356224
Generalized_epilepsy_and_paroxysmal_dyskinesia|not_provided	3	11	0.000368098	3.79962e-05	0.00595534	0.0356224
Miyoshi_myopathy|Limb-Girdle_Muscular_Dystrophy,_Recessive	9	111	0.00110429	0.000383416	0.00592231	0.0356224
Neurofibromatosis,_type_1|Café-au-lait_macules_with_pulmonary_stenosis|Neurofibromatosis,_familial_spinal|Neurofibromatosis-Noonan_syndrome	6	54	0.000736196	0.000186527	0.00595526	0.0356224
Adams-Oliver_syndrome_5	1	294	0.000122699	0.00101553	0.006124	0.0363389
Mowat-Wilson_syndrome	14	213	0.00171779	0.000735744	0.00611147	0.0363389
Progressive_sclerosing_poliodystrophy|not_specified	5	38	0.000613497	0.000131259	0.00622979	0.0368234
Epileptic_encephalopathy	10	791	0.00122699	0.00273227	0.00642691	0.0376963
Glucocorticoid_resistance,_generalized	7	73	0.000858896	0.000252156	0.0064098	0.0376963
Verloes_Bourguignon_syndrome	4	24	0.000490798	8.29007e-05	0.00680057	0.0397351
Deafness,_autosomal_dominant_1|Seizures,_cortical_blindness,_and_microcephaly_syndrome|not_specified|not_provided	2	3	0.000245399	1.03626e-05	0.00709418	0.0399212
Huntington_disease-like_2	2	3	0.000245399	1.03626e-05	0.00709418	0.0399212
Hypertrophic_cardiomyopathy|Danon_disease	6	56	0.000736196	0.000193435	0.00698387	0.0399212
Neural_tube_defect|Catecholaminergic_polymorphic_ventricular_tachycardia|Caudal_dysgenesis_syndrome|Ventricular_tachycardia,_catecholaminergic_polymorphic,_2|not_specified|Cardiovascular_phenotype	2	3	0.000245399	1.03626e-05	0.00709418	0.0399212
Neuroblastoma|Hereditary_cancer-predisposing_syndrome|Congenital_central_hypoventilation|not_specified	2	3	0.000245399	1.03626e-05	0.00709418	0.0399212
Pheochromocytoma|Paraganglioma_and_gastric_stromal_sarcoma|not_specified	2	3	0.000245399	1.03626e-05	0.00709418	0.0399212
Seizures|Severe_myoclonic_epilepsy_in_infancy|Generalized_epilepsy_with_febrile_seizures_plus	2	3	0.000245399	1.03626e-05	0.00709418	0.0399212
Spinocerebellar_ataxia_1	2	3	0.000245399	1.03626e-05	0.00709418	0.0399212
Thiopurines,_poor_metabolism_of,_2	2	3	0.000245399	1.03626e-05	0.00709418	0.0399212
not_specified|Congenital_Muscular_Dystrophy,_alpha-dystroglycan_related	2	3	0.000245399	1.03626e-05	0.00709418	0.0399212
Amyotrophic_lateral_sclerosis_type_6|Tremor,_hereditary_essential,_4	3	12	0.000368098	4.14503e-05	0.00729376	0.0404812
Diabetes_mellitus,_neonatal,_with_congenital_hypothyroidism	9	115	0.00110429	0.000397232	0.00729989	0.0404812
Nicolaides-Baraitser_syndrome|History_of_neurodevelopmental_disorder|not_specified	3	12	0.000368098	4.14503e-05	0.00729376	0.0404812
Parkinson_disease_11	3	12	0.000368098	4.14503e-05	0.00729376	0.0404812
Hereditary_cancer-predisposing_syndrome|Lynch_syndrome	2	347	0.000245399	0.00119861	0.00761901	0.0420978
Hypomagnesemia_1,_intestinal	7	76	0.000858896	0.000262519	0.00780937	0.0429939
Tourette_Syndrome	6	58	0.000736196	0.000200343	0.00813514	0.0446262
Dilated_Cardiomyopathy,_Dominant	14	227	0.00171779	0.000784102	0.00839613	0.0458928
Hereditary_cancer-predisposing_syndrome|not_specified	21	1291	0.00257669	0.00445937	0.00845545	0.046052
Beckwith-Wiedemann_syndrome|not_provided	3	13	0.000368098	4.49045e-05	0.00879581	0.0470653
Mental_retardation,_X-linked,_syndromic_13	3	13	0.000368098	4.49045e-05	0.00879581	0.0470653
Otofaciocervical_syndrome_1|Branchiootorenal_Spectrum_Disorders	6	59	0.000736196	0.000203798	0.00875915	0.0470653
Polycystic_liver_disease_1|not_specified	3	13	0.000368098	4.49045e-05	0.00879581	0.0470653
not_specified|Primary_Microcephaly_2_With_or_Without_Cortical_Malformations	3	13	0.000368098	4.49045e-05	0.00879581	0.0470653
Renal_cell_carcinoma,_papillary,_1	3	408	0.000368098	0.00140931	0.00897978	0.0478817
History_of_neurodevelopmental_disorder	75	1941	0.00920245	0.00670459	0.00910214	0.048365
Cohen_syndrome	4	454	0.000490798	0.0015682	0.00922543	0.0488499
Mitochondrial_DNA_depletion_syndrome	7	79	0.000858896	0.000272881	0.00942221	0.0497193
Bamforth_syndrome	2	4	0.000245399	1.38168e-05	0.0104484	0.0532905
Ehlers-Danlos_syndrome,_classic_type	2	327	0.000245399	0.00112952	0.010428	0.0532905
Hereditary_cancer-predisposing_syndrome|Congenital_central_hypoventilation|not_specified	2	4	0.000245399	1.38168e-05	0.0104484	0.0532905
Hereditary_cancer-predisposing_syndrome|Congenital_central_hypoventilation|not_specified|not_provided	2	4	0.000245399	1.38168e-05	0.0104484	0.0532905
Heterotaxy,_visceral,_X-linked|not_specified	2	4	0.000245399	1.38168e-05	0.0104484	0.0532905
History_of_neurodevelopmental_disorder|Rett_syndrome,_congenital_variant|not_specified|not_provided	2	4	0.000245399	1.38168e-05	0.0104484	0.0532905
Limb-girdle_muscular_dystrophy,_type_2E|not_specified|not_provided	2	4	0.000245399	1.38168e-05	0.0104484	0.0532905
Rett_syndrome|Angelman_syndrome|Mental_retardation,_X-linked,_syndromic_13	2	4	0.000245399	1.38168e-05	0.0104484	0.0532905
Stuve-Wiedemann_syndrome|not_specified	2	4	0.000245399	1.38168e-05	0.0104484	0.0532905
not_specified|Ataxia_with_Oculomotor_Apraxia|Coenzyme_Q10_deficiency,_Oculomotor_Apraxia_Type	2	4	0.000245399	1.38168e-05	0.0104484	0.0532905
Noonan_syndrome|Noonan_syndrome_with_multiple_lentigines|Metachondromatosis	5	44	0.000613497	0.000151985	0.0107904	0.0546688
Parkinson_Disease,_Juvenile	5	44	0.000613497	0.000151985	0.0107904	0.0546688
Susceptibility_to_Nonalcoholic_Fatty_Liver_Disease	5	45	0.000613497	0.000155439	0.0117247	0.059206
Hereditary_cancer-predisposing_syndrome|Familial_adenomatous_polyposis_1|not_specified	1	253	0.000122699	0.000873911	0.0117892	0.059335
Hyperinsulinism,_Dominant	7	83	0.000858896	0.000286698	0.0119345	0.0598687
Deficiency_of_transaldolase	4	29	0.000490798	0.000100172	0.012202	0.0610103
Hypertrichotic_osteochondrodysplasia|Familial_atrial_fibrillation|Dilated_Cardiomyopathy,_Dominant	3	15	0.000368098	5.18129e-05	0.0123059	0.0611288
Rhabdoid_tumor|Coffin-Siris_syndrome|Schwannomatosis	3	15	0.000368098	5.18129e-05	0.0123059	0.0611288
Bloom_syndrome	6	545	0.000736196	0.00188254	0.012511	0.0618492
Mucopolysaccharidosis_type_VI	1	266	0.000122699	0.000918816	0.0125321	0.0618492
Disorders_of_Intracellular_Cobalamin_Metabolism	15	254	0.00184049	0.000877366	0.0127846	0.062892
Stuve-Wiedemann_syndrome	9	127	0.00110429	0.000438683	0.0129175	0.0633416
Pseudoinflammatory_fundus_dystrophy	7	85	0.000858896	0.000293607	0.0133571	0.0652869
Progressive_sclerosing_poliodystrophy|not_specified|not_provided	4	30	0.000490798	0.000103626	0.0135349	0.065945
Megalencephalic_leukoencephalopathy_with_subcortical_cysts_1	5	47	0.000613497	0.000162347	0.0137551	0.0668042
Baller-Gerold_syndrome|not_specified|not_provided	2	5	0.000245399	1.7271e-05	0.0143633	0.0688808
Generalized_epilepsy_and_paroxysmal_dyskinesia|not_specified|not_provided	2	5	0.000245399	1.7271e-05	0.0143633	0.0688808
Mulibrey_nanism_syndrome|not_provided	2	5	0.000245399	1.7271e-05	0.0143633	0.0688808
Rett_syndrome,_congenital_variant|not_specified	2	5	0.000245399	1.7271e-05	0.0143633	0.0688808
Malignant_hyperthermia_susceptibility|Myopathy,_Central_Core|Multiminicore_Disease|Neuromuscular_disease,_congenital,_with_uniform_type_1_fiber|not_specified|RYR1-Related_Disorders	5	49	0.000613497	0.000169256	0.0160093	0.0765333
Early_infantile_epileptic_encephalopathy|History_of_neurodevelopmental_disorder|not_specified|not_provided	3	17	0.000368098	5.87213e-05	0.016509	0.0781868
Heterotaxy,_visceral,_X-linked	3	17	0.000368098	5.87213e-05	0.016509	0.0781868
Roussy-Lévy_syndrome|Congenital_hypomyelinating_neuropathy_1,_autosomal_recessive|Charcot-Marie-Tooth_disease,_type_I|Charcot-Marie-Tooth,_Intermediate	3	17	0.000368098	5.87213e-05	0.016509	0.0781868
Hereditary_breast_and_ovarian_cancer_syndrome|Hereditary_cancer-predisposing_syndrome|Breast-ovarian_cancer,_familial_1	1	239	0.000122699	0.000825553	0.0167983	0.0791695
Seizures	4	426	0.000490798	0.00147149	0.0168203	0.0791695
not_specified|Nemaline_Myopathy,_Recessive	4	33	0.000490798	0.000113988	0.0180743	0.0848104
Wilms_tumor,_aniridia,_genitourinary_anomalies,_and_mental_retardation_syndrome|Drash_syndrome|Frasier_syndrome|Wilms_tumor_1	11	170	0.00134969	0.000587213	0.0182655	0.0854444
Lissencephaly/Subcortical_Band_Heterotopia	7	91	0.000858896	0.000314332	0.0183489	0.0855723
Coffin_Siris/Intellectual_Disability	2	6	0.000245399	2.07252e-05	0.0188057	0.0861797
Distal_spinal_muscular_atrophy|Distal_spinal_muscular_atrophy,_autosomal_recessive_4|Charcot-Marie-Tooth_disease,_recessive_intermediate_c|not_specified	3	18	0.000368098	6.21755e-05	0.0188748	0.0861797
Hereditary_cancer-predisposing_syndrome|PTEN_hamartoma_tumor_syndrome|Cowden_syndrome_1	2	6	0.000245399	2.07252e-05	0.0188057	0.0861797
Neoplasm_of_the_breast|Hereditary_cancer-predisposing_syndrome	2	6	0.000245399	2.07252e-05	0.0188057	0.0861797
Nephronophthisis|Joubert_syndrome|Leber_congenital_amaurosis|Meckel-Gruber_syndrome|Bardet-Biedl_syndrome|Renal_dysplasia_and_retinal_aplasia|not_specified|not_provided	2	6	0.000245399	2.07252e-05	0.0188057	0.0861797
PTEN_hamartoma_tumor_syndrome|not_specified	3	18	0.000368098	6.21755e-05	0.0188748	0.0861797
Pseudoneonatal_adrenoleukodystrophy	8	113	0.000981595	0.000390324	0.0185728	0.0861797
Leber_congenital_amaurosis|Cone-Rod_Dystrophy,_Dominant|Retinitis_Pigmentosa,_Dominant	7	93	0.000858896	0.00032124	0.0202697	0.0922723
Congenital_hypothyroidism	2	306	0.000245399	0.00105698	0.0208527	0.094644
Charcot-Marie-Tooth_disease,_type_I|not_specified	3	19	0.000368098	6.56297e-05	0.0214181	0.0969215
Idiopathic_generalized_epilepsy|Hyperaldosteronism,_familial,_type_IV	3	352	0.000368098	0.00121588	0.0217793	0.0982647
Mitochondrial_DNA_depletion_syndrome_13_(encephalomyopathic_type)	3	357	0.000368098	0.00123315	0.0220495	0.0991902
Autosomal_recessive_polycystic_kidney_disease	5	457	0.000613497	0.00157857	0.0221302	0.0992606
Bardet-Biedl_syndrome	4	406	0.000490798	0.0014024	0.0223237	0.0998348
Methylmalonate_semialdehyde_dehydrogenase_deficiency	4	36	0.000490798	0.000124351	0.0234572	0.104597
Lymphedema,_hereditary,_III	2	7	0.000245399	2.41794e-05	0.0237437	0.104954
Noonan_syndrome|Noonan_syndrome_with_multiple_lentigines|Cardio-facio-cutaneous_syndrome|Rasopathy|not_specified	2	7	0.000245399	2.41794e-05	0.0237437	0.104954
Seizures|Progressive_sclerosing_poliodystrophy|not_specified	2	7	0.000245399	2.41794e-05	0.0237437	0.104954
Hereditary_cancer-predisposing_syndrome|Hereditary_diffuse_gastric_cancer	1	225	0.000122699	0.000777194	0.0239115	0.10539
Multicentric_osteolysis_nephropathy	5	55	0.000613497	0.000189981	0.0242037	0.106065
Native_American_myopathy	3	20	0.000368098	6.90839e-05	0.0241391	0.106065
Alstrom_syndrome|not_specified	7	97	0.000858896	0.000335057	0.0245222	0.107077
Finnish_congenital_nephrotic_syndrome	1	233	0.000122699	0.000804828	0.0245751	0.107077
Congenital_cerebellar_hypoplasia	4	37	0.000490798	0.000127805	0.0254447	0.109924
Multiple_pterygium_syndrome_Escobar_type	4	37	0.000490798	0.000127805	0.0254447	0.109924
Osteopetrosis|Paget_disease_of_bone	4	37	0.000490798	0.000127805	0.0254447	0.109924
Benign_familial_neonatal_seizures	5	56	0.000613497	0.000193435	0.0257884	0.111094
Atrial_septal_defect|Hypertrophic_cardiomyopathy|Left_ventricular_noncompaction_cardiomyopathy|Familial_restrictive_cardiomyopathy|Dilated_Cardiomyopathy,_Dominant	6	77	0.000736196	0.000265973	0.0265555	0.114077
Noonan_syndrome|Cardio-facio-cutaneous_syndrome	7	99	0.000858896	0.000341965	0.026862	0.114747
Vitamin_D-Dependent_Rickets	7	99	0.000858896	0.000341965	0.026862	0.114747
Nephronophthisis|Meckel-Gruber_syndrome|Renal-hepatic-pancreatic_dysplasia	4	38	0.000490798	0.000131259	0.0275304	0.116947
Posterior_Polymorphous_Corneal_Dystrophy	4	38	0.000490798	0.000131259	0.0275304	0.116947
Hypertrichotic_osteochondrodysplasia|not_specified|Familial_atrial_fibrillation|Dilated_Cardiomyopathy,_Dominant	2	8	0.000245399	2.76336e-05	0.0291469	0.123128
Young_Simpson_syndrome	2	8	0.000245399	2.76336e-05	0.0291469	0.123128
Amyotrophic_Lateral_Sclerosis,_Dominant|Inclusion_Body_Myopathy,_Dominant	3	22	0.000368098	7.59923e-05	0.0301133	0.126509
Limb-girdle_muscular_dystrophy,_type_2F|Dilated_cardiomyopathy_1L	3	22	0.000368098	7.59923e-05	0.0301133	0.126509
Common_Variable_Immune_Deficiency,_Recessive	5	59	0.000613497	0.000203798	0.0309341	0.129601
Autosomal_recessive_centronuclear_myopathy	6	81	0.000736196	0.00027979	0.0324555	0.135602
Cerebro-oculo-facio-skeletal_syndrome|DE_SANCTIS-CACCHIONE_SYNDROME|Cockayne_syndrome_B	5	60	0.000613497	0.000207252	0.0327821	0.136592
Breast-ovarian_cancer,_familial_1	76	2089	0.00932515	0.00721581	0.0340115	0.141328
Distal_Renal_Tubular_Acidosis,_Recessive	4	41	0.000490798	0.000141622	0.0343836	0.1421
Osler_hemorrhagic_telangiectasia_syndrome	1	215	0.000122699	0.000742652	0.0343235	0.1421
Distal_spinal_muscular_atrophy|not_specified	2	9	0.000245399	3.10878e-05	0.0349861	0.143811
Renpenning_syndrome_1	2	9	0.000245399	3.10878e-05	0.0349861	0.143811
Atrioventricular_septal_defect_5	4	42	0.000490798	0.000145076	0.0368682	0.149931
Duane's_syndrome	3	24	0.000368098	8.29007e-05	0.0367908	0.149931
Ehlers-Danlos_syndrome,_type_vii,_autosomal_recessive|not_specified	4	42	0.000490798	0.000145076	0.0368682	0.149931
Pyruvate_dehydrogenase_phosphatase_deficiency	4	42	0.000490798	0.000145076	0.0368682	0.149931
Hypocalcemia,_autosomal_dominant_1|Hypocalciuric_hypercalcemia,_familial,_type_1	2	265	0.000245399	0.000915362	0.0384669	0.156016
21-HYDROXYLASE_POLYMORPHISM|Classic_congenital_adrenal_hyperplasia_due_to_21-hydroxylase_deficiency	1	1	0.000122699	3.4542e-06	0.0540121	0.157492
46,XY_sex_reversal,_type_6|not_specified	1	1	0.000122699	3.4542e-06	0.0540121	0.157492
AF_ESP=0.01833	1	1	0.000122699	3.4542e-06	0.0540121	0.157492
AF_TGP=0.98279	1	1	0.000122699	3.4542e-06	0.0540121	0.157492
ALLELEID=76327	1	1	0.000122699	3.4542e-06	0.0540121	0.157492
APOLIPOPROTEIN_A-IV_POLYMORPHISM,_APOA4*1/APOA4*2	1	1	0.000122699	3.4542e-06	0.0540121	0.157492
Abnormality_of_brain_morphology|Galactosylceramide_beta-galactosidase_deficiency|not_specified|not_provided	1	1	0.000122699	3.4542e-06	0.0540121	0.157492
Allan-Herndon-Dudley_syndrome|History_of_neurodevelopmental_disorder|not_specified	1	1	0.000122699	3.4542e-06	0.0540121	0.157492
Androgen_resistance_syndrome|Bulbo-spinal_atrophy_X-linked|not_specified|not_provided	1	1	0.000122699	3.4542e-06	0.0540121	0.157492
Androgen_resistance_syndrome|Hypospadias_1,_X-linked|Androgen_insensitivity,_partial,_with_breast_cancer	1	1	0.000122699	3.4542e-06	0.0540121	0.157492
Angiokeratoma_corporis_diffusum_with_arteriovenous_fistulas|Cerebral_cavernous_malformation	4	43	0.000490798	0.00014853	0.0394535	0.157492
Anterior_segment_dysgenesis_3|Axenfeld-Rieger_syndrome_type_3|not_specified|not_provided	1	1	0.000122699	3.4542e-06	0.0540121	0.157492
Aplasia_of_the_uterus|Absent_axillary_hair|Absent_pubic_hair|Female_external_genitalia_in_individual_with_46,XY_karyotype	1	1	0.000122699	3.4542e-06	0.0540121	0.157492
Aplastic_anemia,_susceptibility_to|Tsc2_angiomyolipomas,_renal,_modifier_of	1	1	0.000122699	3.4542e-06	0.0540121	0.157492
Astrocytoma|not_specified	1	1	0.000122699	3.4542e-06	0.0540121	0.157492
Ataxia-oculomotor_apraxia_type_1|not_specified|not_provided	1	1	0.000122699	3.4542e-06	0.0540121	0.157492
Athabaskan_brainstem_dysgenesis|Bosley-Salih-Alorainy_syndrome	3	25	0.000368098	8.63549e-05	0.0403896	0.157492
Atrial_septal_defect|Cardiomyopathy|Hypertrophic_cardiomyopathy|Familial_hypertrophic_cardiomyopathy_14|not_specified|Dilated_Cardiomyopathy,_Dominant	1	1	0.000122699	3.4542e-06	0.0540121	0.157492
Autistic_disorder_of_childhood_onset|Global_developmental_delay|not_provided	1	1	0.000122699	3.4542e-06	0.0540121	0.157492
Azorean_disease|not_specified	1	1	0.000122699	3.4542e-06	0.0540121	0.157492
Behavioral_abnormality|Bilateral_ptosis|Neurodevelopmental_delay	1	1	0.000122699	3.4542e-06	0.0540121	0.157492
Brachydactyly-syndactyly_syndrome	1	1	0.000122699	3.4542e-06	0.0540121	0.157492
Breast_cancer,_invasive,_susceptibility_to|Diaphyseal_dysplasia|Cystic_fibrosis|not_specified	1	1	0.000122699	3.4542e-06	0.0540121	0.157492
Bronchiectasis_with_or_without_elevated_sweat_chloride_1,_modifier_of|Cystic_fibrosis|Congenital_bilateral_absence_of_the_vas_deferens|not_specified|not_provided	1	1	0.000122699	3.4542e-06	0.0540121	0.157492
Bulbo-spinal_atrophy_X-linked	1	1	0.000122699	3.4542e-06	0.0540121	0.157492
Cardiomyopathy|Alstrom_syndrome|not_specified	1	1	0.000122699	3.4542e-06	0.0540121	0.157492
Cardiomyopathy|Familial_hypertrophic_cardiomyopathy_10	1	1	0.000122699	3.4542e-06	0.0540121	0.157492
Chédiak-Higashi_syndrome	2	255	0.000245399	0.00088082	0.0533779	0.157492
Cleft_lip/palate-ectodermal_dysplasia_syndrome|not_specified	1	1	0.000122699	3.4542e-06	0.0540121	0.157492
Cleidocranial_dysostosis|not_specified	1	1	0.000122699	3.4542e-06	0.0540121	0.157492
Cleidocranial_dysplasia,_forme_fruste,_with_brachydactyly	1	1	0.000122699	3.4542e-06	0.0540121	0.157492
Cold-induced_sweating_syndrome_1|not_specified	1	1	0.000122699	3.4542e-06	0.0540121	0.157492
Conductive_hearing_impairment|Ptosis|Intellectual_disability|Global_developmental_delay|Short_foot|Clinodactyly_of_the_5th_finger|Short_palm|Unilateral_cryptorchidism|Inborn_genetic_diseases|KBG_syndrome|not_provided	1	1	0.000122699	3.4542e-06	0.0540121	0.157492
Congenital_Bile_Acid_Synthesis_Defect|not_provided	1	1	0.000122699	3.4542e-06	0.0540121	0.157492
Congenital_disorder_of_glycosylation|Congenital_disorder_of_glycosylation_type_2L|Shaheen_syndrome|not_specified	1	1	0.000122699	3.4542e-06	0.0540121	0.157492
Congenital_disorder_of_glycosylation|Pontoneocerebellar_hypoplasia|not_specified	1	1	0.000122699	3.4542e-06	0.0540121	0.157492
Cornelia_de_Lange_syndrome_3|Cornelia_de_Lange_Syndrome	1	1	0.000122699	3.4542e-06	0.0540121	0.157492
Cryptorchidism|Renal_agenesis|Unilateral_renal_agenesis|Abnormality_of_the_tongue|Cleft_palate|Sensorineural_hearing_loss|Webbed_neck|Strabismus|Autistic_disorder_of_childhood_onset|Delayed_speech_and_language_development|Abnormality_of_the_sternum|Pectus_excavatum|Rib_fusion|Severe_visual_impairment|Global_developmental_delay|Pulmonic_stenosis|Pancytopenia|Scoliosis|Bilateral_cleft_lip_and_palat…	1	1	0.000122699	3.4542e-06	0.0540121	0.157492
Cystinosis,_ocular_nonnephropathic	1	1	0.000122699	3.4542e-06	0.0540121	0.157492
Deafness,_autosomal_dominant_1|Seizures,_cortical_blindness,_and_microcephaly_syndrome	4	48	0.000490798	0.000165801	0.0538875	0.157492
Deafness,_autosomal_dominant_1|not_specified	1	1	0.000122699	3.4542e-06	0.0540121	0.157492
Dentatorubral_pallidoluysian_atrophy|not_specified	1	1	0.000122699	3.4542e-06	0.0540121	0.157492
DiGeorge_sequence|Cardiovascular_phenotype|not_provided	1	1	0.000122699	3.4542e-06	0.0540121	0.157492
Dilatation|Dilatation_of_ascending_aorta	1	1	0.000122699	3.4542e-06	0.0540121	0.157492
Dilated_cardiomyopathy_1G|Familial_hypertrophic_cardiomyopathy_9|not_specified	1	1	0.000122699	3.4542e-06	0.0540121	0.157492
Distal_myopathy|not_specified	1	1	0.000122699	3.4542e-06	0.0540121	0.157492
Distal_spinal_muscular_atrophy|Distal_spinal_muscular_atrophy,_autosomal_recessive_4|Charcot-Marie-Tooth_disease,_recessive_intermediate_c|not_provided	1	1	0.000122699	3.4542e-06	0.0540121	0.157492
Dyskeratosis_congenita|Dyskeratosis_congenita_X-linked|not_specified	1	1	0.000122699	3.4542e-06	0.0540121	0.157492
Early_infantile_epileptic_encephalopathy|Early_infantile_epileptic_encephalopathy_4|History_of_neurodevelopmental_disorder|not_specified|Early_Infantile_Epileptic_Encephalopathy,_Autosomal_Dominant	1	1	0.000122699	3.4542e-06	0.0540121	0.157492
Ehlers-Danlos_syndrome,_type_4|Thoracic_aortic_aneurysm_and_aortic_dissection|Cardiovascular_phenotype	1	1	0.000122699	3.4542e-06	0.0540121	0.157492
Enzyme_activity_finding	1	1	0.000122699	3.4542e-06	0.0540121	0.157492
Epidermolysis_bullosa_simplex,_Ogna_type|Epidermolysis_bullosa_simplex_with_pyloric_atresia|Epidermolysa_bullosa_simplex_and_limb_girdle_muscular_dystrophy|Limb-girdle_muscular_dystrophy,_type_2Q|Epidermolysis_bullosa_simplex_with_nail_dystrophy	4	387	0.000490798	0.00133677	0.0411795	0.157492
Episodic_ataxia_type_1	3	27	0.000368098	9.32633e-05	0.0480971	0.157492
Familial_dysautonomia	1	197	0.000122699	0.000680477	0.0482838	0.157492
Familial_exudative_vitreoretinopathy|Exudative_vitreoretinopathy_4,_autosomal_dominant|not_provided	1	1	0.000122699	3.4542e-06	0.0540121	0.157492
Familial_hypercholesterolemia|Hypercholesterolemia,_autosomal_dominant,_3|not_specified|not_provided	1	1	0.000122699	3.4542e-06	0.0540121	0.157492
Friedreich_ataxia_1|not_specified|Cardiovascular_phenotype|not_provided	1	1	0.000122699	3.4542e-06	0.0540121	0.157492
Frontotemporal_dementia|not_specified|Intellectual_Disability,_Stereotypic_Movements,_Epilepsy,_and/or_Cerebral_Malformations	1	1	0.000122699	3.4542e-06	0.0540121	0.157492
Genitopatellar_syndrome|Young_Simpson_syndrome|not_specified	1	1	0.000122699	3.4542e-06	0.0540121	0.157492
Genitopatellar_syndrome|not_specified|KAT6B-Related_Spectrum_Disorders	1	1	0.000122699	3.4542e-06	0.0540121	0.157492
Gilbert's_syndrome|Lucey-Driscoll_syndrome|Bilirubin,_serum_level_of,_quantitative_trait_locus_1|Crigler-Najjar_syndrome,_type_II|Irinotecan_response|not_specified	1	1	0.000122699	3.4542e-06	0.0540121	0.157492
Glaucoma_1,_open_angle,_p	1	1	0.000122699	3.4542e-06	0.0540121	0.157492
Hereditary_breast_and_ovarian_cancer_syndrome|Hereditary_cancer-predisposing_syndrome|not_specified	1	200	0.000122699	0.000690839	0.0486313	0.157492
Hereditary_cancer-predisposing_syndrome|Cutaneous_malignant_melanoma_3|not_specified	1	1	0.000122699	3.4542e-06	0.0540121	0.157492
Hereditary_cancer-predisposing_syndrome|Familial_colorectal_cancer|not_specified	1	1	0.000122699	3.4542e-06	0.0540121	0.157492
Hereditary_sensory_and_autonomic_neuropathy_type_II|Pseudohypoaldosteronism,_type_2	7	109	0.000858896	0.000376507	0.040834	0.157492
High_palate|Generalized_hypotonia|Neonatal_hypotonia|Decreased_fetal_movement|Polyhydramnios|Toe_clinodactyly|Abnormality_of_the_cerebral_white_matter|Abnormality_of_the_nares|Postnatal_microcephaly|Diffuse_white_matter_abnormalities|Generalized_neonatal_hypotonia|Enlarged_naris|Congenital_microcephaly|Long_QT_syndrome|Congenital_long_QT_syndrome|not_provided	1	1	0.000122699	3.4542e-06	0.0540121	0.157492
History_of_neurodevelopmental_disorder|Epileptic_encephalopathy,_childhood-onset|not_provided	1	1	0.000122699	3.4542e-06	0.0540121	0.157492
History_of_neurodevelopmental_disorder|Rett_syndrome,_congenital_variant	1	1	0.000122699	3.4542e-06	0.0540121	0.157492
Huntington's_chorea	1	1	0.000122699	3.4542e-06	0.0540121	0.157492
Hyper-IgE_syndrome	7	108	0.000858896	0.000373053	0.0392601	0.157492
Idiopathic_generalized_epilepsy|Rolandic_epilepsy	1	1	0.000122699	3.4542e-06	0.0540121	0.157492
Immunodeficiency_due_to_defect_in_CD3-gamma|Severe_Combined_Immune_Deficiency	1	1	0.000122699	3.4542e-06	0.0540121	0.157492
Inflammatory_bowel_disease	5	68	0.000613497	0.000234885	0.0500206	0.157492
Inguinal_hernia|Bruising_susceptibility|Aortic_root_dilatation|Varicose_veins|Gastrointestinal_carcinoma|Prominent_superficial_blood_vessels|Dilatation_of_the_sinus_of_Valsalva|Colorectal_polyposis	1	1	0.000122699	3.4542e-06	0.0540121	0.157492
Left_ventricular_noncompaction|Inborn_genetic_diseases|Catecholaminergic_polymorphic_ventricular_tachycardia|Arrhythmogenic_right_ventricular_dysplasia,_familial,_2|Catecholaminergic_polymorphic_ventricular_tachycardia_type_1|not_specified|Cardiovascular_phenotype	1	1	0.000122699	3.4542e-06	0.0540121	0.157492
Leigh_syndrome|Deficiency_of_guanidinoacetate_methyltransferase|Mitochondrial_complex_I_deficiency|not_specified	1	1	0.000122699	3.4542e-06	0.0540121	0.157492
Lethal_congenital_contracture_syndrome_1|Lethal_arthrogryposis_with_anterior_horn_cell_disease	1	1	0.000122699	3.4542e-06	0.0540121	0.157492
Limb-girdle_muscular_dystrophy,_type_2E	4	45	0.000490798	0.000155439	0.044926	0.157492
Limb-girdle_muscular_dystrophy,_type_2F|Dilated_cardiomyopathy_1L|not_specified	2	11	0.000245399	3.79962e-05	0.047862	0.157492
Limb-girdle_muscular_dystrophy,_type_2J|Dilated_cardiomyopathy_1G|Paroxysmal_familial_ventricular_fibrillation_1|not_specified|Cardiovascular_phenotype	1	1	0.000122699	3.4542e-06	0.0540121	0.157492
Lissencephaly_2|not_specified	1	1	0.000122699	3.4542e-06	0.0540121	0.157492
Long_QT_syndrome,_LQT1_subtype	3	25	0.000368098	8.63549e-05	0.0403896	0.157492
Long_QT_syndrome|Long_QT_syndrome_1|Long_QT_syndrome_2|not_specified|Cardiovascular_phenotype|not_provided	1	1	0.000122699	3.4542e-06	0.0540121	0.157492
Lumbar_disc_degeneration,_susceptibility_to|Osteoarthritis_susceptibility_3	1	1	0.000122699	3.4542e-06	0.0540121	0.157492
Lynch_syndrome|Hereditary_nonpolyposis_colorectal_cancer_type_5	2	11	0.000245399	3.79962e-05	0.047862	0.157492
Macular_degeneration	2	272	0.000245399	0.000939541	0.0390026	0.157492
Malignant_hyperthermia,_susceptibility_to,_1|not_specified|Malignant_hypothermia|RYR1-Related_Disorders	1	1	0.000122699	3.4542e-06	0.0540121	0.157492
Malignant_tumor_of_prostate|not_specified	1	1	0.000122699	3.4542e-06	0.0540121	0.157492
Mental_retardation,_X-linked,_syndromic_13|Severe_neonatal-onset_encephalopathy_with_microcephaly|not_specified	1	1	0.000122699	3.4542e-06	0.0540121	0.157492
Mental_retardation,_autosomal_dominant_7|not_specified	2	10	0.000245399	3.4542e-05	0.0412334	0.157492
Mental_retardation,_with_or_without_seizures,_ARX-related,_X-linked|Lissencephaly_2,_X-linked|History_of_neurodevelopmental_disorder|Epileptic_encephalopathy,_early_infantile,_1|not_provided	1	1	0.000122699	3.4542e-06	0.0540121	0.157492
Microcephaly|Delayed_speech_and_language_development|Hyperactivity|Inborn_genetic_diseases|Renpenning_syndrome_1|not_provided	1	1	0.000122699	3.4542e-06	0.0540121	0.157492
Microcornea,_rod-cone_dystrophy,_cataract,_and_posterior_staphyloma	1	1	0.000122699	3.4542e-06	0.0540121	0.157492
Mucopolysaccharidosis,_MPS-III-B	6	92	0.000736196	0.000317786	0.0528275	0.157492
Myopathy_with_postural_muscle_atrophy,_X-linked|Scapuloperoneal_myopathy,_X-linked_dominant|not_specified	1	1	0.000122699	3.4542e-06	0.0540121	0.157492
Myopathy_with_postural_muscle_atrophy,_X-linked|not_specified	2	10	0.000245399	3.4542e-05	0.0412334	0.157492
Narcolepsy_1	1	1	0.000122699	3.4542e-06	0.0540121	0.157492
Neonatal_diabetes_mellitus|Maturity-onset_diabetes_of_the_young,_type_4|Monogenic_diabetes|not_specified	1	1	0.000122699	3.4542e-06	0.0540121	0.157492
Neoplasm_of_ovary|Neoplasm_of_the_breast|Fanconi_anemia|Hereditary_cancer-predisposing_syndrome|Fanconi_anemia,_complementation_group_J	1	1	0.000122699	3.4542e-06	0.0540121	0.157492
Neurofibromatosis,_type_1|Café-au-lait_macules_with_pulmonary_stenosis|Neurofibromatosis,_familial_spinal|Neurofibromatosis-Noonan_syndrome|not_provided	1	1	0.000122699	3.4542e-06	0.0540121	0.157492
Neurologic_Disorders/Seipinopathy|Congenital_generalized_lipodystrophy|Charcot-Marie-Tooth_disease,_type_2|Monogenic_diabetes|not_specified|not_provided	1	1	0.000122699	3.4542e-06	0.0540121	0.157492
Neuronal_Ceroid-Lipofuscinosis,_Recessive|not_provided	1	1	0.000122699	3.4542e-06	0.0540121	0.157492
Noonan_syndrome|Noonan_syndrome_with_multiple_lentigines|Cardio-facio-cutaneous_syndrome|Cardiofaciocutaneous_syndrome_1|Rasopathy|not_specified|not_provided	1	1	0.000122699	3.4542e-06	0.0540121	0.157492
Ohdo_syndrome,_X-linked|Cardiovascular_phenotype	1	1	0.000122699	3.4542e-06	0.0540121	0.157492
Parkinson_disease_11|not_specified	1	1	0.000122699	3.4542e-06	0.0540121	0.157492
Periodic_fever,_menstrual_cycle-dependent	1	1	0.000122699	3.4542e-06	0.0540121	0.157492
Peripheral_axonal_neuropathy|Charcot-Marie-Tooth_disease,_type_2|Distal_spinal_muscular_atrophy	3	25	0.000368098	8.63549e-05	0.0403896	0.157492
Pheochromocytoma|not_provided	1	1	0.000122699	3.4542e-06	0.0540121	0.157492
Pierre_Robin-like_syndrome	1	1	0.000122699	3.4542e-06	0.0540121	0.157492
Platelet_glycoprotein_IV_deficiency|Malaria,_cerebral,_resistance_to	1	1	0.000122699	3.4542e-06	0.0540121	0.157492
Pleuropulmonary_blastoma|DICER1-related_pleuropulmonary_blastoma_cancer_predisposition_syndrome|not_specified	1	1	0.000122699	3.4542e-06	0.0540121	0.157492
Premature_ovarian_failure_6	1	1	0.000122699	3.4542e-06	0.0540121	0.157492
Primary_Microcephaly,_Recessive	1	200	0.000122699	0.000690839	0.0486313	0.157492
Primary_hyperoxaluria,_type_II|not_specified	1	1	0.000122699	3.4542e-06	0.0540121	0.157492
Proopiomelanocortin_deficiency|not_specified|Monogenic_Non-Syndromic_Obesity	1	1	0.000122699	3.4542e-06	0.0540121	0.157492
Pseudohypoparathyroidism|not_provided	1	1	0.000122699	3.4542e-06	0.0540121	0.157492
Pyruvate_carboxylase_deficiency|not_specified	2	10	0.000245399	3.4542e-05	0.0412334	0.157492
Pyruvate_dehydrogenase_E2_deficiency|not_provided	1	1	0.000122699	3.4542e-06	0.0540121	0.157492
Renal_cell_carcinoma,_papillary,_1|not_specified|not_provided	1	1	0.000122699	3.4542e-06	0.0540121	0.157492
Retinitis_pigmentosa|Retinitis_pigmentosa_15|not_provided	1	1	0.000122699	3.4542e-06	0.0540121	0.157492
Retinoblastoma|Hereditary_cancer-predisposing_syndrome|not_specified	2	10	0.000245399	3.4542e-05	0.0412334	0.157492
Rhabdoid_tumor_predisposition_syndrome_2	26	622	0.00319018	0.00214851	0.052995	0.157492
Saethre-Chotzen_syndrome|Craniosynostosis_1|not_specified	1	1	0.000122699	3.4542e-06	0.0540121	0.157492
Seizures|not_specified|POLG-Related_Spectrum_Disorders|not_provided	1	1	0.000122699	3.4542e-06	0.0540121	0.157492
Severe_congenital_neutropenia_2,_autosomal_dominant	2	10	0.000245399	3.4542e-05	0.0412334	0.157492
Short-rib_thoracic_dysplasia_1_with_or_without_polydactyly|Orofacial-digital_syndrome_III|Renal_dysplasia,_retinal_pigmentary_dystrophy,_cerebellar_ataxia_and_skeletal_dysplasia	1	1	0.000122699	3.4542e-06	0.0540121	0.157492
Spastic_paraparesis|Spastic_paraplegia_4,_autosomal_dominant|not_provided	1	1	0.000122699	3.4542e-06	0.0540121	0.157492
Spastic_paraplegia_49,_autosomal_recessive	4	45	0.000490798	0.000155439	0.044926	0.157492
Speech-language_disorder_1|History_of_neurodevelopmental_disorder|not_specified|not_provided	1	1	0.000122699	3.4542e-06	0.0540121	0.157492
Spinocerebellar_ataxia_10	1	1	0.000122699	3.4542e-06	0.0540121	0.157492
Spinocerebellar_ataxia_17	1	1	0.000122699	3.4542e-06	0.0540121	0.157492
Spinocerebellar_ataxia_17|not_specified	1	1	0.000122699	3.4542e-06	0.0540121	0.157492
Spinocerebellar_ataxia_1|not_specified	1	1	0.000122699	3.4542e-06	0.0540121	0.157492
Succinyl-CoA_acetoacetate_transferase_deficiency|not_specified	1	1	0.000122699	3.4542e-06	0.0540121	0.157492
Syndromic_intellectual_disability	4	48	0.000490798	0.000165801	0.0538875	0.157492
Tangier_disease|Familial_High_Density_Lipoprotein_Deficiency	9	158	0.00110429	0.000545763	0.0510373	0.157492
Thrombocytopenia	10	178	0.00122699	0.000614847	0.0407025	0.157492
Thyroid_Hormonogenesis_Defect	4	44	0.000490798	0.000151985	0.0421394	0.157492
Total_anomalous_pulmonary_venous_return|Cardiomyopathy	1	1	0.000122699	3.4542e-06	0.0540121	0.157492
Tuberous_sclerosis_syndrome|Focal_cortical_dysplasia_type_II|Tuberous_sclerosis_1|not_provided	1	1	0.000122699	3.4542e-06	0.0540121	0.157492
VACTERL_association_with_hydrocephaly,_X-linked	1	1	0.000122699	3.4542e-06	0.0540121	0.157492
Weaver_syndrome	4	45	0.000490798	0.000155439	0.044926	0.157492
Wolff-Parkinson-White_syndrome|Glycogen_storage_disease_of_heart,_lethal_congenital|Familial_Hypertrophic_Cardiomyopathy_with_Wolff-Parkinson-White_Syndrome	4	47	0.000490798	0.000162347	0.0508004	0.157492
cisplatin_response_-_Toxicity/ADR|Platinum_compounds_response_-_Toxicity/ADR|platinum_response_-_Toxicity/ADR	1	1	0.000122699	3.4542e-06	0.0540121	0.157492
not_specified|Congenital_Bile_Acid_Synthesis_Defect|Spastic_Paraplegia,_Recessive	1	1	0.000122699	3.4542e-06	0.0540121	0.157492
not_specified|epileptic_encephalopathy,_early_infanitle,_1|not_provided	1	1	0.000122699	3.4542e-06	0.0540121	0.157492
Familial_hemophagocytic_lymphohistiocytosis	9	161	0.00110429	0.000556125	0.0543202	0.158011
Hereditary_cancer-predisposing_syndrome|DICER1-related_pleuropulmonary_blastoma_cancer_predisposition_syndrome	2	260	0.000245399	0.000898091	0.0543974	0.158011
Nicolaides-Baraitser_syndrome|History_of_neurodevelopmental_disorder	2	12	0.000245399	4.14503e-05	0.0548465	0.158711
Niemann-Pick_disease,_type_A|Niemann-Pick_disease,_type_B	2	12	0.000245399	4.14503e-05	0.0548465	0.158711
Citrullinemia_type_I|Citrin_deficiency	3	29	0.000368098	0.000100172	0.0564676	0.162785
Dementia,_Deafness,_and_Sensory_Neuropathy	3	29	0.000368098	0.000100172	0.0564676	0.162785
Loeys-Dietz_syndrome_3	5	71	0.000613497	0.000245248	0.057627	0.165814
Charcot-Marie-Tooth_with_Vocal_Cord_Paresis|Charcot-Marie-Tooth,_Intermediate	4	50	0.000490798	0.00017271	0.0603591	0.173022
Hereditary_Multiple_Osteochondromatosis	5	72	0.000613497	0.000248702	0.0603015	0.173022
Hereditary_diffuse_gastric_cancer|not_provided	2	13	0.000245399	4.49045e-05	0.0621623	0.177523
Short_stature,_idiopathic,_X-linked	2	13	0.000245399	4.49045e-05	0.0621623	0.177523
Congenital_long_QT_syndrome	6	461	0.000736196	0.00159238	0.0626028	0.178447
Ehlers-Danlos_syndrome,_type_7A	8	136	0.000981595	0.000469771	0.0636933	0.180682
Hirschsprung_Disease,_Dominant	4	51	0.000490798	0.000176164	0.0637423	0.180682
Tuberous_sclerosis_1|not_specified	4	51	0.000490798	0.000176164	0.0637423	0.180682
Marfan_syndrome|Loeys-Dietz_syndrome|Thoracic_aortic_aneurysm_and_aortic_dissection	5	74	0.000613497	0.00025561	0.0658583	0.185989
Myofibrillar_myopathy,_ZASP-related	5	74	0.000613497	0.00025561	0.0658583	0.185989
Hemolytic_anemia|Distal_Renal_Tubular_Acidosis,_Dominant|Spherocytosis,_Dominant	4	52	0.000490798	0.000179618	0.0672228	0.189491
Epidermolysis_bullosa_junctionalis_with_pyloric_atresia	1	186	0.000122699	0.00064248	0.0690396	0.194253
Atrial_septal_defect|Hypertrophic_cardiomyopathy|not_specified|Dilated_Cardiomyopathy,_Dominant	2	14	0.000245399	4.83587e-05	0.0697861	0.194915
Epileptic_encephalopathy,_early_infantile,_1	2	14	0.000245399	4.83587e-05	0.0697861	0.194915
Episodic_ataxia_type_2|History_of_neurodevelopmental_disorder|Epileptic_encephalopathy,_early_infantile,_42|not_specified|not_provided	2	14	0.000245399	4.83587e-05	0.0697861	0.194915
Melanoma,_cutaneous_malignant,_susceptibility_to,_10	1	188	0.000122699	0.000649389	0.0696197	0.194915
Cowden_syndrome_1	3	32	0.000368098	0.000110534	0.0702136	0.195394
Zellweger_syndrome|not_specified	3	32	0.000368098	0.000110534	0.0702136	0.195394
Multiple_Epiphyseal_Dysplasia,_Dominant|Stickler_Syndrome,_Recessive	4	53	0.000490798	0.000183072	0.0707995	0.196665
ARMC9-related_Joubert_syndrome	1	2	0.000122699	6.90839e-06	0.0799143	0.200114
Acromelic_frontonasal_dysostosis	1	2	0.000122699	6.90839e-06	0.0799143	0.200114
Arrhythmogenic_right_ventricular_cardiomyopathy,_type_8|Dilated_cardiomyopathy_with_woolly_hair_and_keratoderma	2	237	0.000245399	0.000818644	0.0729095	0.200114
Arrhythmogenic_right_ventricular_cardiomyopathy|Cranioectodermal_dysplasia	1	2	0.000122699	6.90839e-06	0.0799143	0.200114
Athabaskan_brainstem_dysgenesis|Bosley-Salih-Alorainy_syndrome|Microtia,_hearing_impairment,_and_cleft_palate|History_of_neurodevelopmental_disorder	1	2	0.000122699	6.90839e-06	0.0799143	0.200114
Atrial_septal_defect|Hypertrophic_cardiomyopathy|Left_ventricular_noncompaction_cardiomyopathy|Familial_restrictive_cardiomyopathy|not_specified|Dilated_Cardiomyopathy,_Dominant	1	2	0.000122699	6.90839e-06	0.0799143	0.200114
Beckwith-Wiedemann_syndrome|not_specified|not_provided	1	2	0.000122699	6.90839e-06	0.0799143	0.200114
Cardiomyopathy|Cardiovascular_phenotype	1	2	0.000122699	6.90839e-06	0.0799143	0.200114
Char_syndrome|not_specified	1	2	0.000122699	6.90839e-06	0.0799143	0.200114
Charcot-Marie-Tooth_disease,_recessive_intermediate_B|not_specified	1	2	0.000122699	6.90839e-06	0.0799143	0.200114
Charcot-Marie-Tooth_disease,_type_2|Monogenic_diabetes	1	2	0.000122699	6.90839e-06	0.0799143	0.200114
Corneal_dystrophy|CORNEAL_DYSTROPHY,_POSTERIOR_POLYMORPHOUS,_4	1	2	0.000122699	6.90839e-06	0.0799143	0.200114
Corticosterone_methyloxidase_type_1_deficiency	1	2	0.000122699	6.90839e-06	0.0799143	0.200114
Craniofacial_deafness_hand_syndrome|Waardenburg_syndrome	2	15	0.000245399	5.18129e-05	0.0776955	0.200114
DiGeorge_sequence|not_specified	1	2	0.000122699	6.90839e-06	0.0799143	0.200114
Dysgerminoma	1	2	0.000122699	6.90839e-06	0.0799143	0.200114
Early_infantile_epileptic_encephalopathy_2|not_specified|not_provided	1	2	0.000122699	6.90839e-06	0.0799143	0.200114
Epilepsy,_focal,_with_speech_disorder_and_with_or_without_mental_retardation	12	243	0.00147239	0.00083937	0.0784494	0.200114
Gastrointestinal_stroma_tumor|Idiopathic_hypereosinophilic_syndrome	5	77	0.000613497	0.000265973	0.0747095	0.200114
Hereditary_cancer-predisposing_syndrome|Ataxia-telangiectasia-like_disorder_1|not_provided	2	15	0.000245399	5.18129e-05	0.0776955	0.200114
Hereditary_cancer-predisposing_syndrome|Cutaneous_malignant_melanoma_3	1	2	0.000122699	6.90839e-06	0.0799143	0.200114
Hereditary_nonpolyposis_colon_cancer|Hereditary_cancer-predisposing_syndrome|Lynch_syndrome|Lynch_syndrome_I|Colorectal_cancer,_hereditary,_nonpolyposis,_type_1|not_provided	1	2	0.000122699	6.90839e-06	0.0799143	0.200114
Hereditary_nonpolyposis_colorectal_cancer_type_5|not_specified	1	2	0.000122699	6.90839e-06	0.0799143	0.200114
History_of_neurodevelopmental_disorder|Mental_retardation,_autosomal_dominant_31|not_specified	1	2	0.000122699	6.90839e-06	0.0799143	0.200114
History_of_neurodevelopmental_disorder|Rett_syndrome,_congenital_variant|not_provided	1	2	0.000122699	6.90839e-06	0.0799143	0.200114
History_of_neurodevelopmental_disorder|Schuurs-hoeijmakers_syndrome|not_specified	1	2	0.000122699	6.90839e-06	0.0799143	0.200114
Holoprosencephaly_5	2	15	0.000245399	5.18129e-05	0.0776955	0.200114
Hyperinsulinism_due_to_HNF4A_deficiency	1	2	0.000122699	6.90839e-06	0.0799143	0.200114
Hypertrophic_cardiomyopathy|Familial_hypertrophic_cardiomyopathy_10|not_specified	1	2	0.000122699	6.90839e-06	0.0799143	0.200114
Idiopathic_fibrosing_alveolitis,_chronic_form|Surfactant_metabolism_dysfunction,_pulmonary,_2|Pulmonary_Surfactant_Metabolism_Dysfunction,_Dominant	1	2	0.000122699	6.90839e-06	0.0799143	0.200114
Inborn_genetic_diseases|RYR1-Related_Disorders	1	2	0.000122699	6.90839e-06	0.0799143	0.200114
Inborn_genetic_diseases|Spastic_paraplegia_4,_autosomal_dominant|not_provided	1	2	0.000122699	6.90839e-06	0.0799143	0.200114
Interferon_gamma_receptor_deficiency	1	2	0.000122699	6.90839e-06	0.0799143	0.200114
Leigh_syndrome|Mitochondrial_complex_I_deficiency	8	148	0.000981595	0.000511221	0.0793283	0.200114
Lissencephaly,_Recessive|not_provided	1	2	0.000122699	6.90839e-06	0.0799143	0.200114
Mental_retardation,_autosomal_dominant_14|not_provided	1	2	0.000122699	6.90839e-06	0.0799143	0.200114
Mental_retardation,_autosomal_dominant_31|not_specified	1	2	0.000122699	6.90839e-06	0.0799143	0.200114
Mental_retardation,_with_or_without_seizures,_ARX-related,_X-linked|History_of_neurodevelopmental_disorder|Epileptic_encephalopathy,_early_infantile,_1	1	2	0.000122699	6.90839e-06	0.0799143	0.200114
Methylmalonic_aciduria_due_to_transcobalamin_receptor_defect	1	2	0.000122699	6.90839e-06	0.0799143	0.200114
Neoplasm_of_ovary|Hereditary_cancer-predisposing_syndrome|Fanconi_anemia,_complementation_group_J|not_provided	1	2	0.000122699	6.90839e-06	0.0799143	0.200114
Neuroblastoma|Carcinoma_of_esophagus|Non-Hodgkin_lymphoma|Lung_adenocarcinoma|Malignant_melanoma_of_skin	1	2	0.000122699	6.90839e-06	0.0799143	0.200114
Oculopharyngeal_muscular_dystrophy	1	2	0.000122699	6.90839e-06	0.0799143	0.200114
Orofacial-digital_syndrome_III	1	2	0.000122699	6.90839e-06	0.0799143	0.200114
Osteogenesis_Imperfecta,_Recessive	12	241	0.00147239	0.000832461	0.0773064	0.200114
Paragangliomas_4|not_specified	1	2	0.000122699	6.90839e-06	0.0799143	0.200114
Pleuropulmonary_blastoma|not_specified	1	2	0.000122699	6.90839e-06	0.0799143	0.200114
Pseudoachondroplastic_spondyloepiphyseal_dysplasia_syndrome|not_provided	1	2	0.000122699	6.90839e-06	0.0799143	0.200114
Pseudopseudohypoparathyroidism|not_provided	1	2	0.000122699	6.90839e-06	0.0799143	0.200114
Renal_dysplasia_diffuse_cystic	1	2	0.000122699	6.90839e-06	0.0799143	0.200114
Retinitis_pigmentosa	1	194	0.000122699	0.000670114	0.0723308	0.200114
Rhabdoid_tumor_predisposition_syndrome_2|not_provided	1	2	0.000122699	6.90839e-06	0.0799143	0.200114
Roussy-Lévy_syndrome|Congenital_hypomyelinating_neuropathy_1,_autosomal_recessive|Charcot-Marie-Tooth_disease,_type_I|not_specified|Charcot-Marie-Tooth,_Intermediate	1	2	0.000122699	6.90839e-06	0.0799143	0.200114
Severe_congenital_neutropenia_3,_autosomal_recessive|not_provided	1	2	0.000122699	6.90839e-06	0.0799143	0.200114
Spermatogenic_failure_12	1	2	0.000122699	6.90839e-06	0.0799143	0.200114
Spinocerebellar_ataxia_12	1	2	0.000122699	6.90839e-06	0.0799143	0.200114
Stargardt_disease_1|not_specified	1	2	0.000122699	6.90839e-06	0.0799143	0.200114
Syndactyly,_type_V	1	2	0.000122699	6.90839e-06	0.0799143	0.200114
Tuberous_sclerosis_syndrome|Focal_cortical_dysplasia_type_II|not_specified|not_provided	1	2	0.000122699	6.90839e-06	0.0799143	0.200114
not_specified|Ataxia_with_Oculomotor_Apraxia|Coenzyme_Q10_deficiency,_Oculomotor_Apraxia_Type|not_provided	1	2	0.000122699	6.90839e-06	0.0799143	0.200114
not_specified|Short_QT_Syndrome_5	1	2	0.000122699	6.90839e-06	0.0799143	0.200114
Cystathioninuria	3	34	0.000368098	0.000117443	0.0801311	0.200328
Familial_Intrahepatic_Cholestasis	5	79	0.000613497	0.000272881	0.0809506	0.202045
Spastic_paraplegia,_autosomal_dominant	16	363	0.00196319	0.00125387	0.0818458	0.203946
Mucolipidosis,_Type_III_Alpha/Beta|Mucolipidosis,_Type_II	4	56	0.000490798	0.000193435	0.0820977	0.20424
Early_infantile_epileptic_encephalopathy|History_of_neurodevelopmental_disorder	2	16	0.000245399	5.52671e-05	0.0858692	0.213274
Combined_deficiency_of_factor_V_and_factor_VIII,_1	7	118	0.000858896	0.000407595	0.0879295	0.217683
Vitreoretinopathy|Wagner_syndrome	7	118	0.000858896	0.000407595	0.0879295	0.217683
Barakat_syndrome	4	58	0.000490798	0.000200343	0.0900914	0.222313
Parkinson_Disease,_Recessive	4	58	0.000490798	0.000200343	0.0900914	0.222313
Ciliary_dyskinesia|not_specified	7	471	0.000858896	0.00162693	0.0919006	0.226411
Congenital_stationary_night_blindness,_X-linked	2	17	0.000245399	5.87213e-05	0.0942868	0.231542
Gaze_palsy,_familial_horizontal,_with_progressive_scoliosis	5	83	0.000613497	0.000286698	0.0942332	0.231542
Gamma-aminobutyric_acid_transaminase_deficiency	7	124	0.000858896	0.00042832	0.0957209	0.234685
Axenfeld-Rieger_syndrome_type_3	3	37	0.000368098	0.000127805	0.0960614	0.235142
AF_EXAC=0.00008	1	3	0.000122699	1.03626e-05	0.105107	0.235719
Abnormality_of_vision|Iris_coloboma|Autistic_disorder_of_childhood_onset|Delayed_speech_and_language_development|Motor_delay	1	3	0.000122699	1.03626e-05	0.105107	0.235719
Aicardi_Goutieres_syndrome|not_specified	1	3	0.000122699	1.03626e-05	0.105107	0.235719
Androgen_resistance_syndrome|not_provided	1	3	0.000122699	1.03626e-05	0.105107	0.235719
Athabaskan_brainstem_dysgenesis|Bosley-Salih-Alorainy_syndrome|History_of_neurodevelopmental_disorder	1	3	0.000122699	1.03626e-05	0.105107	0.235719
Atrial_septal_defect_7_with_or_without_atrioventricular_conduction_defects|Cardiovascular_phenotype	1	3	0.000122699	1.03626e-05	0.105107	0.235719
Burkitt_lymphoma	1	3	0.000122699	1.03626e-05	0.105107	0.235719
Cardiomyopathy|Danon_disease	1	3	0.000122699	1.03626e-05	0.105107	0.235719
Cardiomyopathy|Hypertrichotic_osteochondrodysplasia|not_specified|Familial_atrial_fibrillation|Dilated_Cardiomyopathy,_Dominant	1	3	0.000122699	1.03626e-05	0.105107	0.235719
Charcot-Marie-Tooth_disease,_recessive_intermediate_B	1	3	0.000122699	1.03626e-05	0.105107	0.235719
Combined_deficiency_of_sialidase_AND_beta_galactosidase|not_specified|not_provided	1	3	0.000122699	1.03626e-05	0.105107	0.235719
Congenital_cerebellar_hypoplasia|not_specified	2	18	0.000245399	6.21755e-05	0.102929	0.235719
Congenital_disorder_of_glycosylation|Congenital_disorder_of_glycosylation_type_1E|not_specified	1	3	0.000122699	1.03626e-05	0.105107	0.235719
Cutaneous_malignant_melanoma_3	1	3	0.000122699	1.03626e-05	0.105107	0.235719
Cystic_fibrosis|Congenital_bilateral_absence_of_the_vas_deferens|not_specified|not_provided	1	3	0.000122699	1.03626e-05	0.105107	0.235719
Distal_spinal_muscular_atrophy	4	60	0.000490798	0.000207252	0.0984421	0.235719
Early_myoclonic_encephalopathy	1	170	0.000122699	0.000587213	0.0972086	0.235719
Ehlers-Danlos_syndrome,_classic-like,_1	1	3	0.000122699	1.03626e-05	0.105107	0.235719
Fragile_X_syndrome	1	3	0.000122699	1.03626e-05	0.105107	0.235719
Glaucoma_1,_open_angle,_p|Frontotemporal_dementia_and/or_amyotrophic_lateral_sclerosis_4	1	3	0.000122699	1.03626e-05	0.105107	0.235719
Hepatoblastoma	1	3	0.000122699	1.03626e-05	0.105107	0.235719
Hereditary_cancer-predisposing_syndrome|Lynch_syndrome|Hereditary_nonpolyposis_colorectal_cancer_type_4|not_specified	1	3	0.000122699	1.03626e-05	0.105107	0.235719
Hereditary_nonpolyposis_colon_cancer|Lynch_syndrome|not_specified|not_provided	1	3	0.000122699	1.03626e-05	0.105107	0.235719
Heterotaxia|not_specified	1	3	0.000122699	1.03626e-05	0.105107	0.235719
Holoprosencephaly_sequence|Gorlin_syndrome|Hereditary_cancer-predisposing_syndrome|not_provided	1	3	0.000122699	1.03626e-05	0.105107	0.235719
Hypogonadism,_diabetes_mellitus,_alopecia,_mental_retardation_and_electrocardiographic_abnormalities|not_provided	1	3	0.000122699	1.03626e-05	0.105107	0.235719
Laminin_alpha_2-related_dystrophy	1	172	0.000122699	0.000594122	0.0978521	0.235719
Long_QT_syndrome|Cardiac_arrhythmia,_ankyrin_B-related|not_specified	1	3	0.000122699	1.03626e-05	0.105107	0.235719
Long_QT_syndrome|Long_QT_syndrome_1|not_provided	1	3	0.000122699	1.03626e-05	0.105107	0.235719
Lynch_syndrome|Hereditary_nonpolyposis_colorectal_cancer_type_5|not_specified	1	3	0.000122699	1.03626e-05	0.105107	0.235719
Maple_syrup_urine_disease|Leigh_syndrome|Pyruvate_dehydrogenase_complex_deficiency|not_specified	1	3	0.000122699	1.03626e-05	0.105107	0.235719
Maturity-onset_diabetes_of_the_young,_type_4|not_specified	1	3	0.000122699	1.03626e-05	0.105107	0.235719
Maturity-onset_diabetes_of_the_young,_type_9	1	3	0.000122699	1.03626e-05	0.105107	0.235719
Mitochondrial_DNA_depletion_syndrome|Mitochondrial_DNA_depletion_syndrome_9_(encephalomyopathic_with_methylmalonic_aciduria)|not_specified|not_provided	1	3	0.000122699	1.03626e-05	0.105107	0.235719
Neurofibromatosis,_type_1|Café-au-lait_macules_with_pulmonary_stenosis|Neurofibromatosis,_familial_spinal|Neurofibromatosis-Noonan_syndrome|not_specified|not_provided	1	3	0.000122699	1.03626e-05	0.105107	0.235719
Nicolaides-Baraitser_syndrome	4	61	0.000490798	0.000210706	0.102748	0.235719
Niemann-Pick_disease,_type_A	5	85	0.000613497	0.000293607	0.101266	0.235719
Noonan_syndrome|Cardio-facio-cutaneous_syndrome|not_specified	1	3	0.000122699	1.03626e-05	0.105107	0.235719
Ornithine_carbamoyltransferase_deficiency|not_specified	1	3	0.000122699	1.03626e-05	0.105107	0.235719
Persistent_truncus_arteriosus	1	3	0.000122699	1.03626e-05	0.105107	0.235719
Primary_dilated_cardiomyopathy|Limb-girdle_muscular_dystrophy,_type_2J|Dilated_cardiomyopathy_1G|not_specified	1	3	0.000122699	1.03626e-05	0.105107	0.235719
Primary_open_angle_glaucoma	7	126	0.000858896	0.000435229	0.0988263	0.235719
Retinal_dystrophy|Usher_syndrome,_type_2A|Retinitis_pigmentosa_39	1	3	0.000122699	1.03626e-05	0.105107	0.235719
Rett_syndrome|Severe_neonatal-onset_encephalopathy_with_microcephaly|not_specified|not_provided	1	3	0.000122699	1.03626e-05	0.105107	0.235719
Sclerosing_Bone_Dysplasias	2	18	0.000245399	6.21755e-05	0.102929	0.235719
Spastic_paraplegia_3|Spastic_paraplegia,_autosomal_dominant	1	3	0.000122699	1.03626e-05	0.105107	0.235719
Spinocerebellar_ataxia_2|not_specified	1	3	0.000122699	1.03626e-05	0.105107	0.235719
Spondyloepimetaphyseal_dysplasia	2	18	0.000245399	6.21755e-05	0.102929	0.235719
Supravalvar_aortic_stenosis|Cutis_laxa,_autosomal_dominant|not_provided	1	3	0.000122699	1.03626e-05	0.105107	0.235719
Syndromic_X-linked_mental_retardation,_Cabezas_type|not_specified	1	3	0.000122699	1.03626e-05	0.105107	0.235719
Thoracic_aortic_aneurysm_and_aortic_dissection|not_specified|not_provided	1	3	0.000122699	1.03626e-05	0.105107	0.235719
Weaver_syndrome|not_specified	2	18	0.000245399	6.21755e-05	0.102929	0.235719
Xeroderma_pigmentosum|Arrhythmogenic_right_ventricular_cardiomyopathy	2	18	0.000245399	6.21755e-05	0.102929	0.235719
not_specified|Amyotrophic_Lateral_Sclerosis,_Dominant	1	3	0.000122699	1.03626e-05	0.105107	0.235719
not_specified|Immunodeficiency_with_Hyper-IgM	1	3	0.000122699	1.03626e-05	0.105107	0.235719
not_specified|KAT6B-Related_Spectrum_Disorders|not_provided	1	3	0.000122699	1.03626e-05	0.105107	0.235719
not_specified|Mucolipidosis,_Type_III_Alpha/Beta|Mucolipidosis,_Type_II	1	3	0.000122699	1.03626e-05	0.105107	0.235719
Selective_tooth_agenesis|Odontoonychodermal_dysplasia|Schopf-Schulz-Passarge_syndrome	3	39	0.000368098	0.000134714	0.107337	0.240365
Romano-Ward_syndrome|Familial_hyperaldosteronism	5	87	0.000613497	0.000300515	0.108551	0.242729
Dyskeratosis_Congenita,_Recessive	7	133	0.000858896	0.000459408	0.111607	0.249196
Noonan_syndrome|Noonan_syndrome_with_multiple_lentigines	2	19	0.000245399	6.56297e-05	0.111777	0.249209
Episodic_ataxia_type_2|Epileptic_encephalopathy,_early_infantile,_42|not_specified	3	40	0.000368098	0.000138168	0.113158	0.251922
Hereditary_cancer-predisposing_syndrome|Neurofibromatosis,_type_1|not_specified	4	64	0.000490798	0.000221069	0.116167	0.258242
Frontotemporal_dementia|Amyotrophic_Lateral_Sclerosis,_Dominant	3	41	0.000368098	0.000141622	0.119097	0.263987
Leptin_deficiency_or_dysfunction|Monogenic_Non-Syndromic_Obesity	3	41	0.000368098	0.000141622	0.119097	0.263987
Ehlers-Danlos_syndrome,_type_vii,_autosomal_recessive	7	137	0.000858896	0.000473225	0.12019	0.266022
Microtia,_hearing_impairment,_and_cleft_palate	2	20	0.000245399	6.90839e-05	0.120812	0.266626
Mitochondrial_DNA_depletion_syndrome|Mitochondrial_DNA_depletion_syndrome_9_(encephalomyopathic_with_methylmalonic_aciduria)	2	20	0.000245399	6.90839e-05	0.120812	0.266626
Alstrom_syndrome|not_specified|not_provided	2	21	0.000245399	7.25381e-05	0.130019	0.271244
Atrial_septal_defect_7_with_or_without_atrioventricular_conduction_defects|not_specified	1	4	0.000122699	1.38168e-05	0.129611	0.271244
Axenfeld-Rieger_syndrome_type_3|not_specified	1	4	0.000122699	1.38168e-05	0.129611	0.271244
Bamforth_syndrome|not_specified	1	4	0.000122699	1.38168e-05	0.129611	0.271244
CONGENITAL_DISORDER_OF_GLYCOSYLATION,_TYPE_IIm|not_specified	1	4	0.000122699	1.38168e-05	0.129611	0.271244
Chondroectodermal_dysplasia	7	141	0.000858896	0.000487042	0.129654	0.271244
Combined_deficiency_of_sialidase_AND_beta_galactosidase|not_provided	1	4	0.000122699	1.38168e-05	0.129611	0.271244
Congenital_generalized_lipodystrophy|not_specified	1	4	0.000122699	1.38168e-05	0.129611	0.271244
Familial_hypercholesterolemia|Hypercholesterolemia,_autosomal_dominant,_3|not_specified	1	4	0.000122699	1.38168e-05	0.129611	0.271244
Familial_hypertrophic_cardiomyopathy_14|not_specified|not_provided	1	4	0.000122699	1.38168e-05	0.129611	0.271244
Fanconi-Bickel_syndrome|not_specified	1	4	0.000122699	1.38168e-05	0.129611	0.271244
Frontonasal_dysplasia_2	1	4	0.000122699	1.38168e-05	0.129611	0.271244
GELEOPHYSIC_DYSPLASIA_3	1	4	0.000122699	1.38168e-05	0.129611	0.271244
Geroderma_osteodysplastica	3	42	0.000368098	0.000145076	0.125148	0.271244
Gorlin_syndrome|Hereditary_cancer-predisposing_syndrome|not_specified|not_provided	1	4	0.000122699	1.38168e-05	0.129611	0.271244
Hamamy_syndrome	1	4	0.000122699	1.38168e-05	0.129611	0.271244
Hereditary_sensory_and_autonomic_neuropathy_type_II	2	21	0.000245399	7.25381e-05	0.130019	0.271244
High_molecular_weight_kininogen_deficiency	1	4	0.000122699	1.38168e-05	0.129611	0.271244
Leukoencephalopathy_with_Brainstem_and_Spinal_Cord_Involvement_and_Lactate_Elevation|not_specified	1	4	0.000122699	1.38168e-05	0.129611	0.271244
Long_QT_syndrome|Cardiac_arrhythmia	1	4	0.000122699	1.38168e-05	0.129611	0.271244
Macular_degeneration|Cockayne_syndrome|not_specified|Cerebrooculofacioskeletal_Syndrome|not_provided	1	4	0.000122699	1.38168e-05	0.129611	0.271244
Muscle_AMP_deaminase_deficiency|not_specified	1	4	0.000122699	1.38168e-05	0.129611	0.271244
Nail-patella_syndrome	7	140	0.000858896	0.000483587	0.127208	0.271244
Neoplasm_of_the_breast|Fanconi_anemia|not_specified	1	4	0.000122699	1.38168e-05	0.129611	0.271244
Oligodontia-colorectal_cancer_syndrome	10	583	0.00122699	0.0020138	0.129843	0.271244
Parkinson_disease_2|not_provided	1	4	0.000122699	1.38168e-05	0.129611	0.271244
Periventricular_Heterotopia	4	66	0.000490798	0.000227977	0.125514	0.271244
Retinoblastoma|not_specified|not_provided	1	4	0.000122699	1.38168e-05	0.129611	0.271244
Rett_syndrome,_congenital_variant|not_specified|not_provided	1	4	0.000122699	1.38168e-05	0.129611	0.271244
Saethre-Chotzen_syndrome|Craniosynostosis_1	2	21	0.000245399	7.25381e-05	0.130019	0.271244
Seizures|Epilepsy,_nocturnal_frontal_lobe,_type_1|not_specified	1	4	0.000122699	1.38168e-05	0.129611	0.271244
Short_rib_polydactyly_syndrome_5	1	4	0.000122699	1.38168e-05	0.129611	0.271244
Skin/hair/eye_pigmentation,_variation_in,_1	1	4	0.000122699	1.38168e-05	0.129611	0.271244
Tuberous_sclerosis_1|not_specified|not_provided	1	4	0.000122699	1.38168e-05	0.129611	0.271244
Tuberous_sclerosis_syndrome|Tuberous_sclerosis_1|not_specified	1	4	0.000122699	1.38168e-05	0.129611	0.271244
UDPglucose-4-epimerase_deficiency|not_specified	1	4	0.000122699	1.38168e-05	0.129611	0.271244
Wiskott-Aldrich_syndrome|Thrombocytopenia,_X-linked|Severe_congenital_neutropenia_X-linked|not_provided	1	4	0.000122699	1.38168e-05	0.129611	0.271244
not_specified|Neuronal_Ceroid-Lipofuscinosis,_Recessive|not_provided	1	4	0.000122699	1.38168e-05	0.129611	0.271244
not_specified|Noonan-Like_Syndrome_Disorder	1	4	0.000122699	1.38168e-05	0.129611	0.271244
not_specified|SEPN1-Related_Disorders	1	4	0.000122699	1.38168e-05	0.129611	0.271244
Cerebellar_ataxia|Emery-Dreifuss_muscular_dystrophy|not_specified	4	67	0.000490798	0.000231431	0.130303	0.271465
Cystic_fibrosis|not_specified	3	43	0.000368098	0.00014853	0.131307	0.272069
Joubert_syndrome|Leber_congenital_amaurosis|Meckel-Gruber_syndrome|Bardet-Biedl_syndrome|Renal_dysplasia_and_retinal_aplasia	3	43	0.000368098	0.00014853	0.131307	0.272069
Lethal_Encephalopathy	3	43	0.000368098	0.00014853	0.131307	0.272069
Pigmentary_retinal_dystrophy|Choroidal_Dystrophy|Patterned_dystrophy_of_retinal_pigment_epithelium|Vitelliform_macular_dystrophy|Cone-Rod_Dystrophy,_Dominant|Retinitis_Pigmentosa,_Dominant	3	43	0.000368098	0.00014853	0.131307	0.272069
Early_Infantile_Epileptic_Encephalopathy,_Autosomal_Recessive	6	106	0.000736196	0.000366145	0.132513	0.274197
DICER1-related_pleuropulmonary_blastoma_cancer_predisposition_syndrome	30	801	0.00368098	0.00276681	0.134489	0.277908
Growth_retardation,_developmental_delay,_coarse_facies,_and_early_death	4	68	0.000490798	0.000234885	0.135167	0.278553
Polycystic_kidney_disease,_autosomal_dominant	4	68	0.000490798	0.000234885	0.135167	0.278553
Cerebellar_ataxia|Emery-Dreifuss_muscular_dystrophy	6	108	0.000736196	0.000373053	0.135951	0.27943
Hereditary_cancer-predisposing_syndrome|Colorectal_cancer,_susceptibility_to,_12	1	152	0.000122699	0.000525038	0.136337	0.27943
Jeune_thoracic_dystrophy	1	151	0.000122699	0.000521584	0.136236	0.27943
Pheochromocytoma|Gastrointestinal_stroma_tumor|Paragangliomas_4	1	150	0.000122699	0.000518129	0.136207	0.27943
Spinocerebellar_ataxia,_autosomal_recessive_8|Emery-Dreifuss_muscular_dystrophy_4,_autosomal_dominant	1	153	0.000122699	0.000528492	0.136509	0.27943
Amyotrophic_Lateral_Sclerosis,_Dominant|Spinal_Muscular_Atrophy,_Dominant	6	109	0.000736196	0.000376507	0.137795	0.280183
Brugada_syndrome	34	932	0.00417178	0.00321931	0.137788	0.280183
Elliptocytosis|Hereditary_pyropoikilocytosis|not_specified|Spherocytosis,_Recessive	3	44	0.000368098	0.000151985	0.13757	0.280183
Hypertrophic_cardiomyopathy|Distal_myopathy_Markesbery-Griggs_type|Hereditary_myopathy_with_early_respiratory_failure|Myopathy,_early-onset,_with_fatal_cardiomyopathy|Dilated_Cardiomyopathy,_Dominant|Limb-Girdle_Muscular_Dystrophy,_Recessive	2	212	0.000245399	0.000732289	0.137616	0.280183
Niemann-Pick_disease_type_C1	1	155	0.000122699	0.0005354	0.137064	0.280183
Corneal_fragility_keratoglobus,_blue_sclerae_AND_joint_hypermobility	1	158	0.000122699	0.000545763	0.138416	0.281071
Lethal_arthrogryposis_with_anterior_horn_cell_disease|Lethal_Congenital_Contracture_Syndrome	2	22	0.000245399	7.59923e-05	0.139381	0.282593
Osteogenesis_imperfecta_type_I	2	216	0.000245399	0.000746106	0.139708	0.282593
Warburg_micro_syndrome	6	110	0.000736196	0.000379962	0.139721	0.282593
Thoracic_aortic_aneurysm_and_aortic_dissection|not_specified	4	69	0.000490798	0.000238339	0.140103	0.282989
Choreoacanthocytosis	6	111	0.000736196	0.000383416	0.141729	0.285895
Deficiency_of_2-methylbutyryl-CoA_dehydrogenase	6	112	0.000736196	0.00038687	0.143816	0.28934
Schinzel-Giedion_syndrome	6	112	0.000736196	0.00038687	0.143816	0.28934
Histidinemia	4	70	0.000490798	0.000241794	0.145109	0.291173
Nemaline_myopathy_10	4	70	0.000490798	0.000241794	0.145109	0.291173
Charcot-Marie-Tooth_disease,_demyelinating,_type_4f|Charcot-Marie-Tooth_disease,_type_IV|not_specified	1	5	0.000122699	1.7271e-05	0.153443	0.297332
Cowden_syndrome_1|not_specified	1	5	0.000122699	1.7271e-05	0.153443	0.297332
Epilepsy,_lateral_temporal_lobe,_autosomal_dominant|not_specified	1	5	0.000122699	1.7271e-05	0.153443	0.297332
Fanconi-Bickel_syndrome|not_specified|not_provided	1	5	0.000122699	1.7271e-05	0.153443	0.297332
Fumarase_deficiency|not_specified	1	5	0.000122699	1.7271e-05	0.153443	0.297332
Hereditary_cancer-predisposing_syndrome|Hereditary_cutaneous_melanoma|Cutaneous_malignant_melanoma_3|not_specified|not_provided	1	5	0.000122699	1.7271e-05	0.153443	0.297332
Hereditary_cancer-predisposing_syndrome|Lynch_syndrome|Hereditary_nonpolyposis_colorectal_cancer_type_4	1	5	0.000122699	1.7271e-05	0.153443	0.297332
History_of_neurodevelopmental_disorder|Mental_retardation,_autosomal_dominant_31	1	5	0.000122699	1.7271e-05	0.153443	0.297332
History_of_neurodevelopmental_disorder|not_specified|not_provided	6	116	0.000736196	0.000400687	0.152937	0.297332
Hypertrophic_cardiomyopathy|Distal_myopathy_Markesbery-Griggs_type|Hereditary_myopathy_with_early_respiratory_failure|Myopathy,_early-onset,_with_fatal_cardiomyopathy|not_specified|Dilated_Cardiomyopathy,_Dominant|Limb-Girdle_Muscular_Dystrophy,_Recessive|not_provided	2	23	0.000245399	7.94465e-05	0.148883	0.297332
Leigh_syndrome|Mitochondrial_complex_I_deficiency|not_provided	1	5	0.000122699	1.7271e-05	0.153443	0.297332
Loeys-Dietz_syndrome|Loeys-Dietz_syndrome_1|Thoracic_aortic_aneurysm_and_aortic_dissection|not_specified|Cardiovascular_phenotype	1	5	0.000122699	1.7271e-05	0.153443	0.297332
Mental_retardation,_X-linked_1|not_specified	1	5	0.000122699	1.7271e-05	0.153443	0.297332
Mental_retardation,_autosomal_dominant_26	1	5	0.000122699	1.7271e-05	0.153443	0.297332
Mental_retardation,_autosomal_dominant_43	1	5	0.000122699	1.7271e-05	0.153443	0.297332
Mental_retardation,_with_or_without_seizures,_ARX-related,_X-linked|History_of_neurodevelopmental_disorder|Epileptic_encephalopathy,_early_infantile,_1|not_specified	1	5	0.000122699	1.7271e-05	0.153443	0.297332
Minicore_myopathy|not_provided	1	5	0.000122699	1.7271e-05	0.153443	0.297332
Multiple_endocrine_neoplasia,_type_2a|Multiple_endocrine_neoplasia,_type_2|not_provided	1	5	0.000122699	1.7271e-05	0.153443	0.297332
Muscle_AMP_deaminase_deficiency|not_provided	1	5	0.000122699	1.7271e-05	0.153443	0.297332
NEURODEVELOPMENTAL_DISORDER_WITH_REGRESSION,_ABNORMAL_MOVEMENTS,_LOSS_OF_SPEECH,_AND_SEIZURES	1	5	0.000122699	1.7271e-05	0.153443	0.297332
Pseudoachondroplastic_spondyloepiphyseal_dysplasia_syndrome|Multiple_epiphyseal_dysplasia_1	1	5	0.000122699	1.7271e-05	0.153443	0.297332
Rasopathy|not_specified|Noonan-Like_Syndrome_Disorder|not_provided	1	5	0.000122699	1.7271e-05	0.153443	0.297332
Retinal_degeneration|not_specified	1	5	0.000122699	1.7271e-05	0.153443	0.297332
Spontaneous_pneumothorax|Multiple_fibrofolliculomas	3	46	0.000368098	0.000158893	0.150389	0.297332
Thiopurine_methyltransferase_deficiency	3	46	0.000368098	0.000158893	0.150389	0.297332
Vici_syndrome|not_specified	1	5	0.000122699	1.7271e-05	0.153443	0.297332
not_specified|Hyperinsulinism,_Dominant	1	5	0.000122699	1.7271e-05	0.153443	0.297332
Cerebellar_ataxia,_Cayman_type	4	72	0.000490798	0.000248702	0.155327	0.300601
Autosomal_dominant_nocturnal_frontal_lobe_epilepsy|not_specified	3	47	0.000368098	0.000162347	0.156936	0.302563
Griscelli_disease	3	47	0.000368098	0.000162347	0.156936	0.302563
Neurofibromatosis,_type_2	4	294	0.000490798	0.00101553	0.156647	0.302563
Lethal_tight_skin_contracture_syndrome|Mandibuloacral_dysplasia	2	24	0.000245399	8.29007e-05	0.158509	0.304826
Papillon-Lefèvre_syndrome|Haim-Munk_syndrome	2	24	0.000245399	8.29007e-05	0.158509	0.304826
Joubert_syndrome	6	385	0.000736196	0.00132987	0.16314	0.313336
Hereditary_cancer-predisposing_syndrome|Rhabdoid_tumor_predisposition_syndrome_2|not_specified	3	48	0.000368098	0.000165801	0.163569	0.313765
Atrial_septal_defect|Hypertrophic_cardiomyopathy|Dilated_Cardiomyopathy,_Dominant	2	25	0.000245399	8.63549e-05	0.168247	0.321524
Nonepidermolytic_palmoplantar_keratoderma|Bullous_ichthyosiform_erythroderma	2	25	0.000245399	8.63549e-05	0.168247	0.321524
Oromandibular-limb_hypogenesis_spectrum	2	25	0.000245399	8.63549e-05	0.168247	0.321524
Vitamin_K-Dependent_Clotting_Factors	6	122	0.000736196	0.000421412	0.1688	0.322178
Spinocerebellar_Ataxia,_Dominant	16	395	0.00196319	0.00136441	0.169585	0.323271
Rasopathy|not_specified|not_provided	3	49	0.000368098	0.000169256	0.170285	0.3242
6-pyruvoyl-tetrahydropterin_synthase_deficiency	3	50	0.000368098	0.00017271	0.177077	0.324571
Ataxia-telangiectasia_syndrome|not_specified|not_provided	1	6	0.000122699	2.07252e-05	0.176623	0.324571
Behavior_disorder	3	50	0.000368098	0.00017271	0.177077	0.324571
Blepharophimosis,_ptosis,_and_epicanthus_inversus_syndrome_type_1	1	6	0.000122699	2.07252e-05	0.176623	0.324571
CHARGE_association	3	250	0.000368098	0.000863549	0.173032	0.324571
Chondroectodermal_dysplasia|Curry-Hall_syndrome|not_specified|Ellis-van_Creveld_Syndrome|not_provided	1	6	0.000122699	2.07252e-05	0.176623	0.324571
Congenital_disorder_of_glycosylation_type_2F	1	6	0.000122699	2.07252e-05	0.176623	0.324571
Connective_tissue_disorder|Marshall_syndrome|Fibrochondrogenesis|not_specified|Stickler_Syndrome,_Dominant	1	6	0.000122699	2.07252e-05	0.176623	0.324571
Diaphanospondylodysostosis	4	76	0.000490798	0.000262519	0.176523	0.324571
Duchenne_muscular_dystrophy|Dilated_cardiomyopathy_3B|not_specified	1	6	0.000122699	2.07252e-05	0.176623	0.324571
Ehlers-Danlos_syndrome,_type_vii,_autosomal_recessive|not_provided	1	6	0.000122699	2.07252e-05	0.176623	0.324571
Episodic_ataxia_type_2|Familial_hemiplegic_migraine_type_1|History_of_neurodevelopmental_disorder|not_specified|not_provided	1	6	0.000122699	2.07252e-05	0.176623	0.324571
FG_syndrome|not_specified|Cardiovascular_phenotype	1	6	0.000122699	2.07252e-05	0.176623	0.324571
Familial_adenomatous_polyposis_1|Familial_adenomatous_polyposis	1	6	0.000122699	2.07252e-05	0.176623	0.324571
Hereditary_cancer-predisposing_syndrome|Cowden_syndrome_1	1	6	0.000122699	2.07252e-05	0.176623	0.324571
Hypergonadotropic_hypogonadism|Leydig_cell_agenesis|Gonadotropin-independent_familial_sexual_precocity|not_specified	1	6	0.000122699	2.07252e-05	0.176623	0.324571
Hypertrophic_cardiomyopathy|Left_ventricular_noncompaction_cardiomyopathy|not_specified|Dilated_Cardiomyopathy,_Dominant	1	6	0.000122699	2.07252e-05	0.176623	0.324571
Loeys-Dietz_syndrome_4|not_specified	1	6	0.000122699	2.07252e-05	0.176623	0.324571
Mental_retardation,_X-linked_1|not_provided	1	6	0.000122699	2.07252e-05	0.176623	0.324571
Mental_retardation,_autosomal_dominant_32	1	6	0.000122699	2.07252e-05	0.176623	0.324571
Osteogenesis_imperfecta_type_I|not_specified|not_provided	1	6	0.000122699	2.07252e-05	0.176623	0.324571
Progressive_sclerosing_poliodystrophy	4	75	0.000490798	0.000259065	0.171134	0.324571
Rett_syndrome|not_provided	3	50	0.000368098	0.00017271	0.177077	0.324571
Severe_congenital_neutropenia|not_specified	1	6	0.000122699	2.07252e-05	0.176623	0.324571
Severe_neonatal-onset_encephalopathy_with_microcephaly|not_specified|not_provided	1	6	0.000122699	2.07252e-05	0.176623	0.324571
Spastic_paraplegia_7|not_specified|Spastic_Paraplegia,_Recessive	1	6	0.000122699	2.07252e-05	0.176623	0.324571
Sphingomyelin/cholesterol_lipidosis|not_specified	1	6	0.000122699	2.07252e-05	0.176623	0.324571
Tuberous_sclerosis_syndrome|Focal_cortical_dysplasia_type_II|Tuberous_sclerosis_1|not_specified	1	6	0.000122699	2.07252e-05	0.176623	0.324571
Werner_syndrome	11	612	0.00134969	0.00211397	0.174074	0.324571
Young_Simpson_syndrome|not_provided	1	6	0.000122699	2.07252e-05	0.176623	0.324571
not_specified|Lissencephaly,_Recessive|not_provided	1	6	0.000122699	2.07252e-05	0.176623	0.324571
Combined_molybdoflavoprotein_enzyme_deficiency|Platelet-type_bleeding_disorder_9	2	26	0.000245399	8.98091e-05	0.178082	0.32563
Hyperimmunoglobulin_D_with_periodic_fever|Mevalonic_aciduria	2	26	0.000245399	8.98091e-05	0.178082	0.32563
Lung_cancer	3	51	0.000368098	0.000176164	0.183943	0.335542
Pyridoxal_5'-phosphate-dependent_epilepsy	3	51	0.000368098	0.000176164	0.183943	0.335542
Autism_spectrum_disorder	2	193	0.000245399	0.00066666	0.185147	0.337335
Charcot-Marie-Tooth_disease,_type_2|Distal_hereditary_motor_neuronopathy	2	27	0.000245399	9.32633e-05	0.188002	0.34097
Megaloblastic_anemia	2	199	0.000245399	0.000687385	0.188037	0.34097
Split-Hand/Foot_Malformation	2	27	0.000245399	9.32633e-05	0.188002	0.34097
Triosephosphate_isomerase_deficiency	2	27	0.000245399	9.32633e-05	0.188002	0.34097
Brugada_syndrome|Timothy_syndrome	1	135	0.000122699	0.000466316	0.191664	0.345028
Encephalopathy,_acute,_infection-induced,_3,_suceptibility_to	1	136	0.000122699	0.000469771	0.191715	0.345028
Hepatic_venoocclusive_disease_with_immunodeficiency	3	52	0.000368098	0.000179618	0.190878	0.345028
Joubert_syndrome|Meckel-Gruber_syndrome	1	137	0.000122699	0.000473225	0.191858	0.345028
Lissencephaly_2|Epilepsy,_familial_temporal_lobe,_7	1	136	0.000122699	0.000469771	0.191715	0.345028
Methylmalonic_aciduria_due_to_methylmalonyl-CoA_mutase_deficiency	1	137	0.000122699	0.000473225	0.191858	0.345028
Retinitis_pigmentosa-deafness_syndrome	3	52	0.000368098	0.000179618	0.190878	0.345028
Myopathy,_areflexia,_respiratory_distress,_and_dysphagia,_early-onset	1	138	0.000122699	0.000476679	0.19209	0.345038
Congenital_hyperammonemia,_type_I	1	140	0.000122699	0.000483587	0.19282	0.34513
Parathyroid_carcinoma	1	140	0.000122699	0.000483587	0.19282	0.34513
Three_M_syndrome	1	139	0.000122699	0.000480133	0.192411	0.34513
ATR-X_syndrome|not_specified	1	7	0.000122699	2.41794e-05	0.199168	0.345936
AU-KLINE_SYNDROME	1	7	0.000122699	2.41794e-05	0.199168	0.345936
Acrocallosal_syndrome,_Schinzel_type|not_specified|not_provided	1	7	0.000122699	2.41794e-05	0.199168	0.345936
Alazami_syndrome	1	7	0.000122699	2.41794e-05	0.199168	0.345936
Arterial_calcification_of_infancy|not_specified|Hypophosphatemic_Rickets,_Recessive	1	7	0.000122699	2.41794e-05	0.199168	0.345936
Ataxia-telangiectasia_syndrome|Hereditary_cancer-predisposing_syndrome|not_specified|not_provided	1	146	0.000122699	0.000504313	0.197062	0.345936
Atypical_Rett_syndrome|not_provided	1	7	0.000122699	2.41794e-05	0.199168	0.345936
Chronic_osteomyelitis	1	7	0.000122699	2.41794e-05	0.199168	0.345936
Congenital_disorder_of_glycosylation_type_2L|Shaheen_syndrome	1	7	0.000122699	2.41794e-05	0.199168	0.345936
Deafness,_autosomal_dominant_1|Seizures,_cortical_blindness,_and_microcephaly_syndrome|not_specified|Nonsyndromic_Hearing_Loss,_Mixed	1	7	0.000122699	2.41794e-05	0.199168	0.345936
Diffuse_mesangial_sclerosis|Wilms_tumor,_aniridia,_genitourinary_anomalies,_and_mental_retardation_syndrome|Drash_syndrome|Frasier_syndrome|Meacham_syndrome|Wilms_tumor_1|not_specified|Wilms_Tumor	1	7	0.000122699	2.41794e-05	0.199168	0.345936
Hereditary_cancer-predisposing_syndrome|Familial_adenomatous_polyposis_1|Familial_adenomatous_polyposis	1	7	0.000122699	2.41794e-05	0.199168	0.345936
Inborn_genetic_diseases|not_provided	1	142	0.000122699	0.000490496	0.193898	0.345936
Intellectual_Disability,_Recessive	1	143	0.000122699	0.00049395	0.194564	0.345936
Multiple_joint_dislocations,_short_stature,_craniofacial_dysmorphism,_and_congenital_heart_defects	1	7	0.000122699	2.41794e-05	0.199168	0.345936
Multiple_pterygium_syndrome_Escobar_type|not_specified|Congenital_Myasthenic_Syndrome,_Dominant/Recessive	1	7	0.000122699	2.41794e-05	0.199168	0.345936
Nephronophthisis	9	201	0.00110429	0.000694293	0.196341	0.345936
Nonsyndromic_hearing_loss_and_deafness	1	144	0.000122699	0.000497404	0.195314	0.345936
Olivopontocerebellar_hypoplasia	1	7	0.000122699	2.41794e-05	0.199168	0.345936
PTEN_hamartoma_tumor_syndrome|Cowden_syndrome_1|not_provided	1	7	0.000122699	2.41794e-05	0.199168	0.345936
Pleuropulmonary_blastoma|DICER1-related_pleuropulmonary_blastoma_cancer_predisposition_syndrome	1	7	0.000122699	2.41794e-05	0.199168	0.345936
Sphingomyelin/cholesterol_lipidosis|not_specified|not_provided	1	7	0.000122699	2.41794e-05	0.199168	0.345936
Townes_syndrome|Townes-Brocks_syndrome_1|not_specified	1	7	0.000122699	2.41794e-05	0.199168	0.345936
Usher_syndrome,_type_1F|not_specified	1	7	0.000122699	2.41794e-05	0.199168	0.345936
Waardenburg_syndrome_type_2E,_without_neurologic_involvement	1	7	0.000122699	2.41794e-05	0.199168	0.345936
not_specified|Epilepsy,_progressive_myoclonic_5	1	7	0.000122699	2.41794e-05	0.199168	0.345936
Brachydactyly	5	95	0.000613497	0.000328149	0.202341	0.351047
Hereditary_sensory_and_autonomic_neuropathy_type_IC	7	147	0.000858896	0.000507767	0.205666	0.356409
Cornelia_de_Lange_syndrome_1	4	291	0.000490798	0.00100517	0.20655	0.357131
Peutz-Jeghers_syndrome	4	291	0.000490798	0.00100517	0.20655	0.357131
Carnitine_acylcarnitine_translocase_deficiency	2	29	0.000245399	0.000100172	0.20805	0.357294
Early_Infantile_Epileptic_Encephalopathy,_Autosomal_Dominant	7	148	0.000858896	0.000511221	0.207197	0.357294
Episodic_ataxia_type_2|History_of_neurodevelopmental_disorder|Epileptic_encephalopathy,_early_infantile,_42|not_specified	2	29	0.000245399	0.000100172	0.20805	0.357294
Mental_retardation,_with_or_without_seizures,_ARX-related,_X-linked|Epileptic_encephalopathy,_early_infantile,_1	2	29	0.000245399	0.000100172	0.20805	0.357294
Neuropathy,_hereditary_motor_and_sensory,_Okinawa_type|Spastic_paraplegia_57,_autosomal_recessive	2	29	0.000245399	0.000100172	0.20805	0.357294
Primary_familial_hypertrophic_cardiomyopathy	4	293	0.000490798	0.00101208	0.207726	0.357294
Neural_tube_defects,_folate-sensitive	5	98	0.000613497	0.000338511	0.210123	0.360447
Essential_thrombocythemia|Congenital_amegakaryocytic_thrombocytopenia	3	55	0.000368098	0.000189981	0.212053	0.362535
Hypertyrosinemia	3	55	0.000368098	0.000189981	0.212053	0.362535
Syndromic_intellectual_disability|MAPT-Related_Spectrum_Disorders	3	55	0.000368098	0.000189981	0.212053	0.362535
Alstrom_syndrome	30	852	0.00368098	0.00294297	0.214923	0.36703
Spherocytosis,_Dominant	5	100	0.000613497	0.00034542	0.215791	0.368101
Acute_megakaryoblastic_leukemia|Mediastinal_germ_cell_tumor	1	8	0.000122699	2.76336e-05	0.221096	0.368897
Aniridia_1|not_provided	1	8	0.000122699	2.76336e-05	0.221096	0.368897
COG7_congenital_disorder_of_glycosylation	1	8	0.000122699	2.76336e-05	0.221096	0.368897
Cerebro-oculo-facio-skeletal_syndrome|DE_SANCTIS-CACCHIONE_SYNDROME|Cockayne_syndrome_B|not_provided	1	8	0.000122699	2.76336e-05	0.221096	0.368897
Congenital_Muscular_Dystrophy,_ITGA7-related	2	30	0.000245399	0.000103626	0.218156	0.368897
Deficiency_of_ferroxidase|not_specified	1	8	0.000122699	2.76336e-05	0.221096	0.368897
Epileptic_encephalopathy,_early_infantile,_36	2	30	0.000245399	0.000103626	0.218156	0.368897
Hepatic_lipase_deficiency	2	30	0.000245399	0.000103626	0.218156	0.368897
Hereditary_cancer-predisposing_syndrome|Hereditary_nonpolyposis_colorectal_cancer_type_5	1	8	0.000122699	2.76336e-05	0.221096	0.368897
Hereditary_nonpolyposis_colon_cancer|Hereditary_cancer-predisposing_syndrome|Lynch_syndrome|Hereditary_nonpolyposis_colorectal_cancer_type_4|not_specified	1	8	0.000122699	2.76336e-05	0.221096	0.368897
Hypocalcemia|Hypocalcemia,_autosomal_dominant_1|Hypocalciuric_hypercalcemia,_familial,_type_1|Familial_hypocalciuric_hypercalcemia|Neonatal_severe_hyperparathyroidism|Hypoparathyroidism_familial_isolated|not_specified	1	8	0.000122699	2.76336e-05	0.221096	0.368897
Monogenic_diabetes|not_specified|not_provided	1	8	0.000122699	2.76336e-05	0.221096	0.368897
Mucopolysaccharidosis,_MPS-III-B|Charcot-Marie-Tooth_disease,_axonal_type_2V	1	8	0.000122699	2.76336e-05	0.221096	0.368897
Neuropathy,_hereditary_motor_and_sensory,_Okinawa_type|Spastic_paraplegia_57,_autosomal_recessive|not_specified	1	8	0.000122699	2.76336e-05	0.221096	0.368897
Prostate_cancer,_somatic	1	8	0.000122699	2.76336e-05	0.221096	0.368897
Retinitis_pigmentosa_25|not_specified|Retinitis_Pigmentosa,_Recessive	1	8	0.000122699	2.76336e-05	0.221096	0.368897
Supravalvar_aortic_stenosis	3	56	0.000368098	0.000193435	0.219222	0.368897
Thiamine-responsive_megaloblastic_anemia|Megaloblastic_anemia,_thiamine-responsive,_with_diabetes_mellitus_and_sensorineural_deafness	2	30	0.000245399	0.000103626	0.218156	0.368897
Wolcott-Rallison_dysplasia|not_specified	1	8	0.000122699	2.76336e-05	0.221096	0.368897
not_specified|Diarrhea_with_Microvillus_Atrophy	1	8	0.000122699	2.76336e-05	0.221096	0.368897
Myoclonic_epilepsy,_familial_infantile	5	102	0.000613497	0.000352328	0.221824	0.369707
Frontotemporal_dementia	3	57	0.000368098	0.000196889	0.226439	0.376986
Hypomyelination,_global_cerebral	2	31	0.000245399	0.00010708	0.228302	0.379673
Atrioventricular_septal_defect_4	3	58	0.000368098	0.000200343	0.2337	0.388228
Familial_hypokalemia-hypomagnesemia	5	106	0.000613497	0.000366145	0.234907	0.389808
AF_EXAC=0.00003	1	9	0.000122699	3.10878e-05	0.242424	0.393294
Atrial_septal_defect|Hypertrophic_cardiomyopathy|Familial_hypertrophic_cardiomyopathy_14|Dilated_Cardiomyopathy,_Dominant	1	9	0.000122699	3.10878e-05	0.242424	0.393294
Ceroid_lipofuscinosis_neuronal_2|not_provided	1	9	0.000122699	3.10878e-05	0.242424	0.393294
Combined_oxidative_phosphorylation_deficiency_10	2	32	0.000245399	0.000110534	0.238478	0.393294
Congenital_heart_defects,_multiple_types,_4	1	9	0.000122699	3.10878e-05	0.242424	0.393294
Deafness,_autosomal_recessive_77	1	9	0.000122699	3.10878e-05	0.242424	0.393294
Desanto-shinawi_syndrome	1	9	0.000122699	3.10878e-05	0.242424	0.393294
Distal_spinal_muscular_atrophy,_autosomal_recessive_4|Charcot-Marie-Tooth_disease,_recessive_intermediate_c|not_provided	1	9	0.000122699	3.10878e-05	0.242424	0.393294
Hereditary_cancer-predisposing_syndrome|Congenital_central_hypoventilation	1	9	0.000122699	3.10878e-05	0.242424	0.393294
Hereditary_cancer-predisposing_syndrome|PTEN_hamartoma_tumor_syndrome|Cowden_syndrome_1|not_specified|not_provided	1	9	0.000122699	3.10878e-05	0.242424	0.393294
Holt-Oram_syndrome|not_specified	1	9	0.000122699	3.10878e-05	0.242424	0.393294
Idiopathic_generalized_epilepsy|Hyperaldosteronism,_familial,_type_IV|not_specified	1	9	0.000122699	3.10878e-05	0.242424	0.393294
Kanzaki_disease|Schindler_disease,_type_1	2	32	0.000245399	0.000110534	0.238478	0.393294
Marshall_syndrome|Fibrochondrogenesis|not_specified|Stickler_Syndrome,_Dominant|not_provided	1	9	0.000122699	3.10878e-05	0.242424	0.393294
Niemann-Pick_disease_type_C1|not_specified|not_provided	1	9	0.000122699	3.10878e-05	0.242424	0.393294
Osteopetrosis_autosomal_recessive_4	1	9	0.000122699	3.10878e-05	0.242424	0.393294
Pheochromocytoma|not_specified	1	9	0.000122699	3.10878e-05	0.242424	0.393294
Severe_neonatal-onset_encephalopathy_with_microcephaly|History_of_neurodevelopmental_disorder|not_specified	1	9	0.000122699	3.10878e-05	0.242424	0.393294
Tay-Sachs_disease,_variant_AB	3	59	0.000368098	0.000203798	0.241003	0.393294
Tuberous_sclerosis_1|not_provided	1	9	0.000122699	3.10878e-05	0.242424	0.393294
Xeroderma_pigmentosum,_type_1	3	59	0.000368098	0.000203798	0.241003	0.393294
Megalencephalic_leukoencephalopathy_with_subcortical_cysts	5	109	0.000613497	0.000376507	0.245541	0.397928
Congenital_hyperammonemia,_type_I|not_specified	2	33	0.000245399	0.000113988	0.248676	0.402154
Hereditary_cancer-predisposing_syndrome|PTEN_hamartoma_tumor_syndrome|not_specified	2	33	0.000245399	0.000113988	0.248676	0.402154
Amyotrophic_Lateral_Sclerosis,_Dominant	5	110	0.000613497	0.000379962	0.249231	0.402354
Long_QT_syndrome|not_specified	2	175	0.000245399	0.000604484	0.249328	0.402354
Charcot-Marie-Tooth_disease,_type_2	11	579	0.00134969	0.00199998	0.253224	0.408211
Marshall_syndrome|Fibrochondrogenesis|Stickler_Syndrome,_Dominant	3	61	0.000368098	0.000210706	0.255714	0.411788
Frank_Ter_Haar_syndrome	5	112	0.000613497	0.00038687	0.256814	0.412688
Nephropathic_cystinosis|Cystinosis	5	112	0.000613497	0.00038687	0.256814	0.412688
Acute_Recurrent_Myoglobinuria	3	62	0.000368098	0.00021416	0.263115	0.413743
Band-like_calcification_with_simplified_gyration_and_polymicrogyria	1	10	0.000122699	3.4542e-05	0.263168	0.413743
Common_Variable_Immune_Deficiency,_Dominant	1	10	0.000122699	3.4542e-05	0.263168	0.413743
Dilated_cardiomyopathy_1CC|Familial_hypertrophic_cardiomyopathy_20|not_specified	1	10	0.000122699	3.4542e-05	0.263168	0.413743
Ectrodactyly|Cleft_Lip_+/-_Cleft_Palate,_Autosomal_Dominant|TP63-Related_Spectrum_Disorders	3	62	0.000368098	0.00021416	0.263115	0.413743
Enamel-renal_syndrome	1	10	0.000122699	3.4542e-05	0.263168	0.413743
Glucocorticoid_deficiency_4_with_or_without_mineralocorticoid_deficiency	1	10	0.000122699	3.4542e-05	0.263168	0.413743
Hepatocellular_carcinoma	1	10	0.000122699	3.4542e-05	0.263168	0.413743
Hereditary_cancer-predisposing_syndrome|PTEN_hamartoma_tumor_syndrome|Cowden_syndrome_1|not_provided	1	10	0.000122699	3.4542e-05	0.263168	0.413743
Infantile_hypercalcemia	3	62	0.000368098	0.00021416	0.263115	0.413743
Isolated_lutropin_deficiency	1	10	0.000122699	3.4542e-05	0.263168	0.413743
Limb-girdle_muscular_dystrophy,_type_2E|not_provided	1	10	0.000122699	3.4542e-05	0.263168	0.413743
Lynch_syndrome|Lynch_syndrome_I	1	10	0.000122699	3.4542e-05	0.263168	0.413743
Microcytic_anemia|not_specified	1	10	0.000122699	3.4542e-05	0.263168	0.413743
Paget_disease_of_bone	2	34	0.000245399	0.000117443	0.258886	0.413743
Papillon-Lefèvre_syndrome|Periodontitis,_aggressive,_1|Haim-Munk_syndrome	1	10	0.000122699	3.4542e-05	0.263168	0.413743
Polycystic_kidney_disease,_autosomal_dominant|not_specified	1	10	0.000122699	3.4542e-05	0.263168	0.413743
Severe_neonatal-onset_encephalopathy_with_microcephaly	2	34	0.000245399	0.000117443	0.258886	0.413743
Spinocerebellar_ataxia_autosomal_recessive_1|Amyotrophic_lateral_sclerosis_type_4|not_provided	1	10	0.000122699	3.4542e-05	0.263168	0.413743
Thoracic_aortic_aneurysm_and_aortic_dissection|not_provided	1	10	0.000122699	3.4542e-05	0.263168	0.413743
not_specified|RYR1-Related_Disorders|not_provided	2	34	0.000245399	0.000117443	0.258886	0.413743
Fanconi_anemia|not_specified	4	272	0.000490798	0.000939541	0.263985	0.414601
Curry-Hall_syndrome|Ellis-van_Creveld_Syndrome	1	120	0.000122699	0.000414503	0.268916	0.420245
Epilepsy|Familial_hemiplegic_migraine	2	35	0.000245399	0.000120897	0.269101	0.420245
Familial_exudative_vitreoretinopathy	5	115	0.000613497	0.000397232	0.268668	0.420245
Familial_hypercholesterolemia|Familial_hypobetalipoproteinemia	1	122	0.000122699	0.000421412	0.269232	0.420245
Porencephalic_cyst	1	121	0.000122699	0.000417958	0.269019	0.420245
Retinitis_pigmentosa_15	2	35	0.000245399	0.000120897	0.269101	0.420245
Epileptic_encephalopathy,_early_infantile,_23	1	123	0.000122699	0.000424866	0.269554	0.420317
Idiopathic_generalized_epilepsy	1	126	0.000122699	0.000435229	0.271157	0.421953
Monogenic_diabetes	1	126	0.000122699	0.000435229	0.271157	0.421953
Hereditary_nonpolyposis_colon_cancer|Hereditary_cancer-predisposing_syndrome|Lynch_syndrome|not_provided	1	127	0.000122699	0.000438683	0.271898	0.422675
Immunodeficiency_26_with_or_without_neurologic_abnormalities	1	128	0.000122699	0.000442137	0.27274	0.423552
not_specified|Osteogenesis_Imperfecta,_Recessive	2	36	0.000245399	0.000124351	0.279312	0.433317
ATR-X_syndrome|History_of_neurodevelopmental_disorder|not_specified	1	11	0.000122699	3.79962e-05	0.283344	0.435584
Achromatopsia|not_specified|Stargardt_Disease,_Recessive	1	11	0.000122699	3.79962e-05	0.283344	0.435584
Hereditary_cancer-predisposing_syndrome|Familial_cancer_of_breast|Fanconi_anemia,_complementation_group_J|not_specified|not_provided	1	11	0.000122699	3.79962e-05	0.283344	0.435584
Hereditary_cancer-predisposing_syndrome|Lynch_syndrome|Hereditary_nonpolyposis_colorectal_cancer_type_5|not_specified	1	11	0.000122699	3.79962e-05	0.283344	0.435584
Hypercholesterolemia,_autosomal_dominant,_type_B|not_specified|Hypobetalipoproteinemia,_familial,_1	1	11	0.000122699	3.79962e-05	0.283344	0.435584
Rubinstein-Taybi_syndrome|History_of_neurodevelopmental_disorder|not_specified	1	11	0.000122699	3.79962e-05	0.283344	0.435584
Spastic_paraplegia_49,_autosomal_recessive|not_specified	1	11	0.000122699	3.79962e-05	0.283344	0.435584
Spastic_paraplegia_7|not_provided	1	11	0.000122699	3.79962e-05	0.283344	0.435584
not_specified|Arthrogryposis,_Renal_Dysfunction,_and_Cholestasis_Syndrome	1	11	0.000122699	3.79962e-05	0.283344	0.435584
Congenital_adrenal_hyperplasia	4	77	0.000490798	0.000265973	0.287464	0.441473
Combined_deficiency_of_sialidase_AND_beta_galactosidase	2	37	0.000245399	0.000127805	0.289512	0.443724
heterogeneous_nuclear_ribonucleoprotein_G,_human	2	37	0.000245399	0.000127805	0.289512	0.443724
Congenital_ichthyosiform_erythroderma	5	309	0.000613497	0.00106735	0.295404	0.452282
Lathosterolosis	4	80	0.000490798	0.000276336	0.295689	0.452282
Bernard_Soulier_syndrome	1	12	0.000122699	4.14503e-05	0.302967	0.455646
Congenital_Stationary_Night_Blindness,_Recessive|not_provided	1	12	0.000122699	4.14503e-05	0.302967	0.455646
Deficiency_of_aromatic-L-amino-acid_decarboxylase	2	38	0.000245399	0.000131259	0.299693	0.455646
Dyskeratosis_congenita|not_specified	1	12	0.000122699	4.14503e-05	0.302967	0.455646
Ehlers-Danlos_syndrome,_type_vii,_autosomal_recessive|not_specified|not_provided	1	12	0.000122699	4.14503e-05	0.302967	0.455646
Hypoglycemia_with_deficiency_of_glycogen_synthetase_in_the_liver|not_specified	1	12	0.000122699	4.14503e-05	0.302967	0.455646
Kabuki_syndrome_1|not_specified	1	12	0.000122699	4.14503e-05	0.302967	0.455646
Kabuki_syndrome|not_specified|not_provided	1	12	0.000122699	4.14503e-05	0.302967	0.455646
Malignant_hyperthermia_susceptibility|Myopathy,_Central_Core|Multiminicore_Disease|Neuromuscular_disease,_congenital,_with_uniform_type_1_fiber|RYR1-Related_Disorders|not_provided	1	12	0.000122699	4.14503e-05	0.302967	0.455646
Martsolf_syndrome|Warburg_micro_syndrome_2	1	12	0.000122699	4.14503e-05	0.302967	0.455646
Multiple_Epiphyseal_Dysplasia,_Dominant|not_specified	2	38	0.000245399	0.000131259	0.299693	0.455646
Neuronal_ceroid_lipofuscinosis|not_provided	1	12	0.000122699	4.14503e-05	0.302967	0.455646
Pitt-Hopkins-like_syndrome_1|not_specified|Pitt-Hopkins-like_syndrome	1	12	0.000122699	4.14503e-05	0.302967	0.455646
Proopiomelanocortin_deficiency|Monogenic_Non-Syndromic_Obesity	1	12	0.000122699	4.14503e-05	0.302967	0.455646
Rett_syndrome|Severe_neonatal-onset_encephalopathy_with_microcephaly	1	12	0.000122699	4.14503e-05	0.302967	0.455646
Seckel_syndrome|not_specified|not_provided	1	12	0.000122699	4.14503e-05	0.302967	0.455646
VACTERL_association_with_hydrocephaly,_X-linked|Heterotaxy,_visceral,_X-linked|Congenital_heart_defects_1,_nonsyndromic,_1	1	12	0.000122699	4.14503e-05	0.302967	0.455646
Hydatidiform_mole	6	141	0.000736196	0.000487042	0.30332	0.455727
Diaphyseal_medullary_stenosis_with_malignant_fibrous_histiocytoma	4	83	0.000490798	0.000286698	0.305023	0.457835
Distal_spinal_muscular_atrophy,_autosomal_recessive_4|Charcot-Marie-Tooth_disease,_recessive_intermediate_c	4	84	0.000490798	0.000290152	0.308362	0.461937
Wilms_tumor_1	6	143	0.000736196	0.00049395	0.308296	0.461937
Congenital_Stationary_Night_Blindness,_Dominant|Retinitis_Pigmentosa,_Dominant/Recessive	2	39	0.000245399	0.000134714	0.30985	0.462803
Osteomyelitis,_sterile_multifocal,_with_periostitis_and_pustulosis	2	39	0.000245399	0.000134714	0.30985	0.462803
Primary_open_angle_glaucoma|Amyotrophic_Lateral_Sclerosis,_Recessive	2	39	0.000245399	0.000134714	0.30985	0.462803
Tuberous_sclerosis_syndrome|Focal_cortical_dysplasia_type_II	6	144	0.000736196	0.000497404	0.310885	0.463894
Cataract|Irido-corneo-trabecular_dysgenesis|Iridogoniodysgenesis,_dominant_type|Anterior_segment_mesenchymal_dysgenesis|Ring_dermoid_of_cornea|Axenfeld-Rieger_Syndrome|PITX2-Related_Eye_Abnormalities	1	13	0.000122699	4.49045e-05	0.322053	0.474065
Congenital_myopathy_with_fiber_type_disproportion	1	13	0.000122699	4.49045e-05	0.322053	0.474065
DiGeorge_sequence	1	13	0.000122699	4.49045e-05	0.322053	0.474065
Diaphyseal_dysplasia	1	13	0.000122699	4.49045e-05	0.322053	0.474065
Early_infantile_epileptic_encephalopathy_2|Angelman_syndrome-like	2	40	0.000245399	0.000138168	0.319976	0.474065
Familial_partial_lipodystrophy_3	1	13	0.000122699	4.49045e-05	0.322053	0.474065
Hermansky-Pudlak_syndrome|Deficiency_of_ferroxidase	1	13	0.000122699	4.49045e-05	0.322053	0.474065
Mental_retardation,_autosomal_dominant_14	1	13	0.000122699	4.49045e-05	0.322053	0.474065
Miyoshi_myopathy|Limb-Girdle_Muscular_Dystrophy,_Recessive|not_provided	1	13	0.000122699	4.49045e-05	0.322053	0.474065
Parkinson_disease_19a,_juvenile-onset	1	13	0.000122699	4.49045e-05	0.322053	0.474065
Proliferative_vasculopathy_and_hydranencephaly-hydrocephaly_syndrome	2	40	0.000245399	0.000138168	0.319976	0.474065
Rett_syndrome,_congenital_variant|not_provided	1	13	0.000122699	4.49045e-05	0.322053	0.474065
Rotor_syndrome|not_specified	1	13	0.000122699	4.49045e-05	0.322053	0.474065
Syndromic_X-linked_mental_retardation,_Cabezas_type	1	13	0.000122699	4.49045e-05	0.322053	0.474065
Familial_hypertrophic_cardiomyopathy_14	6	149	0.000736196	0.000514675	0.324784	0.477623
Sucrase-isomaltase_deficiency	4	89	0.000490798	0.000307423	0.326589	0.479815
Familial_visceral_amyloidosis,_Ostertag_type	2	41	0.000245399	0.000141622	0.330064	0.483989
Mucopolysaccharidosis_type_VII	2	41	0.000245399	0.000141622	0.330064	0.483989
Brugada_syndrome|not_specified	2	158	0.000245399	0.000545763	0.334559	0.489638
Nonsyndromic_Hearing_Loss,_Dominant|Nonsyndromic_Hearing_Loss,_Recessive	2	157	0.000245399	0.000542309	0.334493	0.489638
Fanconi_anemia,_complementation_group_A	2	161	0.000245399	0.000556125	0.335263	0.489728
Melnick-Needles_syndrome|Frontometaphyseal_dysplasia|Oto-palato-digital_syndrome,_type_II|Periventricular_nodular_heterotopia_1	2	161	0.000245399	0.000556125	0.335263	0.489728
Epidermolysis_bullosa,_junctional	4	253	0.000490798	0.000873911	0.336131	0.490526
Charcot-Marie-Tooth_disease,_X-linked_dominant,_6	1	14	0.000122699	4.83587e-05	0.340617	0.490965
Charcot-Marie-Tooth_disease,_type_IV|not_specified	2	167	0.000245399	0.000576851	0.338864	0.490965
Coffin-Siris_syndrome	1	14	0.000122699	4.83587e-05	0.340617	0.490965
Combined_oxidative_phosphorylation_deficiency	4	257	0.000490798	0.000887728	0.338043	0.490965
Dilated_Cardiomyopathy,_Dominant|Nonsyndromic_Hearing_Loss,_Dominant	2	42	0.000245399	0.000145076	0.340111	0.490965
Familial_hypercholesterolemia|Familial_hypobetalipoproteinemia|not_specified	1	14	0.000122699	4.83587e-05	0.340617	0.490965
Hereditary_cancer-predisposing_syndrome|Hereditary_diffuse_gastric_cancer|not_specified	2	168	0.000245399	0.000580305	0.339736	0.490965
Hypohidrotic_Ectodermal_Dysplasia,_Recessive	2	42	0.000245399	0.000145076	0.340111	0.490965
Long_QT_syndrome|Cardiovascular_phenotype|not_provided	2	42	0.000245399	0.000145076	0.340111	0.490965
Mitochondrial_Complex_V_(ATP_Synthase)_Deficiency,_Nuclear_Type	2	42	0.000245399	0.000145076	0.340111	0.490965
Myopathy_with_postural_muscle_atrophy,_X-linked	2	42	0.000245399	0.000145076	0.340111	0.490965
SEPN1-Related_Disorders	2	42	0.000245399	0.000145076	0.340111	0.490965
Werner_syndrome|not_provided	1	14	0.000122699	4.83587e-05	0.340617	0.490965
Chronic_granulomatous_disease	2	43	0.000245399	0.00014853	0.350109	0.50417
Acrodysostosis	4	96	0.000490798	0.000331603	0.355726	0.5103
Acrodysostosis|Carney_complex	2	44	0.000245399	0.000151985	0.360054	0.5103
Arrhythmogenic_right_ventricular_cardiomyopathy,_type_9|not_specified	2	44	0.000245399	0.000151985	0.360054	0.5103
Cardiac_arrhythmia	2	44	0.000245399	0.000151985	0.360054	0.5103
Dilated_cardiomyopathy_1DD|not_specified	2	44	0.000245399	0.000151985	0.360054	0.5103
Doyne_honeycomb_retinal_dystrophy	2	44	0.000245399	0.000151985	0.360054	0.5103
Dystonia	7	176	0.000858896	0.000607938	0.357507	0.5103
Familial_benign_pemphigus	2	44	0.000245399	0.000151985	0.360054	0.5103
Galactosylceramide_beta-galactosidase_deficiency|not_specified|not_provided	1	15	0.000122699	5.18129e-05	0.358672	0.5103
Hyaline_fibromatosis_syndrome	2	44	0.000245399	0.000151985	0.360054	0.5103
Macular_dystrophy	1	15	0.000122699	5.18129e-05	0.358672	0.5103
Niemann-Pick_disease,_type_A|not_provided	1	15	0.000122699	5.18129e-05	0.358672	0.5103
Niemann-Pick_disease,_type_C	2	44	0.000245399	0.000151985	0.360054	0.5103
Renal_cell_carcinoma,_papillary,_1|not_specified	1	15	0.000122699	5.18129e-05	0.358672	0.5103
Retinoblastoma	14	387	0.00171779	0.00133677	0.354856	0.5103
T-cell_immunodeficiency,_recurrent_infections,_and_autoimmunity_with_or_without_cardiac_malformations	1	15	0.000122699	5.18129e-05	0.358672	0.5103
Wolcott-Rallison_dysplasia	2	44	0.000245399	0.000151985	0.360054	0.5103
Isolated_GnRH_Deficiency	4	98	0.000490798	0.000338511	0.364682	0.516379
Thoracic_aortic_aneurysm_and_aortic_dissection|Lissencephaly,_Recessive	2	45	0.000245399	0.000155439	0.369943	0.523342
Ataxia_with_Oculomotor_Apraxia|Coenzyme_Q10_deficiency,_Oculomotor_Apraxia_Type	1	16	0.000122699	5.52671e-05	0.376233	0.525396
Bloom_syndrome|Hereditary_cancer-predisposing_syndrome|not_specified|not_provided	1	16	0.000122699	5.52671e-05	0.376233	0.525396
Charcot-Marie-Tooth_disease	1	16	0.000122699	5.52671e-05	0.376233	0.525396
Congenital_disorder_of_glycosylation|Parkinson_Disease,_Recessive	1	16	0.000122699	5.52671e-05	0.376233	0.525396
Congenital_dyserythropoietic_anemia	1	105	0.000122699	0.000362691	0.376045	0.525396
Intellectual_disability	1	105	0.000122699	0.000362691	0.376045	0.525396
L-2-hydroxyglutaric_aciduria	1	16	0.000122699	5.52671e-05	0.376233	0.525396
Malignant_hyperthermia_susceptibility|Myopathy,_Central_Core|Multiminicore_Disease|Neuromuscular_disease,_congenital,_with_uniform_type_1_fiber	1	106	0.000122699	0.000366145	0.376241	0.525396
Mowat-Wilson_syndrome|not_provided	1	16	0.000122699	5.52671e-05	0.376233	0.525396
Neurofibromatosis,_type_1|not_provided	1	107	0.000122699	0.000369599	0.376562	0.525396
Oral-facial-digital_syndrome	1	105	0.000122699	0.000362691	0.376045	0.525396
Polycystic_kidney_disease_2	1	16	0.000122699	5.52671e-05	0.376233	0.525396
Retinitis_pigmentosa-deafness_syndrome|not_specified|Retinitis_Pigmentosa,_Recessive	1	16	0.000122699	5.52671e-05	0.376233	0.525396
Severe_autosomal_recessive_muscular_dystrophy_of_childhood_-_North_African_type|not_provided	1	16	0.000122699	5.52671e-05	0.376233	0.525396
Welander_distal_myopathy	1	16	0.000122699	5.52671e-05	0.376233	0.525396
Hereditary_nonpolyposis_colon_cancer|Hereditary_cancer-predisposing_syndrome|not_specified|not_provided	1	108	0.000122699	0.000373053	0.377007	0.525535
Nonsyndromic_Hearing_Loss,_Mixed	1	109	0.000122699	0.000376507	0.377572	0.525842
Adrenoleukodystrophy	1	110	0.000122699	0.000379962	0.378256	0.526314
Achromatopsia|Stargardt_Disease,_Recessive	2	46	0.000245399	0.000158893	0.379769	0.527457
Congenital_Bile_Acid_Synthesis_Defect	2	46	0.000245399	0.000158893	0.379769	0.527457
Noonan_syndrome	1	114	0.000122699	0.000393778	0.382131	0.530255
4p_partial_monosomy_syndrome	1	115	0.000122699	0.000397232	0.383373	0.531495
Glutaric_aciduria,_type_1	1	118	0.000122699	0.000407595	0.38772	0.537033
Aicardi_Goutieres_syndrome|Vasculopathy,_retinal,_with_cerebral_leukodystrophy	1	17	0.000122699	5.87213e-05	0.393314	0.53794
Cataract_1|Zonular_Pulverulent_Cataract	1	17	0.000122699	5.87213e-05	0.393314	0.53794
Charcot-Marie-Tooth_disease,_type_I	3	208	0.000368098	0.000718473	0.391942	0.53794
Dilated_cardiomyopathy_1DD|not_specified|Cardiovascular_phenotype	1	17	0.000122699	5.87213e-05	0.393314	0.53794
Emery-Dreifuss_muscular_dystrophy_5,_autosomal_dominant|not_specified	1	17	0.000122699	5.87213e-05	0.393314	0.53794
Holocarboxylase_synthetase_deficiency	5	117	0.000613497	0.000404141	0.392949	0.53794
Mental_retardation,_autosomal_dominant_7	2	47	0.000245399	0.000162347	0.38953	0.53794
Mucopolysaccharidosis_type_VI|not_provided	1	17	0.000122699	5.87213e-05	0.393314	0.53794
Multiple_endocrine_neoplasia,_type_2|not_specified	1	17	0.000122699	5.87213e-05	0.393314	0.53794
Partial_albinism|Waardenburg_syndrome	1	17	0.000122699	5.87213e-05	0.393314	0.53794
Retinoblastoma|Hereditary_cancer-predisposing_syndrome	2	47	0.000245399	0.000162347	0.38953	0.53794
SHORT_syndrome|Agammaglobulinemia_7,_autosomal_recessive|Immunodeficiency_36	1	17	0.000122699	5.87213e-05	0.393314	0.53794
Short_Rib_Polydactyly_Syndrome	2	47	0.000245399	0.000162347	0.38953	0.53794
Spastic_paraplegia_4,_autosomal_dominant|not_provided	1	17	0.000122699	5.87213e-05	0.393314	0.53794
Kindler's_syndrome	5	118	0.000613497	0.000407595	0.394877	0.539594
Platelet-type_bleeding_disorder_9	5	119	0.000613497	0.000411049	0.396894	0.541865
Osteopetrosis	8	208	0.000981595	0.000718473	0.397356	0.54201
Familial_hypercholesterolemia|not_specified	2	48	0.000245399	0.000165801	0.399221	0.542131
Hereditary_motor_and_sensory_neuropathy|Charcot-Marie-Tooth_disease,_type_2	2	48	0.000245399	0.000165801	0.399221	0.542131
Hypoglycemia_with_deficiency_of_glycogen_synthetase_in_the_liver	2	48	0.000245399	0.000165801	0.399221	0.542131
Osteogenesis_imperfecta	2	48	0.000245399	0.000165801	0.399221	0.542131
Pyogenic_arthritis,_pyoderma_gangrenosum_and_acne	2	48	0.000245399	0.000165801	0.399221	0.542131
3-methylglutaconic_aciduria_type_V	1	18	0.000122699	6.21755e-05	0.409926	0.553219
Congenital_Bile_Acid_Synthesis_Defect|Spastic_Paraplegia,_Recessive	1	18	0.000122699	6.21755e-05	0.409926	0.553219
Cornelia_de_Lange_syndrome_4	1	18	0.000122699	6.21755e-05	0.409926	0.553219
Deficiency_of_ribose-5-phosphate_isomerase	1	18	0.000122699	6.21755e-05	0.409926	0.553219
Myofibrillar_myopathy,_ZASP-related|not_specified|Cardiovascular_phenotype	1	18	0.000122699	6.21755e-05	0.409926	0.553219
Retinal_dystrophy|Combined_Pituitary_Hormone_Deficiency,_Dominant|Syndromic_Microphthalmia,_Dominant|OTX2-Related_Syndromic_Microphthalmia	1	18	0.000122699	6.21755e-05	0.409926	0.553219
Short-rib_thoracic_dysplasia_13_with_or_without_polydactyly	1	18	0.000122699	6.21755e-05	0.409926	0.553219
Acute_myeloid_leukemia	8	217	0.000981595	0.00074956	0.41046	0.553449
Arrhythmogenic_right_ventricular_cardiomyopathy,_type_9|not_provided	1	19	0.000122699	6.56297e-05	0.426084	0.570481
Familial_hypercholesterolemia|Hypercholesterolemia,_autosomal_dominant,_3	1	19	0.000122699	6.56297e-05	0.426084	0.570481
Focal_segmental_glomerulosclerosis|not_specified	1	19	0.000122699	6.56297e-05	0.426084	0.570481
Hereditary_cancer-predisposing_syndrome|Lynch_syndrome_I	1	19	0.000122699	6.56297e-05	0.426084	0.570481
Neural_tube_defect|Catecholaminergic_polymorphic_ventricular_tachycardia|Caudal_dysgenesis_syndrome	1	19	0.000122699	6.56297e-05	0.426084	0.570481
Osteoporosis_with_pseudoglioma	1	19	0.000122699	6.56297e-05	0.426084	0.570481
Phytanic_acid_storage_disease|Rhizomelic_chondrodysplasia_punctata	1	19	0.000122699	6.56297e-05	0.426084	0.570481
Pleuropulmonary_blastoma|Hereditary_cancer-predisposing_syndrome|DICER1-related_pleuropulmonary_blastoma_cancer_predisposition_syndrome|not_specified	1	19	0.000122699	6.56297e-05	0.426084	0.570481
Severe_congenital_neutropenia	3	63	0.000368098	0.000217614	0.430549	0.575954
Hereditary_diffuse_leukoencephalopathy_with_spheroids	5	133	0.000613497	0.000459408	0.433229	0.57903
Childhood-Onset_Schizophrenia	1	20	0.000122699	6.90839e-05	0.441799	0.585356
Dicarboxylic_aminoaciduria	3	66	0.000368098	0.000227977	0.440163	0.585356
Duchenne_muscular_dystrophy|Becker_muscular_dystrophy	1	20	0.000122699	6.90839e-05	0.441799	0.585356
Dystonia_28,_childhood-onset	1	20	0.000122699	6.90839e-05	0.441799	0.585356
Hereditary_liability_to_pressure_palsies|Charcot-Marie-Tooth_disease,_type_I	1	20	0.000122699	6.90839e-05	0.441799	0.585356
Hypogonadism_with_anosmia|CHARGE_association|History_of_neurodevelopmental_disorder|not_specified	1	20	0.000122699	6.90839e-05	0.441799	0.585356
Idiopathic_generalized_epilepsy|Epilepsy,_childhood_absence_4|Epilepsy,_juvenile_myoclonic_5	1	20	0.000122699	6.90839e-05	0.441799	0.585356
Lissencephaly_2,_X-linked	1	20	0.000122699	6.90839e-05	0.441799	0.585356
Pyridoxine-dependent_epilepsy|not_specified	1	20	0.000122699	6.90839e-05	0.441799	0.585356
Spastic_paraplegia|not_specified|not_provided	1	20	0.000122699	6.90839e-05	0.441799	0.585356
Leigh_syndrome|Hepatic_failure,_early-onset,_and_neurologic_disorder_due_to_cytochrome_C_oxidase_deficiency	3	67	0.000368098	0.000231431	0.443628	0.587268
Pol_III-related_leukodystrophy	2	144	0.000245399	0.000497404	0.446582	0.590665
Dilated_cardiomyopathy_1O	3	68	0.000368098	0.000234885	0.447213	0.590987
Early_infantile_epileptic_encephalopathy|not_specified	2	151	0.000245399	0.000521584	0.450771	0.594844
Paramyotonia_congenita_of_von_Eulenburg|Hypokalemic_periodic_paralysis|Potassium_aggravated_myotonia|Congenital_Myasthenic_Syndrome,_Recessive|Hyperkalemic_Periodic_Paralysis	3	69	0.000368098	0.000238339	0.450911	0.594844
Achondrogenesis	3	70	0.000368098	0.000241794	0.454717	0.599346
Neurofibromatosis,_type_1|not_specified	1	21	0.000122699	7.25381e-05	0.457085	0.600909
Progressive_sclerosing_poliodystrophy|not_provided	1	21	0.000122699	7.25381e-05	0.457085	0.600909
Retinitis_pigmentosa-deafness_syndrome|not_specified|Nonsyndromic_Hearing_Loss,_Recessive|not_provided	1	21	0.000122699	7.25381e-05	0.457085	0.600909
Congenital_contractural_arachnodactyly	5	274	0.000613497	0.00094645	0.460039	0.604272
Congenital_dyserythropoietic_anemia|not_specified	1	22	0.000122699	7.59923e-05	0.471951	0.616203
Deafness,_autosomal_recessive_77|not_specified	1	22	0.000122699	7.59923e-05	0.471951	0.616203
Early_infantile_epileptic_encephalopathy|Severe_myoclonic_epilepsy_in_infancy|not_provided	1	22	0.000122699	7.59923e-05	0.471951	0.616203
Hereditary_nonpolyposis_colorectal_cancer_type_5	1	22	0.000122699	7.59923e-05	0.471951	0.616203
Lissencephaly_2|Epilepsy,_familial_temporal_lobe,_7|not_specified|not_provided	1	22	0.000122699	7.59923e-05	0.471951	0.616203
Pontoneocerebellar_hypoplasia|not_specified|not_provided	1	22	0.000122699	7.59923e-05	0.471951	0.616203
Progressive_familial_heart_block	1	22	0.000122699	7.59923e-05	0.471951	0.616203
Glycogen_storage_disease,_type_I	3	75	0.000368098	0.000259065	0.475161	0.619864
Rasopathy	10	291	0.00122699	0.00100517	0.478575	0.623784
Xeroderma_pigmentosum,_group_C	3	76	0.000368098	0.000262519	0.479496	0.62445
Catecholaminergic_polymorphic_ventricular_tachycardia|not_provided	1	23	0.000122699	7.94465e-05	0.486411	0.630458
Diarrhea_with_Microvillus_Atrophy	6	169	0.000736196	0.000583759	0.486589	0.630458
Early_infantile_epileptic_encephalopathy|History_of_neurodevelopmental_disorder|not_specified	1	23	0.000122699	7.94465e-05	0.486411	0.630458
Juvenile_Polyposis	1	23	0.000122699	7.94465e-05	0.486411	0.630458
Morquio_syndrome|GM1_gangliosidosis	1	23	0.000122699	7.94465e-05	0.486411	0.630458
Sphingomyelin/cholesterol_lipidosis	1	23	0.000122699	7.94465e-05	0.486411	0.630458
Multiple_endocrine_neoplasia,_type_2	6	307	0.000736196	0.00106044	0.48702	0.63048
RYR1-Related_Disorders|not_provided	3	78	0.000368098	0.000269427	0.488371	0.631693
Amelogenesis_Imperfecta,_Dominant	3	79	0.000368098	0.000272881	0.492902	0.637013
Aicardi_Goutieres_syndrome|Chilblain_Lupus	1	24	0.000122699	8.29007e-05	0.500474	0.638681
Autoimmune_lymphoproliferative_syndrome,_type_III	1	24	0.000122699	8.29007e-05	0.500474	0.638681
Common_variable_immunodeficiency_2	1	24	0.000122699	8.29007e-05	0.500474	0.638681
Congenital_aniridia|Anophthalmia|Irido-corneo-trabecular_dysgenesis|Wilms_tumor,_aniridia,_genitourinary_anomalies,_and_mental_retardation_syndrome|Keratitis,_hereditary|Foveal_hypoplasia_and_presenile_cataract_syndrome|Aniridia,_Cerebellar_Ataxia,_And_Intellectual_Disability	3	80	0.000368098	0.000276336	0.49749	0.638681
Congenital_disorder_of_glycosylation_type_1E	1	24	0.000122699	8.29007e-05	0.500474	0.638681
Connective_tissue_disorder	3	183	0.000368098	0.000632118	0.497798	0.638681
Dopamine_beta_hydroxylase_deficiency	3	80	0.000368098	0.000276336	0.49749	0.638681
Epileptic_encephalopathy,_early_infantile,_36|not_specified	1	24	0.000122699	8.29007e-05	0.500474	0.638681
Hereditary_breast_and_ovarian_cancer_syndrome|Hereditary_cancer-predisposing_syndrome|Breast-ovarian_cancer,_familial_1|not_specified|not_provided	3	183	0.000368098	0.000632118	0.497798	0.638681
Hereditary_cutaneous_melanoma	3	182	0.000368098	0.000628664	0.497416	0.638681
Hereditary_nonpolyposis_colon_cancer|Hereditary_cancer-predisposing_syndrome|Lynch_syndrome_I	1	24	0.000122699	8.29007e-05	0.500474	0.638681
Leptin_receptor_deficiency|Monogenic_Non-Syndromic_Obesity	1	24	0.000122699	8.29007e-05	0.500474	0.638681
Partial_albinism|Mastocytosis|Gastrointestinal_stroma_tumor	1	24	0.000122699	8.29007e-05	0.500474	0.638681
SALL4-Related_Spectrum_Disorders	1	24	0.000122699	8.29007e-05	0.500474	0.638681
UDPglucose-4-epimerase_deficiency	1	24	0.000122699	8.29007e-05	0.500474	0.638681
Seckel_syndrome|Primary_Microcephaly,_Recessive	3	81	0.000368098	0.00027979	0.502129	0.640257
Congenital_fibrosis_of_the_extraocular_muscles	3	83	0.000368098	0.000286698	0.511548	0.651177
Familial_Atypical_Mycobacteriosis,_Autosomal_Recessive	3	83	0.000368098	0.000286698	0.511548	0.651177
Autosomal_recessive_centronuclear_myopathy|not_specified	1	25	0.000122699	8.63549e-05	0.514153	0.651232
Hereditary_cancer-predisposing_syndrome|PTEN_hamartoma_tumor_syndrome|not_provided	1	25	0.000122699	8.63549e-05	0.514153	0.651232
Immunodeficiency_39	1	25	0.000122699	8.63549e-05	0.514153	0.651232
Meckel_syndrome_type_3	1	25	0.000122699	8.63549e-05	0.514153	0.651232
Metaphyseal_chondrodysplasia|Chondrodysplasia	1	25	0.000122699	8.63549e-05	0.514153	0.651232
not_specified|Early_Infantile_Epileptic_Encephalopathy,_Autosomal_Dominant	1	25	0.000122699	8.63549e-05	0.514153	0.651232
Congenital_defect_of_folate_absorption	3	84	0.000368098	0.000290152	0.516319	0.653433
ATR-X_syndrome	1	90	0.000122699	0.000310878	0.523797	0.657315
Arterial_tortuosity_syndrome	3	85	0.000368098	0.000293607	0.521127	0.657315
Ataxia,_spastic,_2,_autosomal_recessive	1	26	0.000122699	8.98091e-05	0.527457	0.657315
Catecholaminergic_polymorphic_ventricular_tachycardia	18	560	0.00220859	0.00193435	0.523837	0.657315
Distal_spinal_muscular_atrophy,_autosomal_recessive_4|Charcot-Marie-Tooth_disease,_recessive_intermediate_c|not_specified	1	26	0.000122699	8.98091e-05	0.527457	0.657315
Ehlers-Danlos_syndrome,_type_4|not_specified	1	26	0.000122699	8.98091e-05	0.527457	0.657315
Epilepsy,_progressive_myoclonic_5	1	26	0.000122699	8.98091e-05	0.527457	0.657315
Familial_adenomatous_polyposis_1|not_specified	1	94	0.000122699	0.000324694	0.525841	0.657315
Gastrointestinal_stroma_tumor|Paragangliomas_3	1	96	0.000122699	0.000331603	0.527576	0.657315
Glutamine_deficiency,_congenital	1	96	0.000122699	0.000331603	0.527576	0.657315
Hemochromatosis_type_1	1	26	0.000122699	8.98091e-05	0.527457	0.657315
Hereditary_nonpolyposis_colon_cancer|Lynch_syndrome	1	93	0.000122699	0.00032124	0.525147	0.657315
Hypertrophic_cardiomyopathy|Limb-girdle_muscular_dystrophy,_type_2J|Distal_myopathy_Markesbery-Griggs_type|Dilated_cardiomyopathy_1G|Hereditary_myopathy_with_early_respiratory_failure|Myopathy,_early-onset,_with_fatal_cardiomyopathy|not_specified|Dilated_Cardiomyopathy,_Dominant|Limb-Girdle_Muscular_Dystrophy,_Recessive|not_provided	1	88	0.000122699	0.000303969	0.523535	0.657315
Hypotension	1	26	0.000122699	8.98091e-05	0.527457	0.657315
Limb-Girdle_Muscular_Dystrophy,_Recessive	1	88	0.000122699	0.000303969	0.523535	0.657315
Lynch_syndrome|not_provided	1	93	0.000122699	0.00032124	0.525147	0.657315
Macular_degeneration|Cockayne_syndrome|Cerebrooculofacioskeletal_Syndrome	3	85	0.000368098	0.000293607	0.521127	0.657315
Retinitis_pigmentosa-deafness_syndrome|not_specified|CDH23-Related_Disorders|Nonsyndromic_Hearing_Loss,_Recessive	1	26	0.000122699	8.98091e-05	0.527457	0.657315
Vici_syndrome	1	96	0.000122699	0.000331603	0.527576	0.657315
Dyskeratosis_congenita,_autosomal_recessive,_5|Pulmonary_fibrosis_and/or_bone_marrow_failure,_telomere-related,_3	1	97	0.000122699	0.000335057	0.528612	0.657531
Primary_ciliary_dyskinesia_23	1	97	0.000122699	0.000335057	0.528612	0.657531
Chondrodysplasia	1	98	0.000122699	0.000338511	0.529756	0.658417
Pyruvate_dehydrogenase_complex_deficiency	1	99	0.000122699	0.000341965	0.531005	0.659432
RYR1-Related_Disorders	8	378	0.000981595	0.00130569	0.531806	0.659889
Xeroderma_pigmentosum	8	383	0.000981595	0.00132296	0.532948	0.660769
Ectodermal_dysplasia_skin_fragility_syndrome	1	101	0.000122699	0.000348874	0.533808	0.661297
Long_QT_syndrome|Cardiovascular_phenotype	1	102	0.000122699	0.000352328	0.535356	0.662677
Long_QT_syndrome|not_specified|Cardiovascular_phenotype	1	103	0.000122699	0.000355782	0.536998	0.66417
Ciliary_dyskinesia|not_specified|not_provided	1	27	0.000122699	9.32633e-05	0.540397	0.665137
Curry-Hall_syndrome|not_specified|Ellis-van_Creveld_Syndrome	1	27	0.000122699	9.32633e-05	0.540397	0.665137
Hypergonadotropic_hypogonadism|Leydig_cell_agenesis|Gonadotropin-independent_familial_sexual_precocity	1	27	0.000122699	9.32633e-05	0.540397	0.665137
Phytanic_acid_storage_disease	1	27	0.000122699	9.32633e-05	0.540397	0.665137
Rubinstein-Taybi_syndrome|not_specified	1	27	0.000122699	9.32633e-05	0.540397	0.665137
not_specified|Nonsyndromic_Hearing_Loss,_Recessive	4	225	0.000490798	0.000777194	0.539045	0.665137
Renal_Hypomagnesemia,_Recessive	4	104	0.000490798	0.000359236	0.544446	0.669581
46,XY_sex_reversal,_type_6	1	28	0.000122699	9.67175e-05	0.552982	0.677039
Alstrom_syndrome|not_provided	1	28	0.000122699	9.67175e-05	0.552982	0.677039
Deficiency_of_beta-ureidopropionase	1	28	0.000122699	9.67175e-05	0.552982	0.677039
Leukocyte_adhesion_deficiency,_type_III	1	28	0.000122699	9.67175e-05	0.552982	0.677039
Multiple_endocrine_neoplasia,_type_2a	1	28	0.000122699	9.67175e-05	0.552982	0.677039
Spastic_paraplegia_4,_autosomal_dominant	4	108	0.000490798	0.000373053	0.553174	0.677039
Cornelia_de_Lange_Syndrome	4	111	0.000490798	0.000383416	0.560457	0.685403
Familial_hypertrophic_cardiomyopathy_4	1	29	0.000122699	0.000100172	0.565223	0.689572
Frontotemporal_dementia_and/or_amyotrophic_lateral_sclerosis_4	1	29	0.000122699	0.000100172	0.565223	0.689572
Leukodystrophy,_hypomyelinating,_6	1	29	0.000122699	0.000100172	0.565223	0.689572
Li-Fraumeni_syndrome	5	260	0.000613497	0.000898091	0.568777	0.693354
Epilepsy,_X-linked,_with_variable_learning_disabilities_and_behavior_disorders	1	30	0.000122699	0.000103626	0.577129	0.701292
Long_QT_syndrome|not_specified|Cardiovascular_phenotype|not_provided	1	30	0.000122699	0.000103626	0.577129	0.701292
Marfan_syndrome|Thoracic_aortic_aneurysm_and_aortic_dissection|Cardiovascular_phenotype	1	30	0.000122699	0.000103626	0.577129	0.701292
Phosphoglycerate_dehydrogenase_deficiency	1	30	0.000122699	0.000103626	0.577129	0.701292
Common_variable_immunodeficiency_8,_with_autoimmunity	4	120	0.000490798	0.000414503	0.585382	0.710754
Immunodeficiency-centromeric_instability-facial_anomalies_syndrome_2	1	31	0.000122699	0.00010708	0.588709	0.71309
Joubert_syndrome_3	1	31	0.000122699	0.00010708	0.588709	0.71309
Spastic_paraplegia_30,_autosomal_recessive|Hereditary_sensory_and_autonomic_neuropathy_type_IIC|Mental_retardation,_autosomal_dominant_9|not_specified	1	31	0.000122699	0.00010708	0.588709	0.71309
Arrhythmogenic_right_ventricular_cardiomyopathy,_type_9	2	128	0.000245399	0.000442137	0.590651	0.714747
Congenital_disorder_of_glycosylation|not_specified	2	129	0.000245399	0.000445591	0.591014	0.714747
Cutis_laxa,_recessive	2	131	0.000245399	0.0004525	0.591972	0.715338
Spastic_paraplegia_30,_autosomal_recessive|Hereditary_sensory_and_autonomic_neuropathy_type_IIC|Mental_retardation,_autosomal_dominant_9	2	132	0.000245399	0.000455954	0.592564	0.715487
Autosomal_dominant_nocturnal_frontal_lobe_epilepsy	2	135	0.000245399	0.000466316	0.594776	0.71759
Dilated_cardiomyopathy_1DD	2	137	0.000245399	0.000473225	0.5966	0.719221
Cardiovascular_phenotype|not_provided	2	138	0.000245399	0.000476679	0.597612	0.719306
Congenital_sensory_neuropathy_with_selective_loss_of_small_myelinated_fibers	1	32	0.000122699	0.000110534	0.599972	0.719306
Craniosynostosis|Enlarged_parietal_foramina	1	32	0.000122699	0.000110534	0.599972	0.719306
Glomuvenous_malformations	1	32	0.000122699	0.000110534	0.599972	0.719306
Hereditary_nonpolyposis_colon_cancer|not_specified	2	139	0.000245399	0.000480133	0.598689	0.719306
Netherton_syndrome|not_specified	1	32	0.000122699	0.000110534	0.599972	0.719306
not_specified|Congenital_Stationary_Night_Blindness,_Recessive	1	32	0.000122699	0.000110534	0.599972	0.719306
Ehlers-Danlos_syndrome,_procollagen_proteinase_deficient|Osteogenesis_Imperfecta,_Dominant	1	33	0.000122699	0.000113988	0.610926	0.729571
Gnathodiaphyseal_dysplasia|Limb-girdle_muscular_dystrophy,_type_2L	1	33	0.000122699	0.000113988	0.610926	0.729571
Gnathodiaphyseal_dysplasia|Limb-girdle_muscular_dystrophy,_type_2L|not_provided	1	33	0.000122699	0.000113988	0.610926	0.729571
Hereditary_cancer-predisposing_syndrome|Neurofibromatosis,_type_1|not_specified|not_provided	1	33	0.000122699	0.000113988	0.610926	0.729571
Methylmalonic_aciduria_cblB_type	1	33	0.000122699	0.000113988	0.610926	0.729571
Galactosylceramide_beta-galactosidase_deficiency	3	161	0.000368098	0.000556125	0.634523	0.756525
Renal_dysplasia	3	164	0.000368098	0.000566488	0.634985	0.756525
Sanfilippo_syndrome	3	164	0.000368098	0.000566488	0.634985	0.756525
Hereditary_cancer-predisposing_syndrome|Colorectal_cancer,_susceptibility_to,_12|not_specified	3	175	0.000368098	0.000604484	0.640851	0.762918
Kabuki_syndrome	3	176	0.000368098	0.000607938	0.641685	0.763315
Retinitis_pigmentosa-deafness_syndrome|Retinitis_Pigmentosa,_Recessive	2	49	0.000245399	0.000169256	0.651518	0.774408
Hereditary_cancer-predisposing_syndrome|Rhabdoid_tumor_predisposition_syndrome_2	13	409	0.00159509	0.00141277	0.652332	0.774771
Niemann-Pick_disease_type_C1|not_provided	2	50	0.000245399	0.00017271	0.654414	0.77664
Congenital_cataract	6	186	0.000736196	0.00064248	0.656422	0.778381
Epilepsy,_progressive_myoclonic,_10	2	51	0.000245399	0.000176164	0.657413	0.778381
Ichthyosis_bullosa_of_Siemens	2	51	0.000245399	0.000176164	0.657413	0.778381
Cone-rod_dystrophy_amelogenesis_imperfecta	2	52	0.000245399	0.000179618	0.660507	0.780832
Multiple_pterygium_syndrome_Escobar_type|Congenital_Myasthenic_Syndrome,_Dominant/Recessive	2	52	0.000245399	0.000179618	0.660507	0.780832
Hereditary_cancer-predisposing_syndrome|Tuberous_sclerosis_1	2	53	0.000245399	0.000183072	0.663689	0.783986
Bloom_syndrome|Hereditary_cancer-predisposing_syndrome	2	55	0.000245399	0.000189981	0.670286	0.789943
Neoplasm	2	55	0.000245399	0.000189981	0.670286	0.789943
Renal_carnitine_transport_defect	4	206	0.000490798	0.000711564	0.669326	0.789943
Ataxia_with_vitamin_E_deficiency	2	56	0.000245399	0.000193435	0.673688	0.792116
Brugada_syndrome_4	2	56	0.000245399	0.000193435	0.673688	0.792116
Cardiomyopathy	2	56	0.000245399	0.000193435	0.673688	0.792116
MAPT-Related_Spectrum_Disorders	2	58	0.000245399	0.000200343	0.68067	0.799709
Neuropathy,_hereditary_sensory_and_autonomic,_type_VI	2	59	0.000245399	0.000203798	0.684238	0.803281
Rasopathy|not_provided	2	60	0.000245399	0.000207252	0.68785	0.806901
Arrhythmogenic_right_ventricular_cardiomyopathy	5	239	0.000613497	0.000825553	0.693121	0.812459
Multiple_sulfatase_deficiency	2	62	0.000245399	0.00021416	0.695185	0.814253
Familial_erythrocytosis	8	245	0.000981595	0.000846278	0.696781	0.814871
Familial_platelet_disorder_with_associated_myeloid_malignancy	8	245	0.000981595	0.000846278	0.696781	0.814871
Laron-type_isolated_somatotropin_defect	2	63	0.000245399	0.000217614	0.6989	0.816722
Craniosynostosis|Hypogonadism_with_anosmia|Osteoglophonic_dysplasia|Pfeiffer_syndrome|Nonsyndromic_Trigonocephaly	2	64	0.000245399	0.000221069	0.70264	0.820464
3-Oxo-5_alpha-steroid_delta_4-dehydrogenase_deficiency	2	65	0.000245399	0.000224523	0.7064	0.822336
Afibrinogenemia,_congenital	2	65	0.000245399	0.000224523	0.7064	0.822336
Familial_hemiplegic_migraine|Alternating_hemiplegia_of_childhood	2	65	0.000245399	0.000224523	0.7064	0.822336
Left_ventricular_noncompaction_cardiomyopathy	2	65	0.000245399	0.000224523	0.7064	0.822336
Cerebral_autosomal_dominant_arteriopathy_with_subcortical_infarcts_and_leukoencephalopathy	2	66	0.000245399	0.000227977	0.710178	0.825474
Interleukin_2_receptor,_alpha,_deficiency_of	2	66	0.000245399	0.000227977	0.710178	0.825474
Natural_killer_cell_and_glucocorticoid_deficiency_with_DNA_repair_defect	2	67	0.000245399	0.000231431	0.713969	0.829248
Aspartylglucosaminuria	1	77	0.000122699	0.000265973	0.727004	0.836144
Catecholaminergic_polymorphic_ventricular_tachycardia|not_specified|Cardiovascular_phenotype	1	76	0.000122699	0.000262519	0.726516	0.836144
Congenital_contractural_arachnodactyly|not_specified	1	73	0.000122699	0.000252156	0.725619	0.836144
Hermansky-Pudlak_syndrome|not_specified	1	76	0.000122699	0.000262519	0.726516	0.836144
Hypogonadism,_diabetes_mellitus,_alopecia,_mental_retardation_and_electrocardiographic_abnormalities	1	73	0.000122699	0.000252156	0.725619	0.836144
Mental_retardation,_autosomal_dominant_1	1	78	0.000122699	0.000269427	0.727582	0.836144
Neoplasm_of_the_breast	2	69	0.000245399	0.000238339	0.721577	0.836144
Neuronal_ceroid_lipofuscinosis|not_specified	1	75	0.000122699	0.000259065	0.72612	0.836144
Parathyroid_carcinoma|Hyperparathyroidism_2|Isolated_Hyperparathyroidism	2	70	0.000245399	0.000241794	0.725387	0.836144
Pitt-Hopkins-like_syndrome_1	1	75	0.000122699	0.000259065	0.72612	0.836144
Schnyder_crystalline_corneal_dystrophy	2	69	0.000245399	0.000238339	0.721577	0.836144
Symmetrical_dyschromatosis_of_extremities	1	77	0.000122699	0.000265973	0.727004	0.836144
Syndactyly_Cenani_Lenz_type	1	74	0.000122699	0.00025561	0.72582	0.836144
Triphalangeal_thumb_polysyndactyly_syndrome	1	78	0.000122699	0.000269427	0.727582	0.836144
Diabetes_mellitus_type_2	1	79	0.000122699	0.000272881	0.728248	0.836279
Hereditary_sensory_neuropathy_type_IE	1	80	0.000122699	0.000276336	0.728997	0.83651
MYH9-related_disorder|Nonsyndromic_Hearing_Loss,_Dominant	1	82	0.000122699	0.000283244	0.730738	0.837118
Omodysplasia	1	83	0.000122699	0.000286698	0.731723	0.837118
Porencephalic_cyst|Brain_small_vessel_disease_with_hemorrhage|Angiopathy,_hereditary,_with_nephropathy,_aneurysms,_and_muscle_cramps	1	83	0.000122699	0.000286698	0.731723	0.837118
not_specified|Primary_Microcephaly,_Recessive	1	83	0.000122699	0.000286698	0.731723	0.837118
Adams-Oliver_syndrome_5|not_specified|Cardiovascular_phenotype	1	84	0.000122699	0.000290152	0.732782	0.8377
Dyskeratosis_congenita,_autosomal_recessive,_5	1	85	0.000122699	0.000293607	0.73391	0.837735
Hereditary_cancer-predisposing_syndrome|not_specified|not_provided	1	85	0.000122699	0.000293607	0.73391	0.837735
Centromeric_instability_of_chromosomes_1,9_and_16_and_immunodeficiency	1	86	0.000122699	0.000297061	0.735107	0.838473
FLNB-Related_Spectrum_Disorders	1	87	0.000122699	0.000300515	0.736369	0.839284
Hypertrophic_cardiomyopathy|Limb-girdle_muscular_dystrophy,_type_2J|Distal_myopathy_Markesbery-Griggs_type|Dilated_cardiomyopathy_1G|Hereditary_myopathy_with_early_respiratory_failure|Myopathy,_early-onset,_with_fatal_cardiomyopathy|not_specified|Dilated_Cardiomyopathy,_Dominant|Limb-Girdle_Muscular_Dystrophy,_Recessive	3	86	0.000368098	0.000297061	0.737693	0.840166
Long_QT_syndrome|not_provided	3	87	0.000368098	0.000300515	0.739077	0.841114
Triglyceride_storage_disease_with_ichthyosis	3	88	0.000368098	0.000303969	0.740519	0.842127
Lynch_syndrome|not_specified	3	89	0.000368098	0.000307423	0.742016	0.8432
Neurodegeneration_with_brain_iron_accumulation_4	3	93	0.000368098	0.00032124	0.748507	0.84931
Retinitis_Pigmentosa,_Recessive	24	802	0.00294479	0.00277026	0.748102	0.84931
Megaloblastic_anemia_due_to_inborn_errors_of_metabolism	3	94	0.000368098	0.000324694	0.750244	0.850648
Deficiency_of_ferroxidase	3	96	0.000368098	0.000331603	0.75384	0.853456
Hyperglycinuria	3	96	0.000368098	0.000331603	0.75384	0.853456
Hereditary_hemochromatosis	3	97	0.000368098	0.000335057	0.755694	0.854921
Combined_molybdoflavoprotein_enzyme_deficiency	3	99	0.000368098	0.000341965	0.759507	0.857961
Gray_platelet_syndrome	3	99	0.000368098	0.000341965	0.759507	0.857961
Tumoral_calcinosis,_familial,_hyperphosphatemic	3	101	0.000368098	0.000348874	0.763443	0.86177
Rasopathy|not_specified	3	105	0.000368098	0.000362691	0.77163	0.870367
Episodic_ataxia_type_2|Epileptic_encephalopathy,_early_infantile,_42	2	108	0.000245399	0.000373053	0.772808	0.870407
Hereditary_nonpolyposis_colon_cancer|Hereditary_cancer-predisposing_syndrome|Lynch_syndrome	2	107	0.000245399	0.000369599	0.772782	0.870407
Enlarged_parietal_foramina	2	112	0.000245399	0.00038687	0.773471	0.870512
Mental_retardation,_autosomal_dominant_5	2	120	0.000245399	0.000414503	0.777265	0.873493
Parkinson_disease_20,_early-onset|Epileptic_encephalopathy,_early_infantile,_53	2	120	0.000245399	0.000414503	0.777265	0.873493
Retinitis_pigmentosa-deafness_syndrome|not_specified|Nonsyndromic_Hearing_Loss,_Recessive	4	124	0.000490798	0.00042832	0.781979	0.878143
Tuberous_sclerosis_1	12	484	0.00147239	0.00167183	0.783037	0.878684
Dyskeratosis_congenita	4	126	0.000490798	0.000435229	0.783857	0.878957
Nemaline_Myopathy,_Recessive	4	127	0.000490798	0.000438683	0.784848	0.879422
History_of_neurodevelopmental_disorder|not_provided	4	136	0.000490798	0.000469771	0.795149	0.89031
Legius_syndrome	4	137	0.000490798	0.000473225	0.796427	0.891087
Pulmonary_Surfactant_Metabolism_Dysfunction,_Recessive	4	138	0.000490798	0.000476679	0.797728	0.891888
Giant_axonal_neuropathy	4	141	0.000490798	0.000487042	0.80176	0.895593
Hypercholesterolemia,_autosomal_dominant,_type_B|Hypobetalipoproteinemia,_familial,_1	3	147	0.000368098	0.000507767	0.802216	0.895593
Severe_Combined_Immune_Deficiency	3	150	0.000368098	0.000518129	0.802864	0.895661
Pontoneocerebellar_hypoplasia	5	158	0.000613497	0.000545763	0.807144	0.899776
Familial_Mediterranean_fever	4	179	0.000490798	0.000618301	0.822035	0.915707
Parkinson_disease_8,_autosomal_dominant	5	215	0.000613497	0.000742652	0.83709	0.931118
Pheochromocytoma	5	215	0.000613497	0.000742652	0.83709	0.931118
Progressive_myoclonic_epilepsy	6	252	0.000736196	0.000870457	0.848916	0.943584
Kabuki_syndrome_1	8	266	0.000981595	0.000918816	0.851642	0.945924
Thoracic_aortic_aneurysm_and_aortic_dissection	8	331	0.000981595	0.00114334	0.866981	0.962261
Hereditary_diffuse_gastric_cancer	11	378	0.00134969	0.00130569	0.875797	0.971339
Zellweger_syndrome	13	511	0.00159509	0.00176509	0.892943	0.989635
Abetalipoproteinaemia	1	66	0.000122699	0.000227977	1	1
Achondrogenesis|Osteochondrodysplasia|Diastrophic_dysplasia|Multiple_epiphyseal_dysplasia_4|Atelosteogenesis	2	84	0.000245399	0.000290152	1	1
Adams-Oliver_syndrome_5|not_specified	1	64	0.000122699	0.000221069	1	1
Alexander_Disease	1	60	0.000122699	0.000207252	1	1
Alport_syndrome,_X-linked_recessive|not_provided	1	37	0.000122699	0.000127805	1	1
Alternating_hemiplegia_of_childhood|Dystonia_12	1	38	0.000122699	0.000131259	1	1
Amyotrophic_Lateral_Sclerosis,_Dominant|Ataxia_with_Oculomotor_Apraxia	2	72	0.000245399	0.000248702	1	1
Andermann_syndrome	3	141	0.000368098	0.000487042	1	1
Aortic_valve_disease_2	1	35	0.000122699	0.000120897	1	1
Arrhythmogenic_right_ventricular_cardiomyopathy,_type_10	2	77	0.000245399	0.000265973	1	1
Ataxia-telangiectasia_syndrome|not_provided	1	62	0.000122699	0.00021416	1	1
Atrial_septal_defect_7_with_or_without_atrioventricular_conduction_defects	1	46	0.000122699	0.000158893	1	1
Auriculocondylar_syndrome	1	66	0.000122699	0.000227977	1	1
Autosomal_recessive_congenital_ichthyosis_1	2	71	0.000245399	0.000245248	1	1
Becker_muscular_dystrophy|not_provided	1	38	0.000122699	0.000131259	1	1
Beta-D-mannosidosis	1	43	0.000122699	0.00014853	1	1
Bethlem_myopathy_2|Ullrich_congenital_muscular_dystrophy_2	5	204	0.000613497	0.000704656	1	1
Bladder_cancer,_somatic	1	37	0.000122699	0.000127805	1	1
Capillary_malformation-arteriovenous_malformation|Parkes_Weber_syndrome	1	43	0.000122699	0.00014853	1	1
Carnitine_palmitoyltransferase_I_deficiency	1	58	0.000122699	0.000200343	1	1
Catecholaminergic_polymorphic_ventricular_tachycardia|not_specified	3	118	0.000368098	0.000407595	1	1
Cerebellar_ataxia|Emery-Dreifuss_muscular_dystrophy|Spinocerebellar_ataxia,_autosomal_recessive_8|Emery-Dreifuss_muscular_dystrophy_4,_autosomal_dominant|not_specified|not_provided	1	54	0.000122699	0.000186527	1	1
Char_syndrome	2	97	0.000245399	0.000335057	1	1
Charcot-Marie-Tooth_disease,_type_2|not_specified	2	91	0.000245399	0.000314332	1	1
Charcot-Marie-Tooth_disease_type_2E	1	47	0.000122699	0.000162347	1	1
Chédiak-Higashi_syndrome|not_specified	1	40	0.000122699	0.000138168	1	1
Ciliary_dyskinesia,_primary,_28	2	74	0.000245399	0.00025561	1	1
Ciliary_dyskinesia|not_provided	1	55	0.000122699	0.000189981	1	1
Coenzyme_Q10_deficiency,_primary	2	77	0.000245399	0.000265973	1	1
Colorectal_cancer,_susceptibility_to,_12|not_provided	1	45	0.000122699	0.000155439	1	1
Combined_Pituitary_Hormone_Deficiency,_Recessive	1	57	0.000122699	0.000196889	1	1
Cone-Rod_Dystrophy,_Recessive|Retinitis_Pigmentosa,_Recessive	1	53	0.000122699	0.000183072	1	1
Congenital_Stationary_Night_Blindness,_Dominant|Retinitis_Pigmentosa,_Recessive	1	64	0.000122699	0.000221069	1	1
Congenital_generalized_lipodystrophy	1	39	0.000122699	0.000134714	1	1
Congenital_hypothyroidism|Hyperthyroidism,_nonautoimmune	1	36	0.000122699	0.000124351	1	1
Congenital_long_QT_syndrome|not_provided	1	67	0.000122699	0.000231431	1	1
Cryptophthalmos_syndrome|not_specified	1	62	0.000122699	0.00021416	1	1
Cylindromatosis,_familial|Spiegler-Brooke_syndrome|Trichoepithelioma_multiple_familial_2	2	81	0.000245399	0.00027979	1	1
Cystic_fibrosis|not_specified|not_provided	1	48	0.000122699	0.000165801	1	1
Deficiency_of_acetyl-CoA_acetyltransferase	1	62	0.000122699	0.00021416	1	1
Deficiency_of_phosphoserine_phosphatase	1	50	0.000122699	0.00017271	1	1
Dent_Disease	1	68	0.000122699	0.000234885	1	1
Dermatofibrosis_lenticularis_disseminata	1	49	0.000122699	0.000169256	1	1
Desbuquois_Dysplasia	1	55	0.000122699	0.000189981	1	1
Distal_arthrogryposis	1	41	0.000122699	0.000141622	1	1
Dystonia_12	1	70	0.000122699	0.000241794	1	1
Early-Onset_Familial_Alzheimer_Disease	1	37	0.000122699	0.000127805	1	1
Ectodermal_dysplasia,_anhidrotic,_with_T-cell_immunodeficiency,_autosomal_dominant	1	40	0.000122699	0.000138168	1	1
Ehlers-Danlos_syndrome,_classic_type|not_specified|Cardiovascular_phenotype	1	64	0.000122699	0.000221069	1	1
Epileptic_encephalopathy,_childhood-onset	2	95	0.000245399	0.000328149	1	1
Episodic_ataxia|Myokymia	2	105	0.000245399	0.000362691	1	1
Erythrocyte_AMP_deaminase_deficiency	1	55	0.000122699	0.000189981	1	1
Factor_XIII_subunit_A_deficiency	1	50	0.000122699	0.00017271	1	1
Familial_amyloid_nephropathy_with_urticaria_AND_deafness|Chronic_infantile_neurological,_cutaneous_and_articular_syndrome|Familial_cold_autoinflammatory_syndrome	1	35	0.000122699	0.000120897	1	1
Familial_cold_autoinflammatory_syndrome	1	58	0.000122699	0.000200343	1	1
Familial_cold_urticaria	2	71	0.000245399	0.000245248	1	1
Familial_hypertrophic_cardiomyopathy_10	1	35	0.000122699	0.000120897	1	1
Fanconi-Bickel_syndrome	1	55	0.000122699	0.000189981	1	1
Farber_disease	1	51	0.000122699	0.000176164	1	1
Fleck_corneal_dystrophy	3	111	0.000368098	0.000383416	1	1
Floating-Harbor_syndrome	2	81	0.000245399	0.00027979	1	1
Fukuyama_congenital_muscular_dystrophy|Dilated_Cardiomyopathy,_Recessive	1	48	0.000122699	0.000165801	1	1
Genetic_prion_diseases	1	36	0.000122699	0.000124351	1	1
Gingival_fibromatosis|Noonan_syndrome	1	59	0.000122699	0.000203798	1	1
Hepatic_failure,_early-onset,_and_neurologic_disorder_due_to_cytochrome_C_oxidase_deficiency	5	190	0.000613497	0.000656297	1	1
Hereditary_Neuralgic_Amyotrophy_(HNA)	2	88	0.000245399	0.000303969	1	1
Hereditary_cancer-predisposing_syndrome|Ataxia-telangiectasia-like_disorder_1	2	106	0.000245399	0.000366145	1	1
Hereditary_cancer-predisposing_syndrome|Colorectal_cancer_10	2	101	0.000245399	0.000348874	1	1
Hereditary_cancer-predisposing_syndrome|Colorectal_cancer_10|not_specified|not_provided	1	49	0.000122699	0.000169256	1	1
Hereditary_cancer-predisposing_syndrome|Hereditary_cutaneous_melanoma	2	73	0.000245399	0.000252156	1	1
Hereditary_cancer-predisposing_syndrome|Hereditary_diffuse_gastric_cancer|not_specified|not_provided	1	57	0.000122699	0.000196889	1	1
Hereditary_cancer-predisposing_syndrome|Juvenile_polyposis_syndrome|not_specified	1	61	0.000122699	0.000210706	1	1
Hereditary_cancer-predisposing_syndrome|Lynch_syndrome|not_specified	2	91	0.000245399	0.000314332	1	1
Hereditary_coproporphyria	1	50	0.000122699	0.00017271	1	1
Hereditary_nonpolyposis_colon_cancer|Hereditary_cancer-predisposing_syndrome|Lynch_syndrome|not_specified	1	60	0.000122699	0.000207252	1	1
Herpes_simplex_encephalitis,_susceptibility_to,_4	1	40	0.000122699	0.000138168	1	1
Herpes_simplex_encephalitis_1	1	59	0.000122699	0.000203798	1	1
Histiocytic_medullary_reticulosis|Severe_Combined_Immune_Deficiency	2	71	0.000245399	0.000245248	1	1
Holoprosencephaly_3	1	38	0.000122699	0.000131259	1	1
Holt-Oram_syndrome	2	93	0.000245399	0.00032124	1	1
Homocysteinemia_due_to_MTHFR_deficiency	1	64	0.000122699	0.000221069	1	1
Hyperlipoproteinemia,_type_I	2	79	0.000245399	0.000272881	1	1
Hypermethioninemia	1	40	0.000122699	0.000138168	1	1
Hyperornithinemia-hyperammonemia-homocitrullinuria_syndrome	1	70	0.000122699	0.000241794	1	1
Hypertrophic_cardiomyopathy|Limb-girdle_muscular_dystrophy,_type_2J|Distal_myopathy_Markesbery-Griggs_type|Dilated_cardiomyopathy_1G|Hereditary_myopathy_with_early_respiratory_failure|Myopathy,_early-onset,_with_fatal_cardiomyopathy|Dilated_Cardiomyopathy,_Dominant|Limb-Girdle_Muscular_Dystrophy,_Recessive	1	39	0.000122699	0.000134714	1	1
Hypophosphatemic_Rickets,_Recessive	1	36	0.000122699	0.000124351	1	1
Irido-corneo-trabecular_dysgenesis|Primary_congenital_glaucoma	1	56	0.000122699	0.000193435	1	1
Joubert_syndrome|Meckel-Gruber_syndrome|not_specified	1	57	0.000122699	0.000196889	1	1
KBG_syndrome	1	35	0.000122699	0.000120897	1	1
Leigh_syndrome	3	116	0.000368098	0.000400687	1	1
Lipodystrophy,_partial,_acquired,_susceptibility_to|Epilepsy,_progressive_myoclonic,_9	1	53	0.000122699	0.000183072	1	1
Loeys-Dietz_syndrome|Thoracic_aortic_aneurysm_and_aortic_dissection	3	115	0.000368098	0.000397232	1	1
Long_QT_syndrome|Jervell_and_Lange-Nielsen_syndrome|short_QT_syndrome|Romano-Ward_syndrome|Familial_atrial_fibrillation	1	59	0.000122699	0.000203798	1	1
Lynch_syndrome_I	1	65	0.000122699	0.000224523	1	1
Macular_corneal_dystrophy_Type_I	3	125	0.000368098	0.000431774	1	1
Macular_degeneration|Cone-Rod_Dystrophy,_Recessive|Stargardt_Disease,_Recessive|Retinitis_Pigmentosa,_Recessive	1	45	0.000122699	0.000155439	1	1
Macular_degeneration|Mesangiocapillary_glomerulonephritis,_type_II|Basal_laminar_drusen|Atypical_hemolytic_uremic_syndrome	1	52	0.000122699	0.000179618	1	1
Malignant_hyperthermia_susceptibility|Myopathy,_Central_Core|Multiminicore_Disease|Neuromuscular_disease,_congenital,_with_uniform_type_1_fiber|not_specified|RYR1-Related_Disorders|not_provided	1	45	0.000122699	0.000155439	1	1
Marfan_syndrome|not_provided	1	53	0.000122699	0.000183072	1	1
Mental_retardation,_X-linked_1	1	54	0.000122699	0.000186527	1	1
Mesangiocapillary_glomerulonephritis,_type_II	1	35	0.000122699	0.000120897	1	1
Metachromatic_leukodystrophy	4	144	0.000490798	0.000497404	1	1
Miller_syndrome	1	52	0.000122699	0.000179618	1	1
Mosaic_variegated_aneuploidy_syndrome	2	83	0.000245399	0.000286698	1	1
Mulibrey_nanism_syndrome	1	60	0.000122699	0.000207252	1	1
Multiple_Cutaneous_and_Mucosal_Venous_Malformations	2	72	0.000245399	0.000248702	1	1
Myasthenic_syndrome,_congenital,_22	1	43	0.000122699	0.00014853	1	1
Myopathy,_areflexia,_respiratory_distress,_and_dysphagia,_early-onset|not_specified	1	41	0.000122699	0.000141622	1	1
Nemaline_myopathy_2|not_specified|Nemaline_Myopathy,_Recessive	1	57	0.000122699	0.000196889	1	1
Neural_tube_defect|Caudal_dysgenesis_syndrome	2	105	0.000245399	0.000362691	1	1
Neuronal_Ceroid-Lipofuscinosis,_Dominant/Recessive	1	54	0.000122699	0.000186527	1	1
Neutral_lipid_storage_disease_with_myopathy	2	91	0.000245399	0.000314332	1	1
Oligodontia-colorectal_cancer_syndrome|not_specified	3	134	0.000368098	0.000462862	1	1
Parkinson_Disease,_Dominant/Recessive	1	57	0.000122699	0.000196889	1	1
Pena-Shokeir_syndrome_type_I|Myasthenia,_limb-girdle,_familial	1	63	0.000122699	0.000217614	1	1
Pigmentary_pallidal_degeneration	1	42	0.000122699	0.000145076	1	1
Polycystic_kidney_disease,_adult_type	2	91	0.000245399	0.000314332	1	1
Pontoneocerebellar_hypoplasia|not_specified	1	47	0.000122699	0.000162347	1	1
Primary_familial_hypertrophic_cardiomyopathy|not_specified	1	47	0.000122699	0.000162347	1	1
Progressive_External_Ophthalmoplegia_with_Mitochondrial_DNA_Deletions	1	52	0.000122699	0.000179618	1	1
Progressive_myoclonus_epilepsy_with_ataxia	2	86	0.000245399	0.000297061	1	1
Progressive_myositis_ossificans	1	39	0.000122699	0.000134714	1	1
Proprotein_convertase_1/3_deficiency|Monogenic_Non-Syndromic_Obesity	1	49	0.000122699	0.000169256	1	1
Protein_S_deficiency	1	49	0.000122699	0.000169256	1	1
Pseudoprimary_hyperaldosteronism|Pseudohypoaldosteronism_type_1_autosomal_recessive	1	36	0.000122699	0.000124351	1	1
Pyruvate_carboxylase_deficiency	1	66	0.000122699	0.000227977	1	1
Pyruvate_dehydrogenase_E1-alpha_deficiency	1	35	0.000122699	0.000120897	1	1
Quebec_platelet_disorder	1	47	0.000122699	0.000162347	1	1
Retinal_degeneration|Microphthalmia,_isolated_6	1	49	0.000122699	0.000169256	1	1
Retinal_dystrophy|Leber_congenital_amaurosis|Retinitis_Pigmentosa,_Recessive	1	48	0.000122699	0.000165801	1	1
Retinitis_pigmentosa-deafness_syndrome|CDH23-Related_Disorders|Nonsyndromic_Hearing_Loss,_Recessive	1	52	0.000122699	0.000179618	1	1
Rhizomelic_chondrodysplasia_punctata_type_1	1	40	0.000122699	0.000138168	1	1
Seckel_syndrome|not_specified|Primary_Microcephaly,_Recessive	1	35	0.000122699	0.000120897	1	1
Seizures|not_specified	2	99	0.000245399	0.000341965	1	1
Severe_myoclonic_epilepsy_in_infancy|Generalized_epilepsy_with_febrile_seizures_plus	1	40	0.000122699	0.000138168	1	1
Short_Rib_Polydactyly_Syndrome|Cranioectodermal_dysplasia	2	84	0.000245399	0.000290152	1	1
Short_stature,_idiopathic,_autosomal	1	39	0.000122699	0.000134714	1	1
Spastic_paraplegia_7	1	46	0.000122699	0.000158893	1	1
Spinocerebellar_ataxia_autosomal_recessive_1|Amyotrophic_lateral_sclerosis_type_4	2	100	0.000245399	0.00034542	1	1
Succinyl-CoA_acetoacetate_transferase_deficiency	1	38	0.000122699	0.000131259	1	1
Thyroid_dyshormonogenesis	2	96	0.000245399	0.000331603	1	1
Townes-Brocks_syndrome_1	1	54	0.000122699	0.000186527	1	1
Treacher_Collins_Syndrome,_Dominant	2	71	0.000245399	0.000245248	1	1
Tuberous_sclerosis_syndrome|Tuberous_sclerosis_1	1	48	0.000122699	0.000165801	1	1
Very_long_chain_acyl-CoA_dehydrogenase_deficiency	6	231	0.000736196	0.000797919	1	1
Werner_syndrome|not_specified	1	40	0.000122699	0.000138168	1	1
Wiedemann-Steiner_syndrome	1	38	0.000122699	0.000131259	1	1
not_specified|FLNB-Related_Spectrum_Disorders	1	37	0.000122699	0.000127805	1	1
not_specified|Retinitis_Pigmentosa,_Recessive	2	80	0.000245399	0.000276336	1	1
