# Supplementary material for: Discovery of widespread transcription initiation at microsatellites predictable by sequence-based deep neural network
Source: Nat Commun. 2021 Jun 2;12:3297. doi: 10.1038/s41467-021-23143-7 (PMC8172540; doi:10.1038/s41467-021-23143-7)
Supplement: Supplementary file 7 — Supplementary Data 3 [file 41467_2021_23143_MOESM7_ESM.xlsx]

## Sheet: README
Enrichment of STR classes in FANTOM CAT biotypes.
The coordinates of transcript TSSs and enhancer boundaries were intersected with that of STRs to link STRs with biotypes.
The numbers of STRs of each class were counted for each biotype.
Enrichment were then calculated with Fisher's Exact tests. example, 1st line: fisher.test(matrix(c(1115,411236,2853-1115,1620030-411236), nr=2))$p.value.
The p-values were further adjusted for multiple testing using the Benjamini and Hochberg procedure (R function p.adjust(p-value_list, method = "fdr")).

## Sheet: biotypes_enrichment_table
biotype (#STRs intersecting with given biotype | with all biotypes)	STR_class	number	fraction_per_biotype	number_catalog	fraction_catalog	fisher_pvalue	adjusted_pvalue
enhancer (2853|1620030)	A	1115	0.390817	411236	0.253845	8.04355e-58	3.33807e-55
enhancer (2853|1620030)	AT	10	0.00350508	78520	0.0484682	7.00346e-47	1.45322e-44
enhancer (2853|1620030)	AAAT	4	0.00140203	40698	0.0251218	9.79163e-26	1.35451e-23
coding_mRNA (203|1620030)	CCG	14	0.0689655	1384	0.000854305	1.49492e-22	1.55098e-20
coding_mRNA (203|1620030)	CGG	11	0.0541872	1414	0.000872823	9.21877e-17	7.65158e-15
coding_mRNA (203|1620030)	T	8	0.0394089	411609	0.254075	2.81065e-16	1.94403e-14
enhancer (2853|1620030)	T	901	0.315808	411609	0.254075	1.42416e-13	8.44322e-12
coding_mRNA (203|1620030)	CCCCG	7	0.0344828	443	0.000273452	2.94681e-13	1.52866e-11
coding_mRNA (203|1620030)	CGGGG	7	0.0344828	483	0.000298143	5.3465e-13	2.46533e-11
lncRNA_divergent (67|1620030)	CCCCG	5	0.0746269	443	0.000273452	1.50556e-11	6.24806e-10
enhancer (2853|1620030)	GTTT	11	0.00385559	28981	0.0178892	2.37032e-11	8.94255e-10
lncRNA_divergent (67|1620030)	CCG	6	0.0895522	1384	0.000854305	3.7659e-11	1.30237e-09
enhancer (2853|1620030)	AAT	1	0.000350508	15482	0.00955661	6.32338e-11	2.01862e-09
enhancer (2853|1620030)	ATGG	26	0.00911321	3038	0.00187527	1.27127e-10	3.76842e-09
lncRNA_antisense (22|1620030)	AATGG/ATTCC	2	0.0909091	1	6.17273e-07	5.28083e-10	1.46103e-08
enhancer (2853|1620030)	ATT	2	0.000701016	15761	0.00972883	6.79154e-10	1.76156e-08
coding_mRNA (203|1620030)	A	17	0.0837438	411236	0.253845	1.16596e-09	2.84632e-08
enhancer (2853|1620030)	ATTCC	8	0.00280407	187	0.00011543	3.02702e-09	6.97896e-08
enhancer (2853|1620030)	AAAC	15	0.00525762	29036	0.0179231	4.63537e-09	1.01246e-07
enhancer (2853|1620030)	AAAAT	1	0.000350508	13086	0.00807763	5.67707e-09	1.17799e-07
pseudogene (34|1620030)	CCG	4	0.117647	1384	0.000854305	2.43748e-08	4.76658e-07
lncRNA_divergent (67|1620030)	AGCGCG	2	0.0298507	4	2.46909e-06	2.52686e-08	4.76658e-07
lncRNA_divergent (67|1620030)	CCCG	3	0.0447761	305	0.000188268	3.23032e-07	5.82862e-06
lncRNA_intergenic (145|1620030)	AATGG	3	0.0206897	303	0.000187034	3.25447e-06	5.62752e-05
coding_mRNA (203|1620030)	CGGG	3	0.0147783	293	0.000180861	8.06957e-06	0.000128803
coding_mRNA (203|1620030)	GT/CG	3	0.0147783	290	0.000179009	7.82804e-06	0.000128803
enhancer (2853|1620030)	AATGG/ATTCC	2	0.000701016	1	6.17273e-07	9.25741e-06	0.000132477
enhancer (2853|1620030)	ATGG/AGGG/ATGG	2	0.000701016	1	6.17273e-07	9.25741e-06	0.000132477
coding_mRNA (203|1620030)	CCCG	3	0.0147783	305	0.000188268	9.08486e-06	0.000132477
small_RNA (9|1620030)	CCCCT/CCCCT/CCCCT/CCCTT/CCCTT	1	0.111111	1	6.17273e-07	1.11108e-05	0.0001537
lncRNA_divergent (67|1620030)	A	3	0.0447761	411236	0.253845	1.40213e-05	0.000187705
enhancer (2853|1620030)	CTTTT	1	0.000350508	7961	0.00491411	2.17757e-05	0.000273846
coding_mRNA (203|1620030)	CGCGGG	2	0.00985222	51	3.14809e-05	2.14344e-05	0.000273846
small_RNA (9|1620030)	CGG	2	0.222222	1414	0.000872823	2.73717e-05	0.000334096
lncRNA_intergenic (145|1620030)	CT	11	0.0758621	26698	0.0164799	3.26117e-05	0.000386681
coding_mRNA (203|1620030)	AG	13	0.0640394	26424	0.0163108	3.52479e-05	0.000406329
enhancer (2853|1620030)	AAC	4	0.00140203	11015	0.00679926	5.13339e-05	0.000560621
lncRNA_divergent (67|1620030)	CGGGGG	2	0.0298507	243	0.000149997	5.00312e-05	0.000560621
coding_mRNA (203|1620030)	AGGG	5	0.0246305	3126	0.00192959	5.34756e-05	0.000569035
lncRNA_divergent (67|1620030)	T	4	0.0597015	411609	0.254075	5.99857e-05	0.000622351
pseudogene (34|1620030)	CCGGGG/AGGCGG	1	0.0294118	2	1.23455e-06	6.29592e-05	0.00063727
lncRNA_divergent (67|1620030)	CG	2	0.0298507	280	0.000172836	6.62538e-05	0.000654651
enhancer (2853|1620030)	AGTC	4	0.00140203	117	7.22209e-05	6.87325e-05	0.000663348
enhancer (2853|1620030)	GTTTTT	3	0.00105152	9672	0.00597026	7.58223e-05	0.000715142
small_RNA (9|1620030)	AGGCGC	1	0.111111	13	8.02454e-06	7.77734e-05	0.000717244
enhancer (2853|1620030)	ATGG/GGGT	3	0.00105152	44	2.716e-05	8.30553e-05	0.000749303
enhancer (2853|1620030)	AAAG	4	0.00140203	10490	0.00647519	9.69105e-05	0.000855699
coding_mRNA (203|1620030)	CCGGGG	2	0.00985222	127	7.83936e-05	0.000127616	0.00110334
enhancer (2853|1620030)	AATG/AGTG	2	0.000701016	9	5.55545e-06	0.000168137	0.00139553
lncRNA_divergent (67|1620030)	CCCCG/CCCTG	1	0.0149254	3	1.85182e-06	0.000165412	0.00139553
lncRNA_intergenic (145|1620030)	CGTCT/CCCCT	1	0.00689655	1	6.17273e-07	0.000178985	0.00145645
lncRNA_divergent (67|1620030)	CGGGG	2	0.0298507	483	0.000298143	0.000195203	0.00155787
enhancer (2853|1620030)	ATTTTT	2	0.000701016	7897	0.0048746	0.000211572	0.00165665
lncRNA_intergenic (145|1620030)	CCT	4	0.0275862	3256	0.00200984	0.000230625	0.00176245
coding_mRNA (203|1620030)	AGGCG/CGGGG	1	0.00492611	1	6.17273e-07	0.000250566	0.00176245
coding_mRNA (203|1620030)	ATCCGC	1	0.00492611	1	6.17273e-07	0.000250566	0.00176245
coding_mRNA (203|1620030)	CCTG/CGGG	1	0.00492611	1	6.17273e-07	0.000250566	0.00176245
coding_mRNA (203|1620030)	ATGCGC	1	0.00492611	1	6.17273e-07	0.000250566	0.00176245
coding_mRNA (203|1620030)	AGCGG/CGGGG	1	0.00492611	1	6.17273e-07	0.000250566	0.00176245
pseudogene (34|1620030)	AGCCG	1	0.0294118	12	7.40727e-06	0.000272795	0.00188683
lncRNA_divergent (67|1620030)	AGC/CGG	1	0.0149254	6	3.70364e-06	0.000289453	0.00196923
enhancer (2853|1620030)	AAAAC	14	0.00490712	18728	0.0115603	0.000298023	0.00199483
lncRNA_intergenic (145|1620030)	GT/CG	2	0.0137931	290	0.000179009	0.000332238	0.00218855
coding_mRNA (203|1620030)	ATGCGG	1	0.00492611	2	1.23455e-06	0.000375825	0.00243699
coding_mRNA (203|1620030)	CCCCCG	2	0.00985222	229	0.000141355	0.00040718	0.00259969
enhancer (2853|1620030)	AAAAG	2	0.000701016	7444	0.00459498	0.000415875	0.00260383
pseudogene (34|1620030)	CGG	2	0.0588235	1414	0.000872823	0.000420377	0.00260383
small_RNA (9|1620030)	AGCG	1	0.111111	76	4.69127e-05	0.000427687	0.00261015
coding_mRNA (203|1620030)	CGGGGG	2	0.00985222	243	0.000149997	0.000457615	0.00275232
coding_mRNA (203|1620030)	AGAGG/AAGAG	1	0.00492611	3	1.85182e-06	0.000501069	0.00297062
lncRNA_divergent (67|1620030)	AGCCG	1	0.0149254	12	7.40727e-06	0.000537491	0.00314167
lncRNA_divergent (67|1620030)	AGGCGC	1	0.0149254	13	8.02454e-06	0.000578824	0.00333628
coding_mRNA (203|1620030)	ACGTG	1	0.00492611	4	2.46909e-06	0.000626297	0.00351234
coding_mRNA (203|1620030)	AACCGG	1	0.00492611	4	2.46909e-06	0.000626297	0.00351234
lncRNA_intergenic (145|1620030)	AG	9	0.062069	26424	0.0163108	0.000678732	0.00370148
sense_overlap_RNA (53|1620030)	AC/GT/AT	1	0.0188679	20	1.23455e-05	0.000686781	0.00370148
coding_mRNA (203|1620030)	CCCT	4	0.0197044	3091	0.00190799	0.000674833	0.00370148
pseudogene (34|1620030)	CCGCTG	1	0.0294118	39	2.40736e-05	0.00083914	0.00446465
coding_mRNA (203|1620030)	AT	1	0.00492611	78520	0.0484682	0.000861639	0.00452633
coding_mRNA (203|1620030)	AGG/AGC	1	0.00492611	6	3.70364e-06	0.000876706	0.00454791
lncRNA_intergenic (145|1620030)	CGGGG	2	0.0137931	483	0.000298143	0.000907489	0.00464948
enhancer (2853|1620030)	ATGGTG	4	0.00140203	254	0.000156787	0.00120616	0.00604858
enhancer (2853|1620030)	GTTTT	16	0.00560813	19057	0.0117634	0.00120972	0.00604858
lncRNA_intergenic (145|1620030)	CCCT/CCTT	2	0.0137931	573	0.000353697	0.00126924	0.00627063
enhancer (2853|1620030)	ACACAG	3	0.00105152	121	7.469e-05	0.00143626	0.00685111
pseudogene (34|1620030)	AGGCGG	1	0.0294118	67	4.13573e-05	0.00142613	0.00685111
small_RNA (9|1620030)	AGCCC	1	0.111111	254	0.000156787	0.00141574	0.00685111
enhancer (2853|1620030)	AATG	3	0.00105152	7745	0.00478078	0.00147697	0.0069364
enhancer (2853|1620030)	GTT	7	0.00245356	11351	0.00700666	0.00150428	0.0069364
coding_mRNA (203|1620030)	CGGGCT	1	0.00492611	11	6.79e-06	0.00150246	0.0069364
enhancer (2853|1620030)	AAAAAG	1	0.000350508	5363	0.00331043	0.00157946	0.00720302
enhancer (2853|1620030)	AGGG	14	0.00490712	3126	0.00192959	0.00170243	0.00767943
coding_mRNA (203|1620030)	AGGCGC	1	0.00492611	13	8.02454e-06	0.00175265	0.00782096
uncertain_coding (5|1620030)	GGGGGT	1	0.2	575	0.000354932	0.00177648	0.00784296
lncRNA_divergent (67|1620030)	AAGATG	1	0.0149254	43	2.65427e-05	0.00181805	0.00794201
lncRNA_intergenic (145|1620030)	AT/GT/AC	1	0.00689655	21	1.29627e-05	0.00196709	0.00850355
short_ncRNA (11|1620030)	AATGG	1	0.0909091	303	0.000187034	0.00206222	0.00882288
lncRNA_divergent (67|1620030)	CGCGGG	1	0.0149254	51	3.14809e-05	0.00214826	0.00909721
enhancer (2853|1620030)	AATGG	4	0.00140203	303	0.000187034	0.00226831	0.0093203
lncRNA_sense_intronic (24|1620030)	AGCT	1	0.0416667	152	9.38254e-05	0.00226415	0.0093203
coding_mRNA (203|1620030)	AAAGCC	1	0.00492611	17	1.04936e-05	0.00225284	0.0093203
lncRNA_divergent (67|1620030)	CGCGG	1	0.0149254	56	3.45673e-05	0.00235458	0.00957991
sense_overlap_RNA (53|1620030)	GGGTGT	1	0.0188679	77	4.753e-05	0.00254857	0.0102685
short_ncRNA (11|1620030)	ACT	1	0.0909091	386	0.000238267	0.00262458	0.0104731
lncRNA_intergenic (145|1620030)	AGGG	3	0.0206897	3126	0.00192959	0.00291971	0.0112306
lncRNA_intergenic (145|1620030)	CTGTTG	1	0.00689655	32	1.97527e-05	0.00294919	0.0112306
enhancer (2853|1620030)	AGTG	7	0.00245356	1046	0.000645667	0.00294973	0.0112306
lncRNA_divergent (67|1620030)	ACGC	1	0.0149254	69	4.25918e-05	0.00289082	0.0112306
lncRNA_divergent (67|1620030)	CGTG	1	0.0149254	68	4.19745e-05	0.00284958	0.0112306
coding_mRNA (203|1620030)	AGCCCG	1	0.00492611	23	1.41973e-05	0.00300267	0.0113282
enhancer (2853|1620030)	AGAGC	2	0.000701016	44	2.716e-05	0.00303735	0.0113559
lncRNA_divergent (67|1620030)	ACACGC	1	0.0149254	76	4.69127e-05	0.00317945	0.011781
lncRNA_intergenic (145|1620030)	AGGGG	2	0.0137931	927	0.000572212	0.00324733	0.0119261
enhancer (2853|1620030)	AAGCCG/ACCCTC	1	0.000350508	1	6.17273e-07	0.00351288	0.0125676
enhancer (2853|1620030)	CCG/AGG	1	0.000350508	1	6.17273e-07	0.00351288	0.0125676
enhancer (2853|1620030)	CCCT/ACTC	1	0.000350508	1	6.17273e-07	0.00351288	0.0125676
lncRNA_antisense (22|1620030)	CCCCCT	1	0.0454545	264	0.00016296	0.0035925	0.0127426
lncRNA_sense_intronic (24|1620030)	ACCATC	1	0.0416667	248	0.000153084	0.00368228	0.0129504
enhancer (2853|1620030)	GGT	9	0.00315457	1720	0.00106171	0.00407385	0.0142071
lncRNA_divergent (67|1620030)	AGGTGG	1	0.0149254	102	6.29618e-05	0.00425078	0.0147006
pseudogene (34|1620030)	CGGGGG	1	0.0294118	243	0.000149997	0.00510813	0.0174304
coding_mRNA (203|1620030)	AACAGC	1	0.00492611	40	2.46909e-05	0.00512413	0.0174304
enhancer (2853|1620030)	AAGG/AAGG/AGGG	1	0.000350508	2	1.23455e-06	0.00526468	0.0174788
enhancer (2853|1620030)	GTTTT/CTTTG	1	0.000350508	2	1.23455e-06	0.00526468	0.0174788
coding_mRNA (203|1620030)	AAGAAT	1	0.00492611	41	2.53082e-05	0.00524878	0.0174788
pseudogene (34|1620030)	T	2	0.0588235	411609	0.254075	0.00541567	0.0176875
coding_mRNA (203|1620030)	CCGG	1	0.00492611	43	2.65427e-05	0.00549804	0.0176875
coding_mRNA (203|1620030)	ACAGCC	1	0.00492611	42	2.59254e-05	0.00537342	0.0176875
lncRNA_antisense (22|1620030)	AGT	1	0.0454545	402	0.000248144	0.00545843	0.0176875
lncRNA_intergenic (145|1620030)	ACGC	1	0.00689655	69	4.25918e-05	0.00624558	0.0197856
coding_mRNA (203|1620030)	AGGGG	2	0.00985222	927	0.000572212	0.00623853	0.0197856
sense_overlap_RNA (53|1620030)	C	2	0.0377358	3666	0.00226292	0.00654086	0.0204095
coding_mRNA (203|1620030)	CGCT	1	0.00492611	51	3.14809e-05	0.00649444	0.0204095
lncRNA_intergenic (145|1620030)	AAAGGG	1	0.00689655	73	4.50609e-05	0.0066013	0.0204443
uncertain_coding (5|1620030)	CT/AC	1	0.2	2176	0.00134319	0.00670097	0.0205772
coding_mRNA (203|1620030)	CCGCCT	1	0.00492611	53	3.27154e-05	0.00674339	0.0205772
enhancer (2853|1620030)	CTGTG	2	0.000701016	68	4.19745e-05	0.00689219	0.0208778
lncRNA_sense_intronic (24|1620030)	CT	3	0.125	26698	0.0164799	0.00699357	0.0210314
coding_mRNA (203|1620030)	CGCGG	1	0.00492611	56	3.45673e-05	0.00711669	0.0212477
enhancer (2853|1620030)	ATCC	12	0.0042061	2990	0.00184564	0.00803434	0.0236472
coding_mRNA (203|1620030)	AGG	3	0.0147783	3217	0.00198577	0.0080202	0.0236472
coding_mRNA (203|1620030)	CCT	3	0.0147783	3256	0.00200984	0.00828586	0.0242157
lncRNA_intergenic (145|1620030)	AGC	2	0.0137931	1539	0.000949982	0.00862543	0.0250318
lncRNA_sense_intronic (24|1620030)	AAGG/AGGG	1	0.0416667	601	0.000370981	0.00888028	0.0255925
lncRNA_divergent (67|1620030)	CCCCCG	1	0.0149254	229	0.000141355	0.00946754	0.0270968
lncRNA_intergenic (145|1620030)	ACTG	1	0.00689655	107	6.60482e-05	0.00961981	0.027158
coding_mRNA (203|1620030)	AGCG	1	0.00492611	76	4.69127e-05	0.00960181	0.027158
uncertain_coding (5|1620030)	AGG	1	0.2	3217	0.00198577	0.00989252	0.0277392
lncRNA_intergenic (145|1620030)	AACAG	1	0.00689655	116	7.16036e-05	0.0104173	0.0281173
enhancer (2853|1620030)	ACCATC	3	0.00105152	248	0.000153084	0.0102298	0.0281173
enhancer (2853|1620030)	AGTGTC	1	0.000350508	5	3.08636e-06	0.0105017	0.0281173
enhancer (2853|1620030)	AACTGT	1	0.000350508	5	3.08636e-06	0.0105017	0.0281173
enhancer (2853|1620030)	ATCTGG	1	0.000350508	5	3.08636e-06	0.0105017	0.0281173
pseudogene (34|1620030)	CGGGG	1	0.0294118	483	0.000298143	0.0101078	0.0281173
lncRNA_sense_intronic (24|1620030)	GGGT	1	0.0416667	708	0.000437029	0.0104507	0.0281173
sense_overlap_RNA (53|1620030)	A	22	0.415094	411236	0.253845	0.0107394	0.0283876
coding_mRNA (203|1620030)	CCGGG	1	0.00492611	85	5.24682e-05	0.0107181	0.0283876
lncRNA_intergenic (145|1620030)	AT	1	0.00689655	78520	0.0484682	0.0109709	0.0288159
enhancer (2853|1620030)	ACC	8	0.00280407	1692	0.00104443	0.01154	0.0300136
short_ncRNA (11|1620030)	CTT	1	0.0909091	1713	0.00105739	0.0115766	0.0300136
short_ncRNA (11|1620030)	AAG	1	0.0909091	1723	0.00106356	0.0116438	0.0300136
enhancer (2853|1620030)	AGGTGT	1	0.000350508	6	3.70364e-06	0.0122412	0.0311662
enhancer (2853|1620030)	GT/CT/AC	1	0.000350508	6	3.70364e-06	0.0122412	0.0311662
lncRNA_sense_intronic (24|1620030)	AGAGGG	1	0.0416667	856	0.000528385	0.012619	0.0319323
enhancer (2853|1620030)	AGAGGC	2	0.000701016	96	5.92582e-05	0.013132	0.0327101
enhancer (2853|1620030)	AAAAAC	7	0.00245356	9416	0.00581224	0.0131629	0.0327101
sense_overlap_RNA (53|1620030)	AGT	1	0.0188679	402	0.000248144	0.0130992	0.0327101
small_RNA (9|1620030)	ATG	1	0.111111	2491	0.00153763	0.0137593	0.0339887
pseudogene (34|1620030)	GGGT	1	0.0294118	708	0.000437029	0.0147729	0.0362766
coding_mRNA (203|1620030)	CCCCGG	1	0.00492611	127	7.83936e-05	0.0159109	0.0388413
enhancer (2853|1620030)	ACTG	2	0.000701016	107	6.60482e-05	0.0160571	0.038969
coding_mRNA (203|1620030)	AATG	4	0.0197044	7745	0.00478078	0.0169665	0.0409367
enhancer (2853|1620030)	AGTGTG	2	0.000701016	112	6.91345e-05	0.0174702	0.0419082
enhancer (2853|1620030)	AAAAGG	2	0.000701016	117	7.22209e-05	0.0189339	0.0451585
lncRNA_intergenic (145|1620030)	AATTAT	1	0.00689655	219	0.000135183	0.0194988	0.0459774
coding_mRNA (203|1620030)	ACC	2	0.00985222	1692	0.00104443	0.0194971	0.0459774
enhancer (2853|1620030)	GGGGGT	4	0.00140203	575	0.000354932	0.0199705	0.0468235
enhancer (2853|1620030)	ACAGAG	3	0.00105152	322	0.000198762	0.0202502	0.0468432
lncRNA_sense_intronic (24|1620030)	CCG	1	0.0416667	1384	0.000854305	0.0203175	0.0468432
short_ncRNA (11|1620030)	ATCC	1	0.0909091	2990	0.00184564	0.0201224	0.0468432
lncRNA_antisense (22|1620030)	AGC	1	0.0454545	1539	0.000949982	0.0207056	0.0474742
enhancer (2853|1620030)	CCTG/CCCT	1	0.000350508	11	6.79e-06	0.0208931	0.0476194
lncRNA_antisense (22|1620030)	CTG	1	0.0454545	1561	0.000963562	0.0209984	0.0476194
enhancer (2853|1620030)	CTGTGT	2	0.000701016	125	7.71591e-05	0.021379	0.0481883
lncRNA_divergent (67|1620030)	ACCCCC	1	0.0149254	524	0.000323451	0.0214815	0.0481883
lncRNA_intergenic (145|1620030)	ACCATC	1	0.00689655	248	0.000153084	0.0220408	0.0486539
short_ncRNA (11|1620030)	CCT	1	0.0909091	3256	0.00200984	0.021894	0.0486539
lncRNA_divergent (67|1620030)	AGGC	1	0.0149254	537	0.000331475	0.0220077	0.0486539
enhancer (2853|1620030)	AAGG/AAAG/AAGG	1	0.000350508	12	7.40727e-06	0.0226143	0.0493945
enhancer (2853|1620030)	GTT/GGT	1	0.000350508	12	7.40727e-06	0.0226143	0.0493945
lncRNA_intergenic (145|1620030)	CTGGG	1	0.00689655	263	0.000162343	0.023353	0.0504766
coding_mRNA (203|1620030)	ATTCC	1	0.00492611	187	0.00011543	0.0232822	0.0504766
lncRNA_intergenic (145|1620030)	CCTT/CCCT	1	0.00689655	270	0.000166664	0.0239648	0.0515306
enhancer (2853|1620030)	ACTCT	1	0.000350508	13	8.02454e-06	0.0243326	0.0518251
lncRNA_divergent (67|1620030)	CCTG	1	0.0149254	595	0.000367277	0.0243515	0.0518251
lncRNA_sense_intronic (24|1620030)	ACC	1	0.0416667	1692	0.00104443	0.0247817	0.0524715
lncRNA_intergenic (145|1620030)	AAATG	1	0.00689655	309	0.000190737	0.0273664	0.05765
enhancer (2853|1620030)	GGT/ATG	1	0.000350508	15	9.25909e-06	0.02776	0.0581839
short_ncRNA (11|1620030)	ATCT	1	0.0909091	4279	0.00264131	0.0286802	0.0598105
lncRNA_intergenic (145|1620030)	T/A	1	0.00689655	330	0.0002037	0.0291931	0.0605757
coding_mRNA (203|1620030)	AGGG/AAGG	1	0.00492611	240	0.000148145	0.0297477	0.0614194
lncRNA_antisense (22|1620030)	GT/AG	1	0.0454545	2275	0.00140429	0.0304562	0.0625708
coding_mRNA (203|1620030)	CT/AC	2	0.00985222	2176	0.00134319	0.0309934	0.0633609
coding_mRNA (203|1620030)	AGCC	1	0.00492611	252	0.000155553	0.0312057	0.0634183
coding_mRNA (203|1620030)	AGCCCC	1	0.00492611	253	0.00015617	0.0313271	0.0634183
lncRNA_intergenic (145|1620030)	CCCT	2	0.0137931	3091	0.00190799	0.0317731	0.0640088
pseudogene (34|1620030)	CTG	1	0.0294118	1561	0.000963562	0.0322656	0.064687
coding_mRNA (203|1620030)	CCCTG	1	0.00492611	274	0.000169133	0.033873	0.0675832
coding_mRNA (203|1620030)	CG	1	0.00492611	280	0.000172836	0.0345992	0.0687017
lncRNA_intergenic (145|1620030)	AGT	1	0.00689655	402	0.000248144	0.0354303	0.0691525
enhancer (2853|1620030)	AGT	3	0.00105152	402	0.000248144	0.0354547	0.0691525
enhancer (2853|1620030)	ACCC	4	0.00140203	689	0.000425301	0.035203	0.0691525
pseudogene (34|1620030)	GGT	1	0.0294118	1720	0.00106171	0.0354927	0.0691525
coding_mRNA (203|1620030)	AGGGGG	1	0.00492611	294	0.000181478	0.0362915	0.0703784
coding_mRNA (203|1620030)	CG/AC	1	0.00492611	299	0.000184564	0.0368952	0.0712162
enhancer (2853|1620030)	GGGT	4	0.00140203	708	0.000437029	0.0382467	0.0734832
lncRNA_intergenic (145|1620030)	CCCCG	1	0.00689655	443	0.000273452	0.0389642	0.074275
enhancer (2853|1620030)	ATTC	6	0.00210305	7664	0.00473078	0.0390168	0.074275
enhancer (2853|1620030)	ATGG/AATG	1	0.000350508	22	1.358e-05	0.0396615	0.0751576
enhancer (2853|1620030)	CCTT	3	0.00105152	5042	0.00311229	0.0423807	0.0796001
lncRNA_divergent (67|1620030)	AGTG	1	0.0149254	1046	0.000645667	0.0423895	0.0796001
enhancer (2853|1620030)	G	12	0.0042061	3645	0.00224996	0.0431863	0.0807312
lncRNA_intergenic (145|1620030)	T	26	0.17931	411609	0.254075	0.0445481	0.0826583
lncRNA_intergenic (145|1620030)	ACACAT	1	0.00689655	510	0.000314809	0.0447116	0.0826583
lncRNA_sense_intronic (24|1620030)	CCCT	1	0.0416667	3091	0.00190799	0.0448147	0.0826583
lncRNA_intergenic (145|1620030)	ACCCC	1	0.00689655	519	0.000320364	0.045481	0.083516
enhancer (2853|1620030)	CCTCG	1	0.000350508	26	1.60491e-05	0.0463969	0.0844504
enhancer (2853|1620030)	CTTT	10	0.00350508	10543	0.0065079	0.0463627	0.0844504
coding_mRNA (203|1620030)	AGT	1	0.00492611	402	0.000248144	0.0492475	0.0892477
lncRNA_antisense (22|1620030)	AG	2	0.0909091	26424	0.0163108	0.0495333	0.0893753
enhancer (2853|1620030)	ACCC/ATCC	1	0.000350508	29	1.79009e-05	0.0514174	0.0923732
enhancer (2853|1620030)	AT/AC	1	0.000350508	3169	0.00195614	0.0519384	0.092907
lncRNA_sense_intronic (24|1620030)	G	1	0.0416667	3645	0.00224996	0.0526383	0.0937548
lncRNA_sense_intronic (24|1620030)	C	1	0.0416667	3666	0.00226292	0.0529336	0.093878
sense_overlap_RNA (53|1620030)	ACC	1	0.0188679	1692	0.00104443	0.0539078	0.0951989
enhancer (2853|1620030)	AAGGC	1	0.000350508	31	1.91354e-05	0.0547497	0.0962759
small_RNA (9|1620030)	AAAG	1	0.111111	10490	0.00647519	0.056795	0.0991537
lncRNA_divergent (67|1620030)	CGG	1	0.0149254	1414	0.000872823	0.0568641	0.0991537
lncRNA_sense_intronic (24|1620030)	T	2	0.0833333	411609	0.254075	0.0602608	0.104412
coding_mRNA (203|1620030)	GGGGT	1	0.00492611	496	0.000306167	0.0603829	0.104412
enhancer (2853|1620030)	CTG	6	0.00210305	1561	0.000963562	0.0609775	0.105003
lncRNA_sense_intronic (24|1620030)	ATCT	1	0.0416667	4279	0.00264131	0.0615162	0.105426
lncRNA_divergent (67|1620030)	AGC	1	0.0149254	1539	0.000949982	0.0617315	0.105426
coding_mRNA (203|1620030)	ACACAT	1	0.00492611	510	0.000314809	0.0620303	0.105502
enhancer (2853|1620030)	AGGG/AAAG	1	0.000350508	36	2.22218e-05	0.0630293	0.106428
coding_mRNA (203|1620030)	ACCCC	1	0.00492611	519	0.000320364	0.0630877	0.106428
pseudogene (34|1620030)	CCT	1	0.0294118	3256	0.00200984	0.0661352	0.111118
lncRNA_antisense (22|1620030)	AAGG	1	0.0454545	5093	0.00314377	0.0669393	0.112015
lncRNA_divergent (67|1620030)	GGT	1	0.0149254	1720	0.00106171	0.0687357	0.114559
coding_mRNA (203|1620030)	ATTT	1	0.00492611	41061	0.0253458	0.0696336	0.115143
coding_mRNA (203|1620030)	GGGGGT	1	0.00492611	575	0.000354932	0.069641	0.115143
enhancer (2853|1620030)	AGGC	3	0.00105152	537	0.000331475	0.071026	0.116968
enhancer (2853|1620030)	CCCTCT	4	0.00140203	876	0.000540731	0.0714628	0.117222
coding_mRNA (203|1620030)	CCTG	1	0.00492611	595	0.000367277	0.0719704	0.117589
lncRNA_sense_intronic (24|1620030)	AAGG	1	0.0416667	5093	0.00314377	0.0727978	0.118475
enhancer (2853|1620030)	CCGCG	1	0.000350508	46	2.83945e-05	0.0793718	0.128669
uncertain_coding (5|1620030)	CT	1	0.2	26698	0.0164799	0.079731	0.128748
enhancer (2853|1620030)	ACTGC	1	0.000350508	47	2.90118e-05	0.0809903	0.130275
enhancer (2853|1620030)	CCCT/CCTT	3	0.00105152	573	0.000353697	0.0824386	0.131852
enhancer (2853|1620030)	ATCTC	1	0.000350508	48	2.96291e-05	0.082606	0.131852
enhancer (2853|1620030)	AGGGG	4	0.00140203	927	0.000572212	0.0837236	0.133124
enhancer (2853|1620030)	CCCT/CCTT/CTTT	1	0.000350508	49	3.02464e-05	0.0842188	0.1334
enhancer (2853|1620030)	CCCCT	4	0.00140203	951	0.000587026	0.0898264	0.141204
enhancer (2853|1620030)	CTTTTT	5	0.00175254	6100	0.00376536	0.089793	0.141204
sense_overlap_RNA (53|1620030)	ATCC	1	0.0188679	2990	0.00184564	0.0932973	0.146107
enhancer (2853|1620030)	GT/CG	2	0.000701016	290	0.000179009	0.0941282	0.146304
enhancer (2853|1620030)	AGCTC	1	0.000350508	55	3.395e-05	0.0938363	0.146304
enhancer (2853|1620030)	GT/AG/GT	1	0.000350508	56	3.45673e-05	0.0954294	0.147773
enhancer (2853|1620030)	AGGGGG	2	0.000701016	294	0.000181478	0.0962967	0.148012
sense_overlap_RNA (53|1620030)	CCCT	1	0.0188679	3091	0.00190799	0.0962939	0.148012
sense_overlap_RNA (53|1620030)	AGGG	1	0.0188679	3126	0.00192959	0.0973301	0.149048
enhancer (2853|1620030)	AC/AC	2	0.000701016	299	0.000184564	0.0990272	0.150536
lncRNA_antisense (22|1620030)	AAAAAT	1	0.0454545	7639	0.00471534	0.098771	0.150536
enhancer (2853|1620030)	CCG	5	0.00175254	1384	0.000854305	0.100925	0.152862
enhancer (2853|1620030)	CTTTTG	1	0.000350508	63	3.88882e-05	0.106503	0.160722
enhancer (2853|1620030)	AGAT/ACAT	1	0.000350508	64	3.95054e-05	0.108074	0.161915
pseudogene (34|1620030)	CT	2	0.0588235	26698	0.0164799	0.107837	0.161915
lncRNA_sense_intronic (24|1620030)	AATG	1	0.0416667	7745	0.00478078	0.108659	0.162206
enhancer (2853|1620030)	AACAC	1	0.000350508	65	4.01227e-05	0.109642	0.163087
enhancer (2853|1620030)	CCTGGG	1	0.000350508	66	4.074e-05	0.111207	0.164825
coding_mRNA (203|1620030)	CCCCT	1	0.00492611	951	0.000587026	0.112476	0.166111
enhancer (2853|1620030)	CT/AC	7	0.00245356	2176	0.00134319	0.11555	0.170047
lncRNA_divergent (67|1620030)	ATGG	1	0.0149254	3038	0.00187527	0.118209	0.173345
lncRNA_divergent (67|1620030)	CCCT	1	0.0149254	3091	0.00190799	0.120143	0.175561
lncRNA_divergent (67|1620030)	AGGG	1	0.0149254	3126	0.00192959	0.121418	0.176802
enhancer (2853|1620030)	CCTCTG	1	0.000350508	76	4.69127e-05	0.126709	0.181326
enhancer (2853|1620030)	ACTCC	1	0.000350508	76	4.69127e-05	0.126709	0.181326
coding_mRNA (203|1620030)	CT/AT	1	0.00492611	1072	0.000661716	0.125838	0.181326
coding_mRNA (203|1620030)	ACTC	1	0.00492611	1065	0.000657395	0.125071	0.181326
lncRNA_divergent (67|1620030)	CCT	1	0.0149254	3256	0.00200984	0.126138	0.181326
enhancer (2853|1620030)	GGGTGT	1	0.000350508	77	4.753e-05	0.128245	0.182892
enhancer (2853|1620030)	CGTGTG	1	0.000350508	79	4.87645e-05	0.131307	0.186618
enhancer (2853|1620030)	AGAT	3	0.00105152	4261	0.0026302	0.137476	0.194719
enhancer (2853|1620030)	ATCCC	1	0.000350508	85	5.24682e-05	0.14043	0.198162
lncRNA_divergent (67|1620030)	C	1	0.0149254	3666	0.00226292	0.140862	0.198162
lncRNA_intergenic (145|1620030)	CTT	1	0.00689655	1713	0.00105739	0.142286	0.198818
enhancer (2853|1620030)	ACAT	1	0.000350508	2428	0.00149874	0.141906	0.198818
sense_overlap_RNA (53|1620030)	CCTT	1	0.0188679	5042	0.00311229	0.152309	0.212108
enhancer (2853|1620030)	ACAG	3	0.00105152	762	0.000470362	0.153167	0.212237
enhancer (2853|1620030)	AACT	1	0.000350508	94	5.80236e-05	0.153936	0.212237
sense_overlap_RNA (53|1620030)	AAGG	1	0.0188679	5093	0.00314377	0.153726	0.212237
coding_mRNA (203|1620030)	CT	6	0.0295567	26698	0.0164799	0.155238	0.213324
enhancer (2853|1620030)	CTGT	3	0.00105152	771	0.000475917	0.156912	0.214912
enhancer (2853|1620030)	CTCTTT	2	0.000701016	408	0.000251847	0.162958	0.221744
coding_mRNA (203|1620030)	GT	13	0.0640394	70085	0.0432615	0.162969	0.221744
enhancer (2853|1620030)	AGGTGG	1	0.000350508	102	6.29618e-05	0.165763	0.224809
short_ncRNA (11|1620030)	CT	1	0.0909091	26698	0.0164799	0.167062	0.225833
enhancer (2853|1620030)	AGAGG	2	0.000701016	426	0.000262958	0.174126	0.234618
lncRNA_sense_intronic (24|1620030)	ATTTT	1	0.0416667	12968	0.00800479	0.175437	0.235619
lncRNA_intergenic (145|1620030)	CT/AC	1	0.00689655	2176	0.00134319	0.177144	0.236381
lncRNA_sense_intronic (24|1620030)	AAAAT	1	0.0416667	13086	0.00807763	0.176889	0.236381
coding_mRNA (203|1620030)	CTG	1	0.00492611	1561	0.000963562	0.177832	0.236539
enhancer (2853|1620030)	ACACTC	1	0.000350508	113	6.97518e-05	0.181755	0.240985
pseudogene (34|1620030)	GTTTTT	1	0.0294118	9672	0.00597026	0.184225	0.243481
enhancer (2853|1620030)	CT	56	0.0196285	26698	0.0164799	0.184918	0.243622
enhancer (2853|1620030)	GT/AT/AG	1	0.000350508	118	7.28382e-05	0.188922	0.24655
enhancer (2853|1620030)	AAAGAG	2	0.000701016	449	0.000277155	0.188564	0.24655
lncRNA_divergent (67|1620030)	CCTT	1	0.0149254	5042	0.00311229	0.188512	0.24655
coding_mRNA (203|1620030)	CTT	1	0.00492611	1713	0.00105739	0.193358	0.251547
coding_mRNA (203|1620030)	GGT	1	0.00492611	1720	0.00106171	0.194066	0.251679
lncRNA_divergent (67|1620030)	AAAAAG	1	0.0149254	5363	0.00331043	0.199248	0.257595
enhancer (2853|1620030)	CGGGG	2	0.000701016	483	0.000298143	0.21018	0.270884
enhancer (2853|1620030)	CCCTT	2	0.000701016	485	0.000299377	0.211459	0.271689
lncRNA_divergent (67|1620030)	AC	5	0.0746269	69857	0.0431208	0.214611	0.274887
enhancer (2853|1620030)	CCCCTT	1	0.000350508	145	8.95045e-05	0.226557	0.289295
enhancer (2853|1620030)	ACACAT	2	0.000701016	510	0.000314809	0.227511	0.289623
enhancer (2853|1620030)	AATAG	1	0.000350508	150	9.25909e-05	0.233332	0.295222
enhancer (2853|1620030)	C	3	0.00105152	3666	0.00226292	0.232782	0.295222
lncRNA_intergenic (145|1620030)	ATCC	1	0.00689655	2990	0.00184564	0.235049	0.29649
enhancer (2853|1620030)	AGCT	1	0.000350508	152	9.38254e-05	0.236025	0.29682
lncRNA_sense_intronic (24|1620030)	AAAAC	1	0.0416667	18728	0.0115603	0.243517	0.305316
enhancer (2853|1620030)	CT/GT	3	0.00105152	973	0.000600606	0.246862	0.308577
enhancer (2853|1620030)	ATCT	4	0.00140203	4279	0.00264131	0.269201	0.335491
lncRNA_divergent (67|1620030)	ATTC	1	0.0149254	7664	0.00473078	0.272215	0.338231
coding_mRNA (203|1620030)	GTTT	1	0.00492611	28981	0.0178892	0.278826	0.345412
lncRNA_intergenic (145|1620030)	C	1	0.00689655	3666	0.00226292	0.280048	0.345892
enhancer (2853|1620030)	AGG	8	0.00280407	3217	0.00198577	0.289651	0.356692
lncRNA_divergent (67|1620030)	AG	2	0.0298507	26424	0.0163108	0.29863	0.366661
lncRNA_intergenic (145|1620030)	GT	9	0.062069	70085	0.0432615	0.300741	0.368163
enhancer (2853|1620030)	AAGG	12	0.0042061	5093	0.00314377	0.310694	0.377011
short_ncRNA (11|1620030)	A	1	0.0909091	411236	0.253845	0.310174	0.377011
short_ncRNA (11|1620030)	T	1	0.0909091	411609	0.254075	0.310095	0.377011
coding_mRNA (203|1620030)	ATGG	1	0.00492611	3038	0.00187527	0.316917	0.383442
sense_overlap_RNA (53|1620030)	ATTTT	1	0.0188679	12968	0.00800479	0.346875	0.418469
enhancer (2853|1620030)	CGGGGG	1	0.000350508	243	0.000149997	0.349073	0.419899
enhancer (2853|1620030)	CTTT/CCTT	1	0.000350508	254	0.000156787	0.361552	0.433654
coding_mRNA (203|1620030)	G	1	0.00492611	3645	0.00224996	0.367043	0.438971
coding_mRNA (203|1620030)	C	1	0.00492611	3666	0.00226292	0.36871	0.439697
enhancer (2853|1620030)	CTGGG	1	0.000350508	263	0.000162343	0.371584	0.441855
enhancer (2853|1620030)	ACCT	1	0.000350508	264	0.00016296	0.372689	0.441903
enhancer (2853|1620030)	AGGGC	1	0.000350508	270	0.000166664	0.379278	0.44716
coding_mRNA (203|1620030)	AAAG	2	0.00985222	10490	0.00647519	0.37869	0.44716
short_ncRNA (11|1620030)	GT	1	0.0909091	70085	0.0432615	0.385215	0.452873
enhancer (2853|1620030)	CTGG	1	0.000350508	287	0.000177157	0.397573	0.466082
enhancer (2853|1620030)	AAGC	1	0.000350508	298	0.000183947	0.409123	0.478271
enhancer (2853|1620030)	GT/GT	1	0.000350508	303	0.000187034	0.4143	0.482962
enhancer (2853|1620030)	T/A	1	0.000350508	330	0.0002037	0.441479	0.513204
small_RNA (9|1620030)	T	1	0.111111	411609	0.254075	0.464076	0.537965
enhancer (2853|1620030)	CTCTGT	1	0.000350508	365	0.000225304	0.474844	0.548915
enhancer (2853|1620030)	ACT	1	0.000350508	386	0.000238267	0.493899	0.569356
lncRNA_intergenic (145|1620030)	ATTC	1	0.00689655	7664	0.00473078	0.497243	0.571623
lncRNA_intergenic (145|1620030)	A	33	0.227586	411236	0.253845	0.505265	0.579241
sense_overlap_RNA (53|1620030)	AT	1	0.0188679	78520	0.0484682	0.520649	0.595232
enhancer (2853|1620030)	CGG	1	0.000350508	1414	0.000872823	0.529079	0.603208
enhancer (2853|1620030)	AAAGG	1	0.000350508	456	0.000281476	0.552562	0.628256
enhancer (2853|1620030)	CCTTT	1	0.000350508	465	0.000287032	0.559594	0.634512
enhancer (2853|1620030)	AC/CT	1	0.000350508	471	0.000290735	0.56422	0.638015
enhancer (2853|1620030)	AAGGG	1	0.000350508	485	0.000299377	0.574827	0.648243
enhancer (2853|1620030)	GGGGT	1	0.000350508	496	0.000306167	0.58298	0.655655
sense_overlap_RNA (53|1620030)	CT	1	0.0188679	26698	0.0164799	0.585521	0.656733
lncRNA_intergenic (145|1620030)	ATTT	2	0.0137931	41061	0.0253458	0.593134	0.660535
enhancer (2853|1620030)	ATGTGT	1	0.000350508	510	0.000314809	0.59313	0.660535
coding_mRNA (203|1620030)	AAAC	2	0.00985222	29036	0.0179231	0.593685	0.660535
enhancer (2853|1620030)	CCTT/CTTT	1	0.000350508	517	0.00031913	0.598112	0.66368
lncRNA_intergenic (145|1620030)	CTTT	1	0.00689655	10543	0.0065079	0.612011	0.677292
enhancer (2853|1620030)	AG/GT	1	0.000350508	540	0.000333327	0.614056	0.677748
lncRNA_antisense (22|1620030)	AC	1	0.0454545	69857	0.0431208	0.620813	0.683388
lncRNA_antisense (22|1620030)	A	4	0.181818	411236	0.253845	0.624527	0.685658
enhancer (2853|1620030)	ATG	5	0.00175254	2491	0.00153763	0.632733	0.692835
sense_overlap_RNA (53|1620030)	T	15	0.283019	411609	0.254075	0.636652	0.695291
pseudogene (34|1620030)	AC	2	0.0588235	69857	0.0431208	0.657665	0.715072
pseudogene (34|1620030)	GT	2	0.0588235	70085	0.0432615	0.658211	0.715072
enhancer (2853|1620030)	CCCT	6	0.00210305	3091	0.00190799	0.669231	0.725146
enhancer (2853|1620030)	CCT	4	0.00140203	3256	0.00200984	0.672695	0.727001
lncRNA_intergenic (145|1620030)	AC	7	0.0482759	69857	0.0431208	0.681651	0.734766
enhancer (2853|1620030)	AC/AG	2	0.000701016	981	0.000605544	0.692953	0.745014
enhancer (2853|1620030)	AGC	3	0.00105152	1539	0.000949982	0.755543	0.810207
lncRNA_divergent (67|1620030)	GT	3	0.0447761	70085	0.0432615	0.766463	0.819799
enhancer (2853|1620030)	AAG	2	0.000701016	1723	0.00106356	0.775685	0.82753
lncRNA_antisense (22|1620030)	T	6	0.272727	411609	0.254075	0.80895	0.860806
enhancer (2853|1620030)	AG	48	0.0168244	26424	0.0163108	0.824114	0.874699
pseudogene (34|1620030)	A	9	0.264706	411236	0.253845	0.845427	0.895031
enhancer (2853|1620030)	GT	125	0.0438135	70085	0.0432615	0.853909	0.901711
coding_mRNA (203|1620030)	AC	9	0.044335	69857	0.0431208	0.862454	0.908423
lncRNA_intergenic (145|1620030)	AAAAT	1	0.00689655	13086	0.00807763	1	1
lncRNA_intergenic (145|1620030)	AAAAC	1	0.00689655	18728	0.0115603	1	1
enhancer (2853|1620030)	AC/AT	2	0.000701016	1238	0.000764183	1	1
enhancer (2853|1620030)	ACTC	1	0.000350508	1065	0.000657395	1	1
enhancer (2853|1620030)	CT/AT	1	0.000350508	1072	0.000661716	1	1
enhancer (2853|1620030)	AT/AT	1	0.000350508	686	0.000423449	1	1
enhancer (2853|1620030)	AT/GT/AT	1	0.000350508	582	0.000359253	1	1
enhancer (2853|1620030)	ATC	4	0.00140203	2478	0.0015296	1	1
enhancer (2853|1620030)	AAGG/AGGG	1	0.000350508	601	0.000370981	1	1
enhancer (2853|1620030)	CCTG	1	0.000350508	595	0.000367277	1	1
enhancer (2853|1620030)	AGAGGG	1	0.000350508	856	0.000528385	1	1
enhancer (2853|1620030)	AT/GT	2	0.000701016	1225	0.000756159	1	1
enhancer (2853|1620030)	AC	123	0.0431125	69857	0.0431208	1	1
enhancer (2853|1620030)	GT/AG	4	0.00140203	2275	0.00140429	1	1
uncertain_coding (5|1620030)	T	1	0.2	411609	0.254075	1	1
lncRNA_sense_intronic (24|1620030)	AC	1	0.0416667	69857	0.0431208	1	1
lncRNA_sense_intronic (24|1620030)	GT	1	0.0416667	70085	0.0432615	1	1
lncRNA_sense_intronic (24|1620030)	AT	1	0.0416667	78520	0.0484682	1	1
sense_overlap_RNA (53|1620030)	AC	2	0.0377358	69857	0.0431208	1	1
coding_mRNA (203|1620030)	AAAAC	2	0.00985222	18728	0.0115603	1	1
lncRNA_divergent (67|1620030)	CT	1	0.0149254	26698	0.0164799	1	1
